# Supplementary material for: Quantitative Proteomics Analysis of Lytic KSHV Infection in Human Endothelial Cells Reveals Targets of Viral Immune Modulation
Source: Cell Rep. 2020 Oct 13;33(2):108249. doi: 10.1016/j.celrep.2020.108249 (PMC7567700; doi:10.1016/j.celrep.2020.108249)
Supplement: Table S1. Interactive Database of Protein Changes in Lytic versus Latent KSHV Infection Summarizing Three Proteomic Datasets, Related to Figures 1, 3, and 6 [file mmc2.xlsx]

## Sheet: Dashboard
							Unique Peptides
				Accession	Full protein name	Origin	Exp1	Exp2	Exp3
		EphA2		P29317	Ephrin type-A receptor 2	Human	21	28	31
		K5		KSHV	E3 ubiquitin-protein ligase MIR2	KSHV	9	8	11

## Sheet: Data
							Relative protein abundance Experiment 1						Relative protein abundance Experiment 2									Stat_Experiment 1		Stat_Experiment 2 RFP/BFP		Stat_Experiment 2 cK5/BFP		Stat_Experiment 2 cK5/RTA		Relative Protein Abundance Experiment 3
Gene ID	Accession	Taxonomy	Description	#Unique Peptides Exp1	#Unique Peptides Exp2	#Unique Peptides Ex3	BFP1	BFP2	BFP3	RFP1	RFP2	RFP3	BFP1	BFP2	BFP3	RFP1	RFP2	RFP3	cK5_1	cK5_2	cK5_3	Log2RFP/BFP	Log2_q_val RFP/BFP	Log2RFP/BFP	Log2q_val RFP/BFP	Log_cK5/BFP	Log2_q_cK5/BFP	Log2RTA/cK5	pVal_RTA/cK5	BFP	RTA_36h	RTA_48h	RTA_60h	CRISPR ORF57 60h	BFP+PAA	RTA_48h_PAA	RTA_60h_PAA
STX12	Q86Y82	Human	Syntaxin-12	12	7	6	1	0.990648	0.955912	0.473614	0.436206	0.420842	0.988506	1	0.958696	0.233862	0.216175	0.225412	0.882649	0.884434	0.812375	-1.14561	-21.7255	-2.13	-22.0699	-0.19	-4.18966	-1.93	-30.6637	0.930848	0.447668	0.383001	0.335448	0.279291	1	0.367191	0.377355
NOTCH2	Q04721	Human	Neurogenic locus notch homolog protein 2	11	9	12	1	0.897579	0.944755	0.386716	0.392303	0.358783	0.942928	1	0.911856	0.333853	0.326573	0.324688	0.969579	0.933697	0.88007	-1.31833	-20.8857	-1.54	-19.7063	-0.04	-0.499148	-1.5	-27.2953	0.893256	0.504856	0.5093	0.462112	0.446978	1	0.495727	0.483695
HFE	Q30201	Human	Hereditary hemochromatosis protein	N/A	1	1	N/A	N/A	N/A	N/A	N/A	N/A	0.674106	0.69511	1	0.140794	0.118149	0.138825	0.518543	0.471611	0.566787	N/A	N/A	-2.57	-17.0399	-0.61	-5.70612	-1.97	-20.6874	0.969211	0.400404	0.360835	0.368443	0.359593	1	0.376008	0.413745
F11R	Q9Y624	Human	Junctional adhesion molecule A	10	6	8	1	0.990619	0.989368	0.386492	0.355847	0.350844	1	0.864296	0.885592	0.241473	0.244308	0.255363	0.547882	0.473597	0.52979	-1.44615	-25.4035	-1.89	-19.6893	-0.83	-12.1704	-1.07	-20.4603	0.826811	0.40183	0.350107	0.297222	0.287403	1	0.321069	0.331362
ROR2	Q01974	Human	Tyrosine-protein kinase transmembrane receptor ROR2	N/A	3	1	N/A	N/A	N/A	N/A	N/A	N/A	0.981918	0.868121	0.84886	0.508255	0.513168	0.507272	0.926887	1	0.960495	N/A	N/A	-0.82	-13.5269	0.1	-1.59161	-0.92	-20.1976	1	0.423086	0.451355	0.41918	0.369113	0.915349	0.443065	0.479171
NOTCH1	P46531	Human	Neurogenic locus notch homolog protein 1	N/A	8	3	N/A	N/A	N/A	N/A	N/A	N/A	1	0.99325	0.803436	0.376887	0.337942	0.347924	0.78155	0.818163	0.777582	N/A	N/A	-1.4	-15.7736	-0.23	-3.33641	-1.16	-20.0113	0.840166	0.713914	0.698439	0.786588	0.80477	1	0.781926	0.712017
PLXNA1	Q9UIW2	Human	Plexin-A1	4	3	4	0.990299	1	0.943411	0.683104	0.645918	0.728375	0.977019	0.928428	1	0.309267	0.30526	0.310895	0.730119	0.566562	0.661991	-0.512514	-14.0341	-1.65	-17.6182	-0.57	-8.79925	-1.08	-19.3842	0.878915	0.648933	0.593187	0.552932	0.565669	1	0.591205	0.585817
STX7	O15400	Human	Syntaxin-7	16	8	8	0.968549	1	0.970475	0.412709	0.396662	0.39923	0.951936	1	0.881581	0.341619	0.325341	0.347192	0.827871	0.83458	0.655265	-1.28279	-25.4035	-1.48	-15.7562	-0.29	-4.21058	-1.19	-19.3711	0.909296	0.557687	0.460618	0.417131	0.379949	1	0.431151	0.421922
IL13RA1	P78552	Human	Interleukin-13 receptor subunit alpha-1	N/A	2	#N/A	N/A	N/A	N/A	N/A	N/A	N/A	0.654595	0.51358	0.696845	0.308916	0.2738	0.326749	0.884499	0.772565	1	N/A	N/A	-1.04	-10.3294	0.51	-5.60193	-1.55	-19.0936	#N/A	#N/A	#N/A	#N/A	#N/A	#N/A	#N/A	#N/A
ALCAM	Q13740	Human	CD166 antigen	17	17	20	0.9795	1	0.9065	0.17	0.1515	0.159	0.941589	0.814646	1	0.220669	0.209823	0.213751	0.729288	0.609643	0.499972	-2.59074	-24.2518	-2.1	-16.5222	-0.58	-6.6297	-1.51	-19.071	0.748034	0.419747	0.286387	0.228369	0.161858	1	0.263837	0.245889
PTPRK	E9PGC5	Human	Receptor-type tyrosine-protein phosphatase kappa	N/A	3	#N/A	N/A	N/A	N/A	N/A	N/A	N/A	1	0.746358	0.603256	0.141388	0.148243	0.132819	0.515853	0.502999	0.436161	N/A	N/A	-2.48	-16.0978	-0.69	-6.08674	-1.78	-18.7814	#N/A	#N/A	#N/A	#N/A	#N/A	#N/A	#N/A	#N/A
K5	P90489	KSHV	E3 ubiquitin-protein ligase MIR2	9	8	11	0.231176	0.248349	0.257596	1	0.935271	0.961691	0.0602748	0.0707135	0.0613109	0.715139	1	0.970096	0.265707	0.238172	0.325917	1.97416	-23.4521	3.8	-20.4057	2.11	-14.7548	1.69	-18.7529	0.0604862	0.408512	0.625709	0.847268	0.997581	0.0693021	0.779809	1
TPBG	Q13641	Human	Trophoblast glycoprotein	5	6	2	1	0.990157	0.945538	0.406824	0.444882	0.444882	1	0.932214	0.832325	0.234597	0.181627	0.206692	0.579578	0.794666	0.552784	-1.17788	-22.18	-2.15	-15.7002	-0.52	-5.28028	-1.63	-18.5067	1	0.278792	0.268016	0.240391	0.253952	0.90514	0.219568	0.245897
PTPRA	P18433	Human	Receptor-type tyrosine-protein phosphatase alpha	3	3	3	1	0.925067	0.920755	0.242049	0.24097	0.242049	0.983971	1	0.793078	0.18725	0.171585	0.161749	0.357013	0.419308	0.371585	-1.97143	-24.0247	-2.42	-19.5383	-1.27	-13.4661	-1.14	-18.0929	1	0.41639	0.364953	0.36354	0.37106	0.950118	0.354713	0.37034
IL10RB	Q08334	Human	Interleukin-10 receptor subunit beta	N/A	2	1	N/A	N/A	N/A	N/A	N/A	N/A	0.961093	0.817053	1	0.23096	0.211921	0.25	0.555464	0.452815	0.497517	N/A	N/A	-2	-17.857	-0.88	-10.7075	-1.12	-17.9302	1	0.676034	0.431149	0.585704	0.525061	0.880964	0.381785	0.543642
SLC39A3	Q9BRY0	Human	Zinc transporter ZIP3	N/A	1	1	N/A	N/A	N/A	N/A	N/A	N/A	0.941374	1	0.767408	0.438382	0.424025	0.453458	0.92917	0.83106	0.98301	N/A	N/A	-1.04	-12.2921	0.02	-0.179941	-1.06	-17.4334	0.91748	0.471166	0.472211	0.387864	0.340968	1	0.388416	0.400003
PTPRJ	Q12913	Human	Receptor-type tyrosine-protein phosphatase eta	3	9	12	1	0.896735	0.941534	0.582384	0.653759	0.603645	1	0.990291	0.911633	0.462054	0.421557	0.475327	0.822712	0.864069	0.731457	-0.625934	-14.4718	-1.09	-14.7134	-0.26	-4.52711	-0.83	-17.2484	1	0.737708	0.714051	0.662496	0.647263	0.959905	0.722899	0.699225
PTPRE	P23469	Human	Receptor-type tyrosine-protein phosphatase epsilon	6	8	8	0.968935	1	0.988166	0.595414	0.505178	0.622781	0.937551	0.846589	1	0.506204	0.477251	0.547701	0.879034	0.876797	0.98176	-0.778432	-14.8663	-0.86	-12.3061	-0.02	-0.211291	-0.84	-16.8766	0.953974	0.586321	0.681725	0.654324	0.625438	1	0.642969	0.605341
MCAM	P43121	Human	Cell surface glycoprotein MUC18	26	21	17	1	0.982987	0.952111	0.382483	0.372401	0.372401	1	0.921689	0.796384	0.246346	0.223834	0.232272	0.442115	0.403201	0.426029	-1.38082	-25.4035	-1.95	-19.176	-1.1	-13.563	-0.86	-16.7316	0.892992	0.662661	0.582174	0.450932	0.331145	1	0.537267	0.48534
DDR2	Q16832	Human	Discoidin domain-containing receptor 2	1	2	5	1	0.862837	0.916764	0.349941	0.322392	0.335873	0.751456	0.769579	0.893851	0.532039	0.559871	0.559871	1	0.940453	0.893204	-1.46196	-19.6487	-0.55	-9.18075	0.23	-4.00512	-0.78	-16.7218	0.917769	0.578927	0.467495	0.437139	0.51028	1	0.436251	0.446093
HLA-A	P30447	Human	HLA class I histocompatibility antigen, A-23 alpha chain	8	3	#N/A	1	0.969059	0.944307	0.363861	0.374381	0.371287	1	0.935928	0.766885	0.20888	0.177074	0.200142	0.374208	0.438811	0.404281	-1.39214	-24.8696	-2.21	-18.2932	-1.15	-12.2835	-1.05	-16.6781	#N/A	#N/A	#N/A	#N/A	#N/A	#N/A	#N/A	#N/A
BST2	Q10589	Human	Bone marrow stromal antigen 2	4	3	4	1	0.952824	0.960273	0.369336	0.376164	0.348231	0.871405	0.891689	0.973953	0.375558	0.348551	0.389175	0.809368	0.690321	1	-1.41504	-24.3075	-1.3	-12.9547	-0.13	-1.31624	-1.17	-16.6642	0.917988	0.598577	0.516188	0.589778	0.464224	1	0.489672	0.526715
DAG1	Q14118	Human	Dystroglycan	8	9	8	0.960817	1	0.894592	0.273179	0.262141	0.245033	0.72835	0.80076	1	0.156672	0.152612	0.183632	0.430177	0.369032	0.527822	-1.87303	-22.4218	-2.36	-16.1096	-0.93	-8.56377	-1.43	-16.5929	0.983188	0.483479	0.366054	0.305784	0.269105	1	0.346541	0.314989
PLXND1	Q9Y4D7	Human	Plexin-D1	4	11	6	1	0.935122	0.94136	0.366812	0.401123	0.371803	1	0.946608	0.744461	0.285767	0.249255	0.255264	0.544837	0.536168	0.511353	-1.33643	-22.4898	-1.77	-16.4702	-0.76	-9.26544	-1.01	-16.4434	1	0.57255	0.519141	0.437426	0.489496	0.902767	0.529956	0.450177
VAMP8	Q9BV40	Human	Vesicle-associated membrane protein 8	4	3	4	1	0.897279	0.968027	0.52517	0.491837	0.454422	0.931099	0.786496	1	0.310596	0.336126	0.367965	0.642385	0.75377	0.635091	-0.96016	-17.4451	-1.42	-14.552	-0.42	-5.47856	-1	-16.228	0.9709	0.87418	0.685229	0.63621	0.73115	1	0.624299	0.590122
ICAM1	P05362	Human	Intercellular adhesion molecule 1	18	8	14	1	0.948592	0.930233	0.351897	0.393513	0.356793	1	0.699312	0.835007	0.224227	0.227321	0.240666	0.627157	0.485336	0.74244	-1.38458	-22.156	-1.87	-13.6577	-0.45	-3.98758	-1.42	-15.7405	0.765138	0.387962	0.426594	0.432831	0.338879	1	0.450659	0.474013
PTK7	Q13308	Human	Inactive tyrosine-protein kinase 7	28	23	25	0.977246	1	0.950408	0.292882	0.302217	0.295216	1	0.840528	0.722965	0.169829	0.144205	0.132347	0.341601	0.292701	0.325103	-1.71786	-25.5454	-2.52	-18.0486	-1.42	-12.6797	-1.1	-15.4545	0.859826	0.34207	0.326154	0.307504	0.285813	1	0.30226	0.346285
CD302	Q8IX05	Human	CD302 antigen	N/A	1	#N/A	N/A	N/A	N/A	N/A	N/A	N/A	1	0.940984	0.767213	0.272131	0.229508	0.160656	0.67541	0.55082	0.668852	N/A	N/A	-2.03	-13.4738	-0.52	-3.93258	-1.52	-15.4147	#N/A	#N/A	#N/A	#N/A	#N/A	#N/A	#N/A	#N/A
MPZL1	O95297	Human	Myelin protein zero-like protein 1	2	6	5	1	0.987421	0.89251	0.251001	0.282447	0.294454	1	0.969775	0.708458	0.220884	0.190406	0.232534	0.552353	0.432894	0.502543	-1.79586	-21.2907	-2.06	-15.3844	-0.85	-8.15795	-1.21	-15.233	0.96877	0.267125	0.276236	0.245392	0.225296	1	0.239732	0.26218
ERBB2	P04626	Human	Receptor tyrosine-protein kinase erbB-2	2	1	4	0.979684	1	0.900113	0.259029	0.275959	0.272009	0.77641	0.767179	1	0.220513	0.310769	0.29641	0.58359	0.602051	0.603077	-1.8365	-22.69	-1.62	-13.7163	-0.51	-5.1262	-1.11	-14.8698	0.850573	0.33703	0.359987	0.313885	0.314892	1	0.297058	0.330135
IGF2R	P11717	Human	Cation-independent mannose-6-phosphate receptor	63	45	64	0.983969	1	0.954962	0.627481	0.620611	0.587786	0.859339	0.866583	1	0.341181	0.367714	0.404308	0.576645	0.617273	0.600483	-0.678072	-19.507	-1.29	-15.7562	-0.6	-9.38041	-0.69	-14.7511	0.954522	0.692073	0.543589	0.489252	0.483809	1	0.512028	0.476439
SIRPA	P78324	Human	Tyrosine-protein phosphatase non-receptor type substrate 1	2	5	5	1	0.9253	0.890949	0.254635	0.262268	0.280807	0.884279	0.87461	1	0.272146	0.22879	0.282595	0.533999	0.433562	0.446974	-1.82113	-21.9651	-1.82	-16.7531	-0.96	-11.194	-0.85	-14.5069	0.8596	0.44975	0.487006	0.423546	0.549907	1	0.470337	0.425239
PLXNB1	O43157	Human	Plexin-B1	N/A	1	1	N/A	N/A	N/A	N/A	N/A	N/A	1	0.958506	0.688797	0.215768	0.257261	0.201936	0.538036	0.456432	0.456432	N/A	N/A	-1.97	-14.7313	-0.87	-8.08458	-1.1	-13.9733	0.776454	0.329249	0.311604	0.28805	0.23727	1	0.303754	0.395832
EPHA2	P29317	Human	Ephrin type-A receptor 2	21	28	31	0.990819	1	0.988701	0.502119	0.506356	0.490113	1	0.967582	0.806078	0.245755	0.220255	0.23769	0.404341	0.393929	0.352821	-0.99137	-24.992	-1.98	-18.677	-1.27	-14.1955	-0.71	-13.8405	0.793023	0.506292	0.442923	0.384921	0.460972	1	0.493428	0.520519
EFNB2	P52799	Human	Ephrin-B2	2	2	4	1	0.722899	0.733252	0.337393	0.798417	0.313642	0.905687	0.764216	1	0.334258	0.212205	0.331484	0.711512	0.629681	0.708738	-0.761213	-3.00015	-1.6	-12.0105	-0.38	-2.90757	-1.22	-13.7953	0.98774	0.703189	0.527398	0.494217	0.498277	1	0.568929	0.665684
PECAM1	P16284	Human	Platelet endothelial cell adhesion molecule	13	18	4	0.911243	1	0.915385	0.353254	0.35503	0.329586	0.711111	0.580605	1	0.146143	0.124843	0.192399	0.381616	0.395697	0.475376	-1.44615	-21.5971	-2.31	-13.351	-0.87	-5.90414	-1.43	-13.3524	0.857442	0.479512	0.423315	0.488072	0.330582	1	0.446547	0.447171
JAG1	P78504	Human	Protein jagged-1	N/A	1	#N/A	N/A	N/A	N/A	N/A	N/A	N/A	0.569794	0.569794	0.590389	0.655988	0.609458	0.635393	1	0.96415	0.823036	N/A	N/A	0.13	-2.01272	0.69	-10.8028	-0.55	-12.91	#N/A	#N/A	#N/A	#N/A	#N/A	#N/A	#N/A	#N/A
PVR	P15151	Human	Poliovirus receptor	5	7	6	0.961898	1	0.981308	0.574407	0.518332	0.528397	0.9875	1	0.993627	0.516859	0.531456	0.526768	0.777961	0.692969	0.679441	-0.859876	-20.0197	-0.92	-14.9751	-0.47	-9.4347	-0.45	-12.655	0.910448	0.894683	0.885092	0.816085	0.74149	1	0.867826	0.819671
HLA-B	P30483	Human	HLA class I histocompatibility antigen, B-45 alpha chain	N/A	6	#N/A	N/A	N/A	N/A	N/A	N/A	N/A	1	0.89422	0.592054	0.202262	0.157732	0.172962	0.424003	0.476921	0.358146	N/A	N/A	-2.22	-13.7275	-0.98	-7.22396	-1.24	-12.6243	#N/A	#N/A	#N/A	#N/A	#N/A	#N/A	#N/A	#N/A
PTPRK	Q15262	Human	Receptor-type tyrosine-protein phosphatase kappa	3	9	10	0.999426	0.960413	1	0.258176	0.270797	0.279977	1	0.804815	0.647874	0.256514	0.195566	0.222231	0.520798	0.495734	0.405379	-1.87303	-25.5454	-1.86	-13.4589	-0.79	-6.73439	-1.08	-12.6047	1	0.584702	0.448604	0.491476	0.423555	0.920904	0.432965	0.413595
TMEM2	Q9UHN6	Human	Transmembrane protein 2	18	32	34	0.933523	0.936372	0.910731	1	0.977208	0.967711	0.488009	0.493774	0.55371	0.631706	0.596748	0.694105	0.93475	0.882088	1	0.0827026	-4.89677	0.32	-5.48706	0.88	-12.3236	-0.55	-12.5158	0.629411	1	0.914992	0.880392	0.843326	0.68473	0.942623	0.889158
PDCD1LG2	Q9BQ51	Human	Programmed cell death 1 ligand 2	2	2	2	1	0.980858	0.946056	0.276682	0.294084	0.300464	0.866137	1	0.785288	0.214712	0.155732	0.135852	0.344599	0.35222	0.303181	-1.74662	-25.4035	-2.39	-15.906	-1.41	-11.1857	-0.98	-12.2718	0.783386	0.288426	0.349875	0.345458	0.231362	1	0.307106	0.360389
EFNB1	P98172	Human	Ephrin-B1	5	4	4	1	0.953181	0.916567	0.343337	0.343938	0.352941	0.92748	0.70038	1	0.260232	0.262694	0.288132	0.629295	0.527336	0.441584	-1.46594	-23.1059	-1.7	-13.3096	-0.72	-6.74604	-0.98	-12.2628	0.865669	0.939679	0.894422	0.884325	1	0.843454	0.733386	0.917841
GLTSCR1	Q9NZM4	Human	Glioma tumor suppressor candidate region gene 1 protein	4	2	3	0.848809	1	0.891537	0.73788	0.72309	0.785538	1	0.956376	0.868628	0.278456	0.319906	0.283971	0.451279	0.406652	0.512285	-0.286304	-7.17167	-1.68	-16.838	-1.04	-12.4622	-0.64	-12.2244	0.956841	0.819212	0.919773	0.799592	0.861518	1	0.961834	0.97592
ROBO1	Q9Y6N7	Human	Roundabout homolog 1	1	7	7	0.862014	1	0.747026	0.60904	0.694687	0.860428	0.821446	0.7399	1	0.50212	0.545885	0.536284	0.97207	0.775561	0.940524	-0.270556	-2.36166	-0.69	-7.98494	0.07	-0.566635	-0.76	-12.1267	0.894257	0.721775	0.669071	0.612936	0.590532	1	0.606388	0.646523
NECTIN2	Q92692	Human	Nectin-2	9	11	9	1	0.968633	0.962659	0.572816	0.57655	0.583271	1	0.989564	0.81452	0.350537	0.301865	0.354315	0.486745	0.493522	0.511905	-0.75877	-22.2709	-1.48	-15.9318	-0.91	-11.5577	-0.57	-11.523	0.935225	0.834156	0.718671	0.673191	0.6977	1	0.702442	0.647367
IGF1R	P08069	Human	Insulin-like growth factor 1 receptor	7	5	5	0.947334	1	0.997399	0.441482	0.462939	0.372562	0.988128	0.83871	1	0.306631	0.292961	0.307231	0.733421	0.616141	0.436743	-1.20423	-18.9854	-1.64	-12.513	-0.66	-6.16056	-0.98	-11.4389	0.964319	0.614095	0.637592	0.627474	0.6064	1	0.607949	0.619148
ADAM15	Q13444	Human	Disintegrin and metalloproteinase domain-containing protein 15	3	4	5	1	0.952715	0.941039	0.329247	0.279043	0.290134	0.899762	0.930181	1	0.407733	0.320689	0.365402	0.52483	0.505406	0.551035	-1.68966	-23.0549	-1.37	-15.7562	-0.84	-11.3412	-0.53	-11.3683	0.872001	0.667156	0.611529	0.492225	0.434473	1	0.576265	0.520003
HLA-A	P18462	Human	HLA class I histocompatibility antigen, A-25 alpha chain	8	4	#N/A	0.999314	1	1	0.441701	0.508916	0.438272	1	0.891478	0.590431	0.180237	0.134312	0.146972	0.295137	0.30316	0.344017	-1.11092	-20.3953	-2.43	-14.7134	-1.4	-9.90155	-1.03	-11.0858	#N/A	#N/A	#N/A	#N/A	#N/A	#N/A	#N/A	#N/A
TNFRSF10B	O14763	Human	Tumor necrosis factor receptor superfamily member 10B	4	5	7	1	0.970513	0.953846	0.411538	0.385897	0.435256	0.877603	0.749955	0.873861	0.205202	0.185467	0.2151	0.509083	1	0.381918	-1.24469	-22.5287	-2.05	-9.90842	-0.4	-2.37248	-1.64	-10.7567	0.996936	0.664249	0.676981	0.642525	0.952235	1	0.681321	0.671692
SDPR	O95810	Human	Serum deprivation-response protein	12	16	19	0.886722	0.935005	1	0.984215	0.901578	0.876509	0.983592	0.955893	0.943767	0.891929	1	0.935969	0.77331	0.646555	0.655255	-0.0306192	-0.491046	-0.03	-0.286569	-0.47	-8.1124	0.45	-10.6252	0.774533	1	0.898243	0.795363	0.59713	0.856647	0.885418	0.82669
BCAM	P50895	Human	Basal cell adhesion molecule	12	13	13	1	0.888763	0.964813	0.264472	0.310443	0.262202	1	0.852299	0.756756	0.250739	0.197483	0.203516	0.337172	0.342717	0.324376	-1.77103	-20.9701	-2	-16.9768	-1.38	-13.3254	-0.62	-10.6023	0.898624	0.597141	0.514043	0.430363	0.474203	1	0.493784	0.470498
UBXN6	Q9BZV1	Human	UBX domain-containing protein 6	11	12	11	1	0.987681	0.945652	0.564493	0.500725	0.568116	0.892087	0.945188	0.745935	0.900104	0.86673	1	0.614331	0.556321	0.680268	-0.844251	-18.072	0.1	-0.95978	-0.48	-6.32475	0.58	-10.5128	0.855052	0.753283	0.774934	0.624419	0.587246	1	0.806221	0.779895
JAM3	Q9BX67	Human	Junctional adhesion molecule C	2	4	1	0.997771	1	0.903418	0.65156	0.503715	0.451709	0.625634	0.643778	1	0.321711	0.323668	0.409143	0.677666	0.597172	0.733612	-0.852042	-10.7037	-1.11	-8.53421	-0.18	-0.816779	-0.93	-10.3709	1	0.73822	0.694948	0.589584	0.520295	0.984658	0.573164	0.539702
TNFRSF10D	Q9UBN6	Human	Tumor necrosis factor receptor superfamily member 10D	3	5	3	1	0.946128	0.781987	0.734007	0.790404	0.835017	0.978386	0.891451	0.557477	0.493276	0.503842	0.493276	0.975344	0.85943	1	-0.209228	-3.41434	-0.7	-5.38256	0.22	-1.74583	-0.93	-10.3219	0.845995	0.666479	0.893754	0.817147	0.649224	1	0.979869	0.828749
GPRC5B	Q9NZH0	Human	G-protein coupled receptor family C group 5 member B	2	1	2	0.991517	0.995287	1	0.828464	0.952875	0.917059	1	0.862678	0.864387	0.57094	0.533903	0.480342	0.381197	0.350997	0.402849	-0.145605	-3.86066	-0.78	-11.0085	-1.27	-14.5051	0.48	-10.2032	0.851656	0.803673	0.721666	0.633655	0.608267	1	0.726334	0.627556
ATP6AP2	O75787	Human	Renin receptor	8	9	11	0.775635	0.840491	0.860649	1	0.889571	0.900964	0.83491	0.860908	0.955679	0.844905	0.907906	1	0.705991	0.66982	0.68969	0.172488	-4.03801	0.05	-0.592042	-0.36	-6.31185	0.41	-9.92929	0.653196	0.925733	0.747416	0.889267	1	0.662869	0.784514	0.832928
PODXL	O00592	Human	Podocalyxin	1	1	3	1	0.953372	0.845768	0.540172	0.609756	0.583214	0.887313	1	0.78881	0.43026	0.509062	0.419228	0.981875	0.746257	0.632782	-0.691989	-13.2185	-0.98	-8.71644	-0.18	-1.41491	-0.8	-9.8378	0.972565	0.781682	0.773436	0.683799	0.577489	1	0.651923	0.624749
APH1A	Q96BI3	Human	Gamma-secretase subunit APH-1A	N/A	1	1	N/A	N/A	N/A	N/A	N/A	N/A	1	0.923077	0.894872	0.491026	0.457692	0.585897	0.692308	0.697436	0.829487	N/A	N/A	-0.88	-10.7785	-0.34	-4.61239	-0.53	-9.80617	0.929302	0.93667	0.819137	0.841554	0.926815	1	0.8363	0.830816
EPHB3	P54753	Human	Ephrin type-B receptor 3	N/A	2	1	N/A	N/A	N/A	N/A	N/A	N/A	1	0.756467	0.885816	0.300624	0.251561	0.224799	0.372881	0.466548	0.389831	N/A	N/A	-1.77	-14.5473	-1.1	-10.4395	-0.66	-9.57284	0.871901	0.554477	0.563833	0.525297	0.555387	1	0.391495	0.722454
CDH10	Q9Y6N8	Human	Cadherin-10	N/A	2	#N/A	N/A	N/A	N/A	N/A	N/A	N/A	0.711155	0.613546	1	0.304781	0.410359	0.432271	0.649402	0.675299	0.752988	N/A	N/A	-1.02	-7.81133	-0.16	-0.708708	-0.86	-9.46898	#N/A	#N/A	#N/A	#N/A	#N/A	#N/A	#N/A	#N/A
PSEN1	P49768	Human	Presenilin-1	2	6	6	1	0.716245	0.883755	0.67509	0.592058	0.61083	1	0.965052	0.850612	0.601217	0.55683	0.636945	0.767533	0.772681	0.796162	-0.469929	-6.36317	-0.65	-10.6369	-0.27	-4.72515	-0.38	-9.38884	1	0.850193	0.815778	0.73073	0.827118	0.941035	0.845322	0.801826
NCSTN	Q92542	Human	Nicastrin	6	12	11	0.993832	1	0.97687	0.658443	0.554356	0.619121	1	0.971116	0.935058	0.571094	0.576418	0.624228	0.748041	0.700315	0.797368	-0.696658	-15.3392	-0.71	-12.308	-0.37	-7.34809	-0.34	-9.34811	0.880405	0.768945	0.748879	0.697307	0.668462	1	0.718872	0.719928
CLDN1	O95832	Human	Claudin-1	N/A	2	1	N/A	N/A	N/A	N/A	N/A	N/A	0.75619	0.646667	1	0.241905	0.213333	0.259048	0.473333	0.367619	0.367619	N/A	N/A	-1.75	-13.0343	-0.99	-8.46056	-0.76	-9.23981	0.99723	0.634904	0.589448	0.350286	0.428664	1	0.476584	0.378447
ACVR1	Q04771	Human	Activin receptor type-1	N/A	1	3	N/A	N/A	N/A	N/A	N/A	N/A	0.892	1	0.721333	0.230667	0.273333	0.346667	0.477333	0.42	0.542667	N/A	N/A	-1.62	-12.2064	-0.86	-7.30133	-0.76	-9.17231	0.992741	0.47392	0.509288	0.494105	0.559255	1	0.453108	0.470176
HLA-B	P18465	Human	HLA class I histocompatibility antigen, B-57 alpha chain	N/A	1	#N/A	N/A	N/A	N/A	N/A	N/A	N/A	1	0.58853	0.472584	0.095184	0.0673599	0.0753451	0.163396	0.252511	0.159953	N/A	N/A	-3.12	-13.443	-1.84	-9.03854	-1.28	-9.14905	#N/A	#N/A	#N/A	#N/A	#N/A	#N/A	#N/A	#N/A
SCARF2	A0A096LNX8	Human	Scavenger receptor class F member 2	N/A	2	#N/A	N/A	N/A	N/A	N/A	N/A	N/A	1	0.853052	0.749213	0.312775	0.289805	0.257395	0.404972	0.394588	0.419446	N/A	N/A	-1.6	-15.6193	-1.09	-11.9994	-0.5	-9.14181	#N/A	#N/A	#N/A	#N/A	#N/A	#N/A	#N/A	#N/A
VAMP5	O95183	Human	Vesicle-associated membrane protein 5	3	3	3	0.979226	0.92765	1	0.580229	0.527221	0.527221	1	0.965961	0.737761	0.467491	0.50051	0.42797	0.811703	0.609255	0.753825	-0.831358	-18.3223	-0.95	-9.35712	-0.31	-3.01171	-0.64	-9.03784	0.978608	0.819084	0.649004	0.714697	0.589788	1	0.693006	0.590401
PLCL1	Q15111	Human	Inactive phospholipase C-like protein 1	4	8	#N/A	1	0.670588	0.690756	0.79916	0.911765	0.894118	0.611611	0.60516	0.586573	1	0.931166	0.791631	0.682567	0.714734	0.590562	0.141433	-1.20341	0.59	-8.21351	0.14	-1.54755	0.45	-8.88871	#N/A	#N/A	#N/A	#N/A	#N/A	#N/A	#N/A	#N/A
MAP2	P11137	Human	Microtubule-associated protein 2	2	3	1	0.469258	0.392933	0.412721	0.817668	0.947703	1	0.459309	0.443854	0.412944	0.943009	1	0.93504	0.81333	0.75489	0.759478	1.1177	-12.9121	1.13	-16.655	0.82	-13.5292	0.31	-8.83033	0.383412	0.545882	0.620764	0.591468	1	0.375175	0.727043	0.723259
ELK3	P41970	Human	ETS domain-containing protein Elk-3	1	1	#N/A	1	0.764184	0.976064	0.862589	0.910461	0.921099	0.903989	0.824206	1	0.442191	0.412441	0.4476	0.638269	0.548343	0.546315	-0.0247367	-0.262462	-1.07	-13.6312	-0.66	-9.54968	-0.41	-8.77668	#N/A	#N/A	#N/A	#N/A	#N/A	#N/A	#N/A	#N/A
CEACAM1	P13688	Human	Carcinoembryonic antigen-related cell adhesion molecule 1	2	2	1	1	0.979664	0.994695	0.824934	0.900088	0.79664	0.831151	0.653928	0.846224	0.494519	0.475639	0.567905	0.773447	0.674939	1	-0.237864	-7.53435	-0.6	-5.64739	0.07	-0.339756	-0.67	-8.55521	0.697365	0.633795	0.815735	0.940606	0.910868	1	0.744959	0.918394
CA5B	Q9Y2D0	Human	Carbonic anhydrase 5B, mitochondrial	1	3	2	0.638544	0.645161	0.647643	1	0.92804	0.976013	0.466807	0.3965	0.467864	0.883675	0.92245	1	0.750604	0.682559	0.738232	0.588805	-16.4042	1.08	-14.32	0.71	-10.6307	0.37	-8.45282	0.525355	0.751525	0.860929	0.96658	0.98967	0.615488	0.900805	1
SLC44A1	Q8WWI5	Human	Choline transporter-like protein 1	5	8	9	1	0.964314	0.961142	0.643933	0.66931	0.668517	1	0.857726	0.924299	0.565149	0.562438	0.523901	0.677568	0.685426	0.680999	-0.562772	-19.2002	-0.75	-12.7493	-0.44	-8.51196	-0.31	-8.44954	1	0.825923	0.901693	0.813293	0.949683	0.899308	0.855111	0.875369
MED19	A0JLT2	Human	Mediator of RNA polymerase II transcription subunit 19	2	1	3	0.90573	0.981516	0.939926	0.875231	1	0.913124	1	0.920578	0.931408	0.808664	0.938628	0.772563	0.67509	0.637184	0.658845	-0.0203404	-0.303762	-0.18	-2.90247	-0.53	-8.87711	0.35	-8.38544	0.975458	0.729391	0.855659	0.974781	0.867357	1	0.856238	0.925338
ALDH1A1	P00352	Human	Retinal dehydrogenase 1	29	11	13	0.998473	1	0.956489	0.574046	0.627481	0.619084	0.554531	0.497324	0.695522	0.543031	0.569237	0.720111	0.987705	0.81505	1	-0.698998	-18.4222	0.07	-0.416892	0.68	-6.70505	-0.61	-8.26883	0.825235	0.90699	0.970867	1	0.884108	0.881222	0.883027	0.980538
PLA2G15	Q8NCC3	Human	Group XV phospholipase A2	7	3	3	0.978317	0.914137	1	0.759757	0.834345	0.75889	0.832745	0.813289	1	0.719877	0.742178	0.733872	0.606895	0.537262	0.556832	-0.296899	-8.93078	-0.27	-4.13298	-0.64	-9.58633	0.37	-8.24273	0.967079	0.758242	0.641783	0.721627	0.739062	1	0.698434	0.70293
F2RL1	P55085	Human	Proteinase-activated receptor 2	N/A	3	1	N/A	N/A	N/A	N/A	N/A	N/A	1	0.960929	0.960929	0.488912	0.379092	0.520591	0.653643	0.590285	0.650475	N/A	N/A	-1.07	-12.261	-0.63	-7.99422	-0.45	-8.21137	1	0.867249	0.950358	0.912792	0.889523	0.931687	0.878615	0.760666
ITPKC	Q96DU7	Human	Inositol-trisphosphate 3-kinase C	2	7	8	0.674944	0.69225	0.750188	0.723853	1	0.724605	0.845659	0.788925	0.745514	0.814211	0.80261	0.802519	0.937557	1	0.999547	0.209141	-1.54744	0.02	-0.310933	0.3	-6.49836	-0.28	-8.17461	0.832233	0.840113	0.944297	0.887181	1	0.954353	0.994922	0.990045
SEZ6L2	Q6UXD5	Human	Seizure 6-like protein 2	N/A	2	1	N/A	N/A	N/A	N/A	N/A	N/A	1	0.825316	0.944304	0.388608	0.313924	0.387342	0.524051	0.446835	0.581013	N/A	N/A	-1.34	-13.2138	-0.84	-9.25794	-0.51	-8.15956	0.898535	0.842988	0.628131	0.861148	0.540871	1	0.663066	0.652416
TENM3	Q9P273	Human	Teneurin-3	N/A	2	#N/A	N/A	N/A	N/A	N/A	N/A	N/A	0.682243	0.728972	1	0.649533	0.528037	0.635514	0.317757	0.406542	0.425234	N/A	N/A	-0.41	-3.31336	-1.07	-9.0125	0.66	-8.13749	#N/A	#N/A	#N/A	#N/A	#N/A	#N/A	#N/A	#N/A
NRP1	O14786	Human	Neuropilin-1	4	6	11	0.353198	0.342297	0.409157	0.988372	0.949128	1	0.188506	0.153249	0.259912	1	0.908038	0.96767	0.622096	0.60835	0.616878	1.41088	-21.676	2.26	-15.7015	1.62	-12.5663	0.64	-8.09558	0.376834	0.806834	0.783484	0.90433	1	0.43397	0.747422	0.799025
MGARP	Q8TDB4	Human	Protein MGARP	9	8	9	1	0.973795	0.967878	0.802198	0.683009	0.765004	0.916726	1	0.993316	0.971062	0.962373	0.860659	0.743808	0.795667	0.715106	-0.388355	-9.91434	-0.06	-0.748783	-0.37	-6.8994	0.31	-7.99797	0.889703	0.78094	0.830857	0.785719	0.565834	1	0.841773	0.93146
SCARB1	Q8WTV0	Human	Scavenger receptor class B member 1	1	7	3	0.943775	1	0.819277	0.683534	0.856225	0.681124	0.798618	0.793578	0.987704	0.565911	0.577424	0.648896	0.900591	0.716328	1	-0.314733	-4.17037	-0.53	-5.67578	0.02	-0.0824346	-0.55	-7.99555	0.936953	0.770756	0.834851	0.723915	0.704716	1	0.819351	0.796763
GPX8	Q8TED1	Human	Probable glutathione peroxidase 8	7	6	7	1	0.949013	0.939145	0.722862	0.783717	0.689145	0.935976	0.952579	1	0.741585	0.658305	0.692205	0.582742	0.572613	0.583674	-0.395929	-11.0611	-0.47	-9.59836	-0.73	-12.8704	0.27	-7.89007	1	0.854292	0.746482	0.752115	0.704138	0.955455	0.777653	0.80107
TMED3	Q9Y3Q3	Human	Transmembrane emp24 domain-containing protein 3	2	4	3	0.3979	0.487165	0.656359	1	0.609102	0.514586	0.999031	1	0.989338	0.727948	0.716317	0.708562	0.572213	0.643296	0.521163	0.462576	-1.63785	-0.47	-8.40177	-0.78	-12.1006	0.31	-7.85481	0.832287	0.710671	0.795091	0.879194	0.627135	0.895493	0.960704	1
MID1	O15344	Human	E3 ubiquitin-protein ligase Midline-1	8	7	14	0.658909	0.630819	0.632424	0.841894	0.932584	1	0.611907	0.636377	0.68681	0.989481	0.996568	1	0.856461	0.812295	0.830946	0.529071	-9.78077	0.63	-12.1498	0.37	-8.08035	0.26	-7.81969	0.811793	0.973693	0.991581	0.889173	0.868852	0.771644	0.98949	1
STX4	Q12846	Human	Syntaxin-4	7	13	8	1	0.941818	0.965091	0.543273	0.573091	0.530182	0.94621	1	0.651594	0.405371	0.395158	0.429898	0.601905	0.625585	0.57587	-0.818579	-20.0853	-1.08	-10.0867	-0.53	-5.16551	-0.55	-7.74445	0.878868	0.69824	0.700044	0.570001	0.5238	1	0.671135	0.625855
ECSCR	Q19T08	Human	Endothelial cell-specific chemotaxis regulator	N/A	2	#N/A	N/A	N/A	N/A	N/A	N/A	N/A	0.51412	0.505537	1	0.268642	0.331303	0.413806	0.744555	0.54402	0.973514	N/A	N/A	-0.99	-4.56902	0.16	-0.651729	-1.16	-7.71846	#N/A	#N/A	#N/A	#N/A	#N/A	#N/A	#N/A	#N/A
CTSZ	Q9UBR2	Human	Cathepsin Z	7	4	7	0.957265	0.904084	1	0.911681	0.983856	0.887939	1	0.831145	0.882872	0.778872	0.65393	0.775902	0.565245	0.565557	0.585482	-0.0394883	-0.776441	-0.3	-4.55433	-0.66	-9.55998	0.36	-7.65279	0.944009	1	0.84169	0.969315	0.86135	0.975131	0.872983	0.932557
MET	P08581	Human	Hepatocyte growth factor receptor	N/A	2	2	N/A	N/A	N/A	N/A	N/A	N/A	1	0.892613	0.73917	0.218194	0.261742	0.244414	0.369813	0.29845	0.471728	N/A	N/A	-1.86	-13.443	-1.21	-9.85775	-0.65	-7.53492	0.92823	0.34422	0.342598	0.347142	0.339497	1	0.396492	0.299867
EPHB2	P29323	Human	Ephrin type-B receptor 2	11	15	10	0.939241	1	0.949367	0.370253	0.385443	0.413291	1	0.97514	0.652926	0.26396	0.208429	0.217019	0.39258	0.410848	0.304454	-1.30401	-22.3108	-1.93	-13.0477	-1.25	-9.38041	-0.68	-7.51712	1	0.504399	0.412659	0.366319	0.318816	0.995561	0.423934	0.444702
UTRN	P46939	Human	Utrophin	98	127	114	0.964676	1	0.996636	0.73423	0.736754	0.719933	1	0.996387	0.822154	0.623094	0.58814	0.654367	0.804788	0.770604	0.771028	-0.434403	-18.0211	-0.6	-9.30841	-0.26	-4.19527	-0.33	-7.47805	1	0.973833	0.987639	0.823851	0.852373	0.980689	0.920615	0.845346
PLCB1	Q9NQ66	Human	1-phosphatidylinositol 4,5-bisphosphate phosphodiesterase beta-1	4	11	1	0.739168	0.733969	0.671577	0.92201	0.999133	1	0.636769	0.642672	0.633746	0.75108	0.745321	0.890872	1	0.974086	0.950331	0.445727	-12.1199	0.32	-5.78455	0.61	-10.2434	-0.29	-7.47222	0.700862	0.81571	0.96011	0.901917	1	0.772318	0.984004	0.960753
ABCA8	O94911	Human	ATP-binding cassette sub-family A member 8	4	7	1	0.960332	1	0.910517	0.854244	0.972325	0.904982	0.760839	0.592366	0.720018	1	0.930927	0.994696	0.729359	0.615314	0.81423	-0.0724828	-1.45641	0.5	-6.09196	0.06	-0.419807	0.44	-7.37124	0.601728	0.482554	0.767757	0.545074	1	0.720114	0.669506	0.635083
ACVR1C	Q8NER5	Human	Activin receptor type-1C	N/A	1	#N/A	N/A	N/A	N/A	N/A	N/A	N/A	0.731707	0.664634	0.542683	0.987805	0.993902	1	0.804878	0.768293	0.670732	N/A	N/A	0.62	-8.03741	0.22	-2.51843	0.4	-7.33102	#N/A	#N/A	#N/A	#N/A	#N/A	#N/A	#N/A	#N/A
HLA-C	Q07000	Human	HLA class I histocompatibility antigen, Cw-15 alpha chain	2	2	#N/A	1	0.94812	0.913534	0.613534	0.649624	0.593233	1	0.980738	0.956348	0.326579	0.273421	0.313196	0.358849	0.365729	0.39212	-0.625934	-16.0142	-1.69	-19.0949	-1.4	-16.956	-0.29	-7.27756	#N/A	#N/A	#N/A	#N/A	#N/A	#N/A	#N/A	#N/A
CA2	P00918	Human	Carbonic anhydrase 2	2	2	#N/A	0.78413	0.721843	0.825085	0.872867	1	0.951365	0.17632	0.137365	0.221937	0.217837	0.171707	0.233726	0.375705	1	0.351615	0.27739	-6.26084	0.22	-0.602107	1.69	-6.25137	-1.47	-7.20878	#N/A	#N/A	#N/A	#N/A	#N/A	#N/A	#N/A	#N/A
RPGR	Q92834	Human	X-linked retinitis pigmentosa GTPase regulator	N/A	2	3	N/A	N/A	N/A	N/A	N/A	N/A	0.85101	0.84596	0.790404	0.828283	0.787879	1	0.636364	0.664141	0.732323	N/A	N/A	0.07	-0.623194	-0.29	-4.24356	0.36	-7.20157	0.809924	0.888691	0.866255	0.938725	1	0.725744	0.94072	0.911714
ICAM2	P13598	Human	Intercellular adhesion molecule 2	3	3	4	0.917988	1	0.894478	0.300164	0.264625	0.258611	0.662779	0.641309	1	0.160983	0.145648	0.189596	0.265507	0.220267	0.316881	-1.77103	-21.3439	-2.22	-13.7367	-1.52	-10.4395	-0.69	-7.15296	0.802515	0.583807	0.489548	0.407934	0.491088	1	0.444376	0.405739
CAV1	Q03135	Human	Caveolin-1	5	9	10	0.913126	0.862134	0.868744	1	0.962229	0.996223	0.9058	0.753905	0.91162	0.968234	1	0.908521	0.772176	0.780717	0.771762	0.16221	-8.03253	0.16	-2.51717	-0.15	-2.03278	0.31	-7.1482	0.75843	0.957427	0.944327	0.941389	0.824934	0.80158	0.91611	1
GLB1L	Q6UWU2	Human	Beta-galactosidase-1-like protein	N/A	1	#N/A	N/A	N/A	N/A	N/A	N/A	N/A	0.642857	0.669951	0.894089	1	0.874384	0.918719	0.541872	0.58867	0.780788	N/A	N/A	0.34	-2.99462	-0.21	-1.53891	0.55	-7.07961	#N/A	#N/A	#N/A	#N/A	#N/A	#N/A	#N/A	#N/A
ORF6	Q2HRD3	KSHV	Major DNA-binding protein	88	59	63	0.0698091	0.075179	0.0865155	0.955251	0.956444	1	0.0737249	0.0750011	0.0843105	0.904372	1	0.913437	0.741896	0.784829	0.800552	3.65409	-25.5454	3.6	-24.2791	3.32	-23.4429	0.28	-7.03157	0.0283738	0.450276	0.697363	1	0.224424	0.0283795	0.618835	0.732262
CDK6	Q00534	Human	Cyclin-dependent kinase 6	4	5	5	0.403944	0.394449	0.411249	0.877283	1	0.979547	0.309309	0.332332	0.274675	1	0.942543	0.956356	0.855455	0.74014	0.724124	1.2394	-16.8524	1.66	-17.6182	1.34	-15.1609	0.32	-6.97309	0.344181	0.754384	0.896115	0.87015	1	0.384118	0.905519	0.864008
NFKBIL1	Q9UBC1	Human	NF-kappa-B inhibitor-like protein 1	2	2	#N/A	1	0.922753	0.956461	0.561096	0.490871	0.501404	0.930769	0.925641	1	0.761538	0.55641	0.869231	0.574359	0.428205	0.461538	-0.888969	-17.673	-0.38	-3.48082	-0.96	-8.50762	0.58	-6.93703	#N/A	#N/A	#N/A	#N/A	#N/A	#N/A	#N/A	#N/A
MEIS2	O14770	Human	Homeobox protein Meis2	3	1	5	0.940454	1	0.910208	0.883743	0.854442	1	0.925486	1	0.95337	0.752254	0.82392	0.81953	0.677504	0.703488	0.62672	-0.0588937	-0.860723	-0.27	-5.29221	-0.52	-9.69461	0.25	-6.92809	0.981038	0.908313	0.915889	0.991984	0.924651	1	0.86001	0.953365
ADGRG6	Q86SQ4	Human	Adhesion G-protein coupled receptor G6	16	11	15	0.974717	0.998256	1	0.813426	0.804708	0.778553	1	0.972703	0.919874	0.785084	0.680804	0.632848	0.585387	0.571297	0.524755	-0.311148	-14.6644	-0.46	-7.45515	-0.78	-11.1446	0.32	-6.9208	0.816774	0.952531	0.900451	0.740857	0.816487	1	0.818387	0.757333
ACVRL1	P37023	Human	Serine/threonine-protein kinase receptor R3	N/A	3	#N/A	N/A	N/A	N/A	N/A	N/A	N/A	0.644787	0.641086	1	0.406786	0.336952	0.435287	0.546206	0.578162	0.772486	N/A	N/A	-0.96	-6.9263	-0.27	-1.50206	-0.69	-6.88822	#N/A	#N/A	#N/A	#N/A	#N/A	#N/A	#N/A	#N/A
ALDH1A3	P47895	Human	Aldehyde dehydrogenase family 1 member A3	13	9	6	0.947496	0.959612	1	0.708401	0.689822	0.695477	0.859264	0.820714	1	0.77116	0.706833	0.833256	0.964297	0.990382	0.9259	-0.473931	-17.7262	-0.21	-3.06738	0.1	-1.30737	-0.32	-6.83462	0.917952	0.738556	0.833962	0.728243	0.599805	1	0.87975	0.858405
SLC7A5	Q01650	Human	Large neutral amino acids transporter small subunit 1	6	5	6	1	0.99	0.987273	0.875455	0.815455	0.877273	0.830352	0.958915	0.687078	0.658833	0.619707	0.702267	1	0.918962	0.789572	-0.21424	-9.13415	-0.32	-3.2597	0.13	-1.13147	-0.45	-6.81428	1	0.824935	0.78283	0.642601	0.644068	0.962442	0.699903	0.663257
CLN5	A0A0A0MRU5	Human	Ceroid-lipofuscinosis neuronal protein 5	N/A	5	#N/A	N/A	N/A	N/A	N/A	N/A	N/A	0.808833	0.785116	1	0.845737	0.728583	0.955224	0.558884	0.683603	0.615723	N/A	N/A	-0.04	-0.229896	-0.48	-5.4124	0.44	-6.73787	#N/A	#N/A	#N/A	#N/A	#N/A	#N/A	#N/A	#N/A
MIER3	Q7Z3K6	Human	Mesoderm induction early response protein 3	N/A	3	3	N/A	N/A	N/A	N/A	N/A	N/A	1	0.939963	0.962673	0.656748	0.709214	0.737666	0.758549	0.932655	0.970765	N/A	N/A	-0.46	-6.88473	-0.12	-1.57623	-0.34	-6.71143	0.883042	0.901396	0.781427	0.763233	1	0.884951	0.914633	0.791392
NAMPT	P43490	Human	Nicotinamide phosphoribosyltransferase	28	20	26	0.821429	0.783929	0.801786	0.988393	1	0.986607	0.464995	0.411791	0.586406	0.580276	0.56462	0.723777	0.812546	0.832046	1	0.305679	-15.3341	0.35	-3.30637	0.85	-8.28625	-0.5	-6.70781	0.502009	0.535599	0.785279	0.898053	0.795534	0.600524	0.735966	1
HEXA	P06865	Human	Beta-hexosaminidase subunit alpha	16	11	14	1	0.965308	0.974848	0.710321	0.75889	0.793582	1	0.836759	0.966996	0.923817	0.823377	0.875536	0.687046	0.653488	0.768273	-0.37707	-12.1563	-0.1	-1.0491	-0.41	-6.39469	0.31	-6.67142	0.856886	0.837153	0.762091	0.846023	0.930087	1	0.752213	0.853838
GAB1	Q13480	Human	GRB2-associated-binding protein 1	2	5	10	0.924593	0.685518	0.779777	0.747215	1	0.987147	0.733621	0.781875	0.824245	1	0.905453	0.889368	0.809729	0.768144	0.76736	0.194087	-1.57019	0.26	-4.97643	0	-0.0457749	0.25	-6.66523	0.891275	0.96811	1	0.974319	0.915593	0.857874	0.953105	0.937846
PTGS2	P35354	Human	Prostaglandin G/H synthase 2	3	2	#N/A	0.682566	0.694079	0.627467	0.957237	0.995888	1	0.188528	0.188973	0.196087	0.325923	0.278791	0.39751	0.569142	0.414851	1	0.558757	-16.5947	0.81	-4.18857	1.79	-8.83696	-0.99	-6.6565	#N/A	#N/A	#N/A	#N/A	#N/A	#N/A	#N/A	#N/A
PEG10	Q86TG7	Human	Retrotransposon-derived protein PEG10	N/A	5	11	N/A	N/A	N/A	N/A	N/A	N/A	0.744486	0.723635	0.890081	1	0.989996	0.905267	0.768471	0.791129	0.796673	N/A	N/A	0.3	-4.91743	0	-0.0408097	0.3	-6.60002	0.903605	0.989954	0.836107	0.799079	1	0.796225	0.787138	0.782506
SOD2	P04179	Human	Superoxide dismutase [Mn], mitochondrial	16	7	10	0.815903	0.802074	0.752809	0.847018	0.979257	1	0.411558	0.464888	0.441011	0.554693	0.721084	0.730998	0.823405	1	0.8308	0.253384	-4.8935	0.61	-7.0642	1.01	-10.7413	-0.4	-6.59065	0.413884	0.373452	0.73531	1	0.698624	0.570334	0.655298	0.951509
TNFAIP3	P21580	Human	Tumor necrosis factor alpha-induced protein 3	10	13	19	0.486196	0.484663	0.525307	0.979294	0.949387	1	0.265354	0.282073	0.378696	0.539041	0.642716	0.685027	0.922635	0.759033	1	0.968644	-20.9072	1.01	-9.18075	1.53	-12.1391	-0.52	-6.56809	0.316756	0.777805	0.796529	1	0.79903	0.391256	0.712512	0.892118
CKB	P12277	Human	Creatine kinase B-type	11	7	6	1	0.996494	0.984224	0.785276	0.773883	0.811569	0.790429	0.759975	0.897576	0.882909	1	0.97253	0.818397	0.767682	0.764699	-0.32916	-15.1993	0.22	-3.72035	-0.06	-0.634998	0.28	-6.56701	0.788852	0.827033	0.884547	0.932922	0.988046	0.774796	0.926137	1
HDAC5	Q9UQL6	Human	Histone deacetylase 5	N/A	1	4	N/A	N/A	N/A	N/A	N/A	N/A	0.783784	0.934685	0.959459	0.644144	0.84009	0.743243	1	0.968468	0.905405	N/A	N/A	-0.26	-3.23904	0.1	-0.986249	-0.37	-6.55714	0.643329	0.78064	0.98332	1	0.866195	0.69721	0.926022	0.962126
ARL6IP6	Q8N6S5	Human	ADP-ribosylation factor-like protein 6-interacting protein 6	3	2	3	0.807332	0.787724	0.797954	0.907076	1	0.763853	1	0.892144	0.936085	0.952064	0.980027	0.966711	0.857523	0.822903	0.810253	0.158337	-1.8014	0.04	-0.50688	-0.18	-3.91509	0.22	-6.53573	0.871263	0.869933	0.978202	1	0.909272	0.923433	0.857375	0.985859
FSIP2	Q5CZC0	Human	Fibrous sheath-interacting protein 2	N/A	2	#N/A	N/A	N/A	N/A	N/A	N/A	N/A	0.149016	0.133062	0.190767	0.795655	0.657841	1	0.485404	0.625933	0.503055	N/A	N/A	2.38	-14.931	1.77	-12.1704	0.6	-6.53156	#N/A	#N/A	#N/A	#N/A	#N/A	#N/A	#N/A	#N/A
RELL1	Q8IUW5	Human	RELT-like protein 1	2	2	6	0.832095	0.80312	1	0.670134	0.666419	0.632987	1	0.948247	0.642251	0.326782	0.317025	0.329893	0.476527	0.422794	0.467336	-0.42082	-8.10807	-1.41	-12.0119	-0.92	-8.55842	-0.49	-6.49706	1	0.789186	0.727324	0.563067	0.504919	0.899649	0.664877	0.613225
PTK2B	Q14289	Human	Protein-tyrosine kinase 2-beta	1	2	1	1	0.912114	0.94616	0.644497	0.728424	0.661916	0.793424	0.935484	0.841811	1	0.890199	0.860422	0.708437	0.69603	0.809553	-0.490051	-12.4372	0.1	-1.09308	-0.22	-3.09916	0.31	-6.49636	0.642601	0.374142	0.524497	0.496019	1	0.223194	0.424071	0.341873
TOMM20	Q15388	Human	Mitochondrial import receptor subunit TOM20 homolog	4	3	4	1	0.964732	0.858927	0.568699	0.578251	0.602498	0.811212	0.824032	1	0.414279	0.400327	0.406863	0.501257	0.477753	0.511187	-0.68966	-14.7171	-1.11	-14.5494	-0.82	-11.7255	-0.29	-6.48507	0.938672	0.775956	0.844801	0.802481	0.901136	1	0.876277	0.931006
GRAMD1C	Q8IYS0	Human	GRAM domain-containing protein 1C	N/A	1	#N/A	N/A	N/A	N/A	N/A	N/A	N/A	1	0.888166	0.921302	0.862722	0.746746	0.868047	0.694083	0.702367	0.567456	N/A	N/A	-0.18	-2.22683	-0.52	-7.31622	0.33	-6.46928	#N/A	#N/A	#N/A	#N/A	#N/A	#N/A	#N/A	#N/A
EGR1	P18146	Human	Early growth response protein 1	1	1	#N/A	0.863598	0.94728	1	0.829289	0.800837	0.786611	0.598007	0.940199	1	0.318937	0.418605	0.415282	0.58804	0.521595	0.76412	-0.217591	-6.70241	-1.14	-7.57167	-0.44	-2.60778	-0.7	-6.42767	#N/A	#N/A	#N/A	#N/A	#N/A	#N/A	#N/A	#N/A
RIN2	Q8WYP3	Human	Ras and Rab interactor 2	N/A	1	#N/A	N/A	N/A	N/A	N/A	N/A	N/A	1	0.881007	0.855835	0.542334	0.576659	0.567506	0.610984	0.782609	0.73913	N/A	N/A	-0.7	-9.46744	-0.36	-5.23195	-0.34	-6.37824	#N/A	#N/A	#N/A	#N/A	#N/A	#N/A	#N/A	#N/A
RNF121	Q9H920	Human	RING finger protein 121	N/A	2	3	N/A	N/A	N/A	N/A	N/A	N/A	1	0.965489	0.955783	0.513616	0.444325	0.521434	0.434888	0.392289	0.408736	N/A	N/A	-0.98	-14.3543	-1.24	-15.8724	0.26	-6.32352	0.964211	0.897693	0.894199	0.763867	0.80216	1	0.859912	0.863139
RAB30	Q15771	Human	Ras-related protein Rab-30	1	6	4	0.765625	0.629687	0.667969	0.747656	0.729688	1	0.592766	0.676091	0.579537	1	0.899178	0.948789	0.805292	0.817881	0.754721	0.263034	-2.09957	0.62	-10.4733	0.36	-6.6162	0.26	-6.31608	0.616327	0.884616	0.809832	0.90542	0.900539	0.619421	0.887895	1
NRK	Q7Z2Y5	Human	Nik-related protein kinase	1	2	6	0.786353	0.87896	1	0.717303	0.884647	0.818846	0.92175	1	0.682686	0.370918	0.346272	0.420826	0.543746	0.463031	0.569932	-0.139236	-1.63072	-1.19	-10.7547	-0.72	-7.01059	-0.47	-6.27433	1	0.850097	0.646782	0.574229	0.616571	0.941803	0.654519	0.564106
PMF1	Q6P1K2	Human	Polyamine-modulated factor 1	6	2	6	1	0.995437	0.914068	0.619011	0.577186	0.621293	0.96	0.725	0.89	0.865	0.6	1	0.595	0.44	0.55	-0.678072	-16.636	-0.06	-0.380601	-0.7	-5.32761	0.64	-6.26288	0.970283	0.836921	0.691223	0.754799	0.819475	1	0.808763	0.757635
SAE1	M0R054	Human	SUMO-activating enzyme subunit 1 (Fragment)	N/A	4	#N/A	N/A	N/A	N/A	N/A	N/A	N/A	1	0.90218	0.977608	0.920448	0.793754	0.88627	0.777254	0.679434	0.69888	N/A	N/A	-0.15	-2.18848	-0.42	-7.14174	0.27	-6.24307	#N/A	#N/A	#N/A	#N/A	#N/A	#N/A	#N/A	#N/A
PTRF	Q6NZI2	Human	Polymerase I and transcript release factor	22	14	17	1	0.968449	1	0.789658	0.779141	0.760736	1	0.973163	0.881969	0.785129	0.79564	0.696833	0.671492	0.625013	0.59978	-0.349235	-15.691	-0.33	-5.7317	-0.59	-9.63888	0.26	-6.19451	0.85524	1	0.884331	0.865158	0.796609	0.91733	0.895904	0.863399
KIRREL	Q96J84	Human	Kin of IRRE-like protein 1	7	6	10	1	0.960755	0.93434	0.572075	0.626415	0.610566	1	0.893079	0.913686	0.441291	0.386275	0.441485	0.519246	0.489697	0.496306	-0.678072	-17.589	-1.15	-15.7166	-0.9	-13.2787	-0.25	-6.19021	0.994804	0.911436	0.847033	0.757766	0.837856	1	0.78735	0.781077
NECTIN1	Q15223	Human	Nectin-1	N/A	2	1	N/A	N/A	N/A	N/A	N/A	N/A	0.917148	0.846661	1	0.5169	0.540808	0.464963	0.600165	0.621187	0.868508	N/A	N/A	-0.86	-8.74217	-0.4	-4.35907	-0.46	-6.18039	1	0.592688	0.758673	0.981073	0.663813	0.909411	0.82866	0.850816
LMBR1	Q8WVP7	Human	Limb region 1 protein homolog	N/A	1	1	N/A	N/A	N/A	N/A	N/A	N/A	1	0.93313	0.917879	0.724073	0.656265	0.624589	0.573674	0.554904	0.57344	N/A	N/A	-0.51	-9.54312	-0.74	-12.2274	0.24	-6.17963	0.86974	0.981833	0.794969	0.953235	0.897403	1	0.820611	0.692914
ITM2B	Q9Y287	Human	Integral membrane protein 2B	2	3	4	1	0.938489	0.934095	0.874341	0.896309	0.827768	0.857424	0.816126	1	0.631268	0.470993	0.587021	0.468043	0.422812	0.376598	-0.14401	-5.35376	-0.66	-7.4169	-1.08	-10.8073	0.41	-6.16859	0.727274	1	0.784696	0.779047	0.741764	0.778778	0.73709	0.736277
CAMK2D	Q13557	Human	Calcium/calmodulin-dependent protein kinase type II subunit delta	15	12	15	0.551669	0.553259	0.538951	0.957075	0.966614	1	0.530591	0.543025	0.527314	0.979542	1	0.961002	0.894083	0.824463	0.855501	0.831067	-21.1275	0.88	-15.6193	0.69	-13.0785	0.19	-6.15184	0.527732	0.861511	1	0.974896	0.983563	0.534329	0.890207	0.974305
VAMP3	Q15836	Human	Vesicle-associated membrane protein 3	2	1	6	1	0.929745	0.946168	0.851277	0.937044	0.821168	0.686974	0.70629	0.918276	0.729569	0.768697	0.73056	1	0.951461	0.884101	-0.140826	-3.44534	-0.05	-0.305641	0.29	-3.95035	-0.35	-6.14943	0.894906	0.941501	0.727579	0.75386	0.631282	1	0.734222	0.73863
VANGL1	Q8TAA9	Human	Vang-like protein 1	N/A	8	9	N/A	N/A	N/A	N/A	N/A	N/A	0.942279	1	0.893019	0.837413	0.723481	0.751587	0.682079	0.622998	0.635842	N/A	N/A	-0.29	-5.37449	-0.55	-9.38041	0.25	-6.12966	0.817382	1	0.837405	0.704546	0.781458	0.706665	0.81655	0.806768
CD46	P15529	Human	Membrane cofactor protein	3	1	6	0.967635	0.992734	1	0.470938	0.411493	0.400925	0.584966	0.461052	1	0.168338	0.143915	0.199805	0.284693	0.401614	0.251632	-1.20423	-20.833	-2	-9.70262	-1.13	-5.76128	-0.87	-6.10264	0.841448	0.504094	0.552292	0.44932	0.434999	1	0.500453	0.498692
LYSMD3	Q7Z3D4	Human	LysM and putative peptidoglycan-binding domain-containing protein 3	1	3	#N/A	1	0.958333	0.949405	0.637649	0.533482	0.578125	1	0.998917	0.966414	0.698808	0.701625	0.661322	0.774215	0.777031	0.793283	-0.732165	-15.2061	-0.52	-11.5064	-0.34	-8.12306	-0.19	-6.08316	#N/A	#N/A	#N/A	#N/A	#N/A	#N/A	#N/A	#N/A
ORF68	F5HF47	KSHV	Packaging protein UL32 homolog	13	7	13	0.0469293	0.0573581	0.0643105	0.945539	0.881228	1	0.0775348	0.0743813	0.0840246	0.81351	1	0.739266	0.674596	0.682434	0.463929	4.0691	-21.5779	3.44	-19.1975	2.95	-17.4424	0.49	-6.07088	0.077044	0.357698	0.554577	0.760638	0.773355	0.0782128	0.684643	1
WDR46	A0A0G2JJL1	Human	WD repeat-containing protein 46 (Fragment)	N/A	4	#N/A	N/A	N/A	N/A	N/A	N/A	N/A	0.975956	0.938434	0.97122	0.7898	0.775592	0.802186	0.933698	0.845173	1	N/A	N/A	-0.29	-5.66428	-0.05	-0.77588	-0.23	-6.03701	#N/A	#N/A	#N/A	#N/A	#N/A	#N/A	#N/A	#N/A
MINPP1	Q9UNW1	Human	Multiple inositol polyphosphate phosphatase 1	4	6	10	0.979981	0.948522	0.964728	0.967588	1	0.93899	0.94889	1	0.908203	0.775064	0.829901	0.791178	0.724407	0.688806	0.629891	0.0071955	-0.177791	-0.25	-4.88515	-0.48	-8.99192	0.23	-6.03068	0.994088	0.899354	0.89571	0.939615	0.964025	1	0.845261	0.932232
ECD	O95905	Human	Protein ecdysoneless homolog	3	6	12	0.981585	1	0.905524	0.672538	0.56285	0.697358	0.761257	0.83619	1	0.635417	0.65457	0.661626	0.800571	0.769321	0.820397	-0.579922	-10.7248	-0.41	-6.12889	-0.12	-1.2846	-0.29	-5.92019	1	0.985648	0.888231	0.843124	0.883633	0.970837	0.904759	0.805558
EXTL3	O43909	Human	Exostosin-like 3	1	6	#N/A	0.947953	1	0.803609	0.522554	0.527412	0.564192	1	0.942254	0.890574	0.694165	0.635934	0.649036	0.772656	0.727162	0.85612	-0.768568	-12.7388	-0.52	-8.88483	-0.27	-4.74134	-0.25	-5.91324	#N/A	#N/A	#N/A	#N/A	#N/A	#N/A	#N/A	#N/A
TJP2	Q9UDY2-6	Human	Isoform 6 of Tight junction protein ZO-2	N/A	16	#N/A	N/A	N/A	N/A	N/A	N/A	N/A	0.862507	0.74881	0.904283	0.872025	1	0.885775	0.707562	0.830777	0.676362	N/A	N/A	0.13	-1.44541	-0.18	-2.2207	0.32	-5.90133	#N/A	#N/A	#N/A	#N/A	#N/A	#N/A	#N/A	#N/A
FAM174B	Q3ZCQ3	Human	Membrane protein FAM174B	N/A	1	#N/A	N/A	N/A	N/A	N/A	N/A	N/A	0.881448	0.94426	1	0.759567	0.593178	0.703827	0.97213	0.752496	0.927621	N/A	N/A	-0.46	-5.6196	-0.09	-0.815959	-0.37	-5.89775	#N/A	#N/A	#N/A	#N/A	#N/A	#N/A	#N/A	#N/A
HLA-C	P10321	Human	HLA class I histocompatibility antigen, Cw-7 alpha chain	N/A	4	5	N/A	N/A	N/A	N/A	N/A	N/A	1	0.941743	0.835661	0.321724	0.261342	0.305166	0.36621	0.338807	0.442102	N/A	N/A	-1.64	-15.1783	-1.28	-12.6536	-0.37	-5.88036	0.9934	0.660808	0.583559	0.573186	0.647232	1	0.626175	0.605258
TUBAL3	A6NHL2	Human	Tubulin alpha chain-like 3	1	1	1	0.662568	0.519809	0.51776	0.599044	1	0.775956	0.673223	0.595178	0.600571	1	0.825825	0.976206	0.711612	0.691307	0.845178	0.482332	-2.78449	0.58	-7.88217	0.27	-3.44956	0.32	-5.84031	1	0.867328	0.571759	0.911478	0.532806	0.932405	0.715343	0.752161
STX6	O43752	Human	Syntaxin-6	7	6	7	1	0.950136	0.939257	0.845875	0.93291	0.866727	0.802053	0.784549	1	0.671853	0.724797	0.711615	0.90416	0.799568	0.907726	-0.12658	-4.01559	-0.29	-3.95432	0.01	-0.156426	-0.31	-5.83748	0.848435	0.891717	0.814156	0.892974	0.918504	1	0.880855	0.817915
GUSB	P08236	Human	Beta-glucuronidase	9	8	10	0.994205	0.926325	1	0.696192	0.680464	0.727649	1	0.851281	0.875915	0.92953	0.76899	0.822529	0.679683	0.722544	0.677242	-0.473931	-14.8005	-0.11	-1.40105	-0.39	-6.1906	0.28	-5.79743	0.861978	0.844309	0.893185	0.94401	0.887815	0.768541	0.847769	1
SPINT1	O43278	Human	Kunitz-type protease inhibitor 1	5	8	1	1	0.935057	0.858088	0.349369	0.386651	0.354781	0.995605	0.930125	1	0.261246	0.253263	0.252366	0.323855	0.282953	0.457864	-1.35845	-18.8598	-1.93	-14.7349	-1.46	-12.2274	-0.47	-5.79698	0.868318	0.923718	0.822366	0.932079	0.8754	1	0.855681	0.861334
STOM	P27105	Human	Erythrocyte band 7 integral membrane protein	17	13	16	0.646819	0.687602	0.668026	1	0.884992	0.990212	0.847434	0.696337	0.586178	0.6516	0.725134	0.725388	0.95384	0.817632	1	0.522056	-11.5168	-0.02	-0.0245353	0.38	-4.22516	-0.4	-5.77679	0.550417	0.690107	0.896381	0.866346	0.910166	0.666824	0.85162	1
NMT2	O60551	Human	Glycylpeptide N-tetradecanoyltransferase 2	4	7	7	0.902978	0.891451	0.996158	0.919308	1	0.975985	0.872246	0.832925	0.923424	0.952494	0.986077	1	0.889305	0.856717	0.798654	0.0538064	-1.18	0.16	-3.10356	-0.05	-0.640184	0.21	-5.75845	0.93629	0.895003	1	0.934025	0.942958	0.975653	0.995084	0.981876
CAV2	P51636	Human	Caveolin-2	N/A	2	#N/A	N/A	N/A	N/A	N/A	N/A	N/A	1	0.876864	0.834256	0.826374	0.868343	0.714529	0.739668	0.566042	0.55752	N/A	N/A	-0.17	-1.54517	-0.54	-6.30664	0.37	-5.75375	#N/A	#N/A	#N/A	#N/A	#N/A	#N/A	#N/A	#N/A
SVIP	Q8NHG7	Human	Small VCP/p97-interacting protein	2	2	1	0.822954	0.812278	0.83363	0.877224	1	0.948399	0.972222	1	0.782407	0.837963	0.921296	0.949074	0.805556	0.560185	0.685185	0.195348	-5.17932	-0.02	-0.103338	-0.42	-4.47928	0.4	-5.75304	0.948987	0.89229	0.918157	0.773945	0.875756	0.99192	1	0.891874
GPR176	Q14439	Human	Probable G-protein coupled receptor 176	N/A	5	3	N/A	N/A	N/A	N/A	N/A	N/A	0.844222	0.903218	0.904193	0.991468	0.892248	1	0.86665	0.782301	0.825939	N/A	N/A	0.12	-1.9656	-0.1	-1.56809	0.22	-5.73986	0.842022	0.890864	0.945824	0.920801	0.797588	1	0.908729	0.897277
SLC3A2	P08195	Human	4F2 cell-surface antigen heavy chain	26	22	19	0.945894	0.933333	0.932367	0.972947	1	0.982609	0.968559	1	0.698182	0.656	0.59023	0.643029	0.873065	0.85464	0.754907	0.0717627	-4.55496	-0.5	-5.27062	-0.1	-0.635672	-0.39	-5.73349	0.979581	0.882468	0.910476	0.795906	0.860783	1	0.84455	0.829384
SCARF2	Q96GP6	Human	Scavenger receptor class F member 2	3	4	4	0.964832	1	0.941131	0.620031	0.63685	0.607034	1	0.898074	0.649139	0.352906	0.316516	0.292739	0.404977	0.509971	0.420658	-0.641604	-19.2372	-1.4	-11.433	-0.93	-8.21943	-0.47	-5.72403	0.944437	0.655422	0.665201	0.572783	0.516205	1	0.642853	0.60812
FAM234A	Q9H0X4	Human	Protein FAM234A	2	4	5	0.964975	0.988563	1	0.525375	0.523231	0.529664	1	0.843133	0.865222	0.403692	0.390993	0.36677	0.525984	0.470281	0.426422	-0.902389	-23.7488	-1.22	-14.4191	-0.93	-11.8248	-0.29	-5.70891	1	0.775189	0.729613	0.54555	0.4945	0.942584	0.692012	0.593076
NECTIN2	Q92692-2	Human	Isoform Alpha of Nectin-2	N/A	4	#N/A	N/A	N/A	N/A	N/A	N/A	N/A	0.948668	1	0.482781	0.274854	0.175114	0.219298	0.405783	0.378493	0.34373	N/A	N/A	-1.86	-9.54494	-1.11	-5.79912	-0.75	-5.69232	#N/A	#N/A	#N/A	#N/A	#N/A	#N/A	#N/A	#N/A
HGFAC	Q04756	Human	Hepatocyte growth factor activator	1	1	1	0.670798	0.613478	0.579396	0.667699	0.865221	1	0.51269	0.548223	0.624365	0.862944	0.746193	1	0.604061	0.51269	0.781726	0.442545	-3.54981	0.63	-5.67784	0.17	-1.01016	0.46	-5.65455	0.804218	0.716167	0.763989	1	0.586396	0.841303	0.795268	0.829051
STXBP3	O00186	Human	Syntaxin-binding protein 3	19	15	14	0.986202	1	0.986202	0.539579	0.517066	0.541757	0.967631	1	0.572674	0.356821	0.32117	0.347178	0.544252	0.532614	0.439629	-0.894322	-23.3638	-1.31	-9.20279	-0.74	-5.37545	-0.56	-5.60883	0.907638	0.715341	0.675343	0.53731	0.547841	1	0.655627	0.616632
HEXB	P07686	Human	Beta-hexosaminidase subunit beta	19	14	19	1	0.935226	0.996451	0.735581	0.846495	0.795031	0.749214	0.739471	1	0.66685	0.71004	0.753169	0.555854	0.571698	0.567618	-0.302226	-8.25215	-0.22	-2.37566	-0.55	-6.88922	0.33	-5.56944	0.905615	0.843821	0.742795	0.912845	1	0.96597	0.764014	0.908833
CAND1	F5H6I6	Human	Cullin-associated NEDD8-dissociated protein 1 (Fragment)	N/A	1	#N/A	N/A	N/A	N/A	N/A	N/A	N/A	0.886141	0.826378	0.810407	0.955693	0.907779	1	0.782586	0.699639	0.89696	N/A	N/A	0.18	-2.46758	-0.08	-1.00575	0.27	-5.5535	#N/A	#N/A	#N/A	#N/A	#N/A	#N/A	#N/A	#N/A
C3orf58	Q8NDZ4	Human	Deleted in autism protein 1	4	4	4	0.581135	0.6251	0.578737	0.933653	0.896083	1	0.395836	0.409189	0.410768	1	0.818952	0.829146	0.800431	0.696052	0.691888	0.664483	-14.2545	1.12	-13.9636	0.85	-11.3373	0.28	-5.55247	0.530537	0.687747	0.76307	0.93388	0.891427	0.537335	0.82058	1
KRT19	P08727	Human	Keratin, type I cytoskeletal 19	N/A	1	#N/A	N/A	N/A	N/A	N/A	N/A	N/A	0.727143	0.797143	0.908571	1	0.82	0.31	0.4	0.277143	0.235714	N/A	N/A	-0.19	-0.936611	-1.42	-5.55354	1.22	-5.52815	#N/A	#N/A	#N/A	#N/A	#N/A	#N/A	#N/A	#N/A
TFRC	P02786	Human	Transferrin receptor protein 1	46	35	32	0.986051	1	0.950305	0.818657	0.773322	0.823888	0.853328	0.951496	0.777933	0.78337	0.748948	0.795034	0.895183	0.881055	1	-0.281036	-11.5986	-0.15	-2.0262	0.1	-1.35571	-0.25	-5.50999	0.897906	0.81412	0.915706	0.968933	0.753244	1	0.882481	0.98452
MIPOL1	Q8TD10	Human	Mirror-image polydactyly gene 1 protein	N/A	1	#N/A	N/A	N/A	N/A	N/A	N/A	N/A	0.993939	0.942761	0.955556	1	0.908418	0.983165	0.801347	0.767677	0.906397	N/A	N/A	0	-0.0118235	-0.22	-4.1089	0.22	-5.5013	#N/A	#N/A	#N/A	#N/A	#N/A	#N/A	#N/A	#N/A
VAMP7	P51809	Human	Vesicle-associated membrane protein 7	7	8	10	1	0.949185	0.981783	0.969319	0.971237	0.967402	0.923837	0.958626	1	0.837609	0.829223	0.893024	0.965397	0.960676	0.975213	-0.011588	-0.433905	-0.17	-3.76184	0.01	-0.123677	-0.18	-5.49617	0.896298	0.930175	0.859329	0.870288	0.841753	1	0.875171	0.847921
FGD4	Q96M96	Human	FYVE, RhoGEF and PH domain-containing protein 4	20	26	27	0.818349	0.854128	0.815596	0.934862	1	1	0.63546	0.659308	0.56517	1	0.960301	0.886295	0.807863	0.855282	0.71037	0.238787	-9.07254	0.61	-9.19184	0.35	-5.47548	0.26	-5.41909	0.694316	0.988651	0.973599	0.915075	0.910145	0.699722	1	0.956893
TMEM128	Q5BJH2	Human	Transmembrane protein 128	1	2	2	0.881272	1	0.826148	0.562544	0.635336	0.525795	0.874273	0.761628	1	0.577762	0.576308	0.671512	0.340843	0.414971	0.567587	-0.650635	-10.6471	-0.53	-4.27349	-0.99	-8.29078	0.46	-5.41575	1	0.571588	0.679628	0.703981	0.802187	0.792196	0.598782	0.670552
ARL6IP1	Q15041	Human	ADP-ribosylation factor-like protein 6-interacting protein 1	4	1	#N/A	0.825207	0.900644	0.872125	0.972401	1	0.933763	0.737303	0.76007	0.758319	0.807356	0.802102	0.697023	0.82662	0.91944	1	0.16221	-6.11514	0.03	-0.268617	0.28	-4.5508	-0.25	-5.41005	#N/A	#N/A	#N/A	#N/A	#N/A	#N/A	#N/A	#N/A
APMAP	Q9HDC9	Human	Adipocyte plasma membrane-associated protein	19	16	17	1	0.992248	0.916667	0.968992	0.962209	0.987403	0.923101	0.887389	0.979878	1	0.971619	0.96817	0.875959	0.874907	0.84716	0.00432161	-0.121129	0.08	-1.338	-0.1	-1.97622	0.18	-5.40572	0.876363	0.90207	0.90366	0.99363	0.863411	0.928804	0.94891	1
VWA3B	Q502W6	Human	von Willebrand factor A domain-containing protein 3B	N/A	1	#N/A	N/A	N/A	N/A	N/A	N/A	N/A	0.514778	0.576355	0.347291	0.591133	1	0.662562	0.349754	0.455665	0.564039	N/A	N/A	0.65	-3.50404	-0.07	-0.211291	0.72	-5.37342	#N/A	#N/A	#N/A	#N/A	#N/A	#N/A	#N/A	#N/A
FITM2	Q8N6M3	Human	Fat storage-inducing transmembrane protein 2	N/A	2	#N/A	N/A	N/A	N/A	N/A	N/A	N/A	0.706405	0.729867	0.673431	1	0.934052	0.931516	0.786937	0.78123	0.902346	N/A	N/A	0.44	-8.14333	0.23	-4.16975	0.21	-5.3595	#N/A	#N/A	#N/A	#N/A	#N/A	#N/A	#N/A	#N/A
SERPINB2	P05120	Human	Plasminogen activator inhibitor 2	11	10	15	0.371105	0.383853	0.394476	0.945467	0.931303	1	0.0981927	0.0782968	0.135447	0.216734	0.225776	0.519425	0.543145	0.446204	1	1.32308	-21.2907	1.62	-5.78448	2.67	-9.30043	-1.05	-5.35918	0.381449	0.436302	0.738268	0.99635	1	0.467631	0.646962	0.943186
TANGO2	Q6ICL3	Human	Transport and Golgi organization protein 2 homolog	3	1	2	0.770492	0.748634	0.854281	0.965392	1	0.998179	0.97417	0.738007	1	0.675277	0.815498	0.940959	0.656827	0.586716	0.579336	0.319618	-10.8439	-0.16	-1.1694	-0.57	-5.67153	0.42	-5.33592	0.911954	0.833908	1	0.875668	0.853696	0.939119	0.973278	0.998515
MARVELD2	Q8N4S9	Human	MARVEL domain-containing protein 2	N/A	1	1	N/A	N/A	N/A	N/A	N/A	N/A	0.931507	0.990868	1	0.799087	0.771689	0.815068	0.90411	0.856164	0.988584	N/A	N/A	-0.29	-5.8612	-0.09	-1.39856	-0.2	-5.31351	0.950202	0.864519	0.743279	0.626937	0.896497	1	0.803254	0.560901
GYG1	P46976	Human	Glycogenin-1	7	6	4	0.749113	0.803191	0.812943	0.81117	1	0.924645	0.658254	0.643085	0.6233	0.822905	1	0.866309	0.814457	0.745978	0.609264	0.210389	-3.29331	0.48	-6.13625	0.17	-1.70078	0.31	-5.31096	0.821749	0.846893	0.937007	0.97712	0.810901	0.673416	0.957324	1
BCOR	Q6W2J9	Human	BCL-6 corepressor	N/A	3	5	N/A	N/A	N/A	N/A	N/A	N/A	0.589683	0.459546	0.545805	0.491866	0.520762	0.511986	0.538741	1	0.732235	N/A	N/A	-0.07	-0.248402	0.51	-3.41814	-0.57	-5.29963	0.918708	0.991403	0.887293	0.989034	0.859084	1	0.946162	0.912927
GLUL	P15104	Human	Glutamine synthetase	5	6	8	0.787278	0.858413	1	0.610123	0.498632	0.490424	0.550076	0.463438	0.652347	0.410863	0.505974	0.517158	0.577699	1	0.615362	-0.72738	-9.67264	-0.22	-1.05879	0.4	-2.21638	-0.61	-5.28608	0.65512	0.750292	0.860017	0.847141	1	0.644041	0.869081	0.823531
SUOX	P51687	Human	Sulfite oxidase, mitochondrial	6	9	11	0.922794	0.933824	1	0.835478	0.990809	0.838235	0.746835	0.855491	0.868003	0.849857	0.835297	1	0.684569	0.693276	0.819053	-0.100051	-1.49604	0.12	-1.23246	-0.17	-2.00315	0.29	-5.27674	1	0.816286	0.864185	0.947782	0.902746	0.701376	0.76013	0.759529
BHLHE40	O14503	Human	Class E basic helix-loop-helix protein 40	N/A	1	#N/A	N/A	N/A	N/A	N/A	N/A	N/A	0.935833	0.933261	0.9602	0.944091	0.860972	1	0.857994	0.714092	0.80926	N/A	N/A	-0.01	-0.138523	-0.25	-4.19923	0.24	-5.26554	#N/A	#N/A	#N/A	#N/A	#N/A	#N/A	#N/A	#N/A
SMARCA4	A0A0A0MT49	Human	Transcription activator BRG1	N/A	6	#N/A	N/A	N/A	N/A	N/A	N/A	N/A	1	0.82	0.89	0.513333	0.7	0.65	0.886667	0.81	0.7	N/A	N/A	-0.54	-5.96274	-0.17	-1.54793	-0.36	-5.24356	#N/A	#N/A	#N/A	#N/A	#N/A	#N/A	#N/A	#N/A
KCTD1	Q719H9	Human	BTB/POZ domain-containing protein KCTD1	N/A	1	#N/A	N/A	N/A	N/A	N/A	N/A	N/A	0.918332	1	0.996525	0.775847	0.813206	0.855778	0.662902	0.768028	0.670721	N/A	N/A	-0.25	-4.52903	-0.47	-8.37118	0.22	-5.23473	#N/A	#N/A	#N/A	#N/A	#N/A	#N/A	#N/A	#N/A
PLPP3	O14495	Human	Phospholipid phosphatase 3	1	2	5	0.855556	0.825	0.893519	0.956481	1	0.930556	0.474417	0.47929	0.66481	0.662026	0.541942	0.767838	0.839889	0.826662	1	0.166073	-6.21846	0.28	-2.22461	0.72	-6.58575	-0.44	-5.22305	0.721479	0.764864	0.86017	0.82158	1	0.746057	0.770962	0.9273
ECI2	O75521	Human	Enoyl-CoA delta isomerase 2, mitochondrial	25	10	16	0.963222	1	0.92732	0.811734	0.890543	0.787215	0.904123	0.89176	0.964373	1	0.930498	0.999732	0.892419	0.831489	0.858832	-0.215915	-6.12777	0.09	-1.46343	-0.1	-1.69586	0.18	-5.18749	0.850213	0.850774	0.885142	0.916149	0.823567	0.888807	0.910369	1
ZBED5	Q49AG3	Human	Zinc finger BED domain-containing protein 5	N/A	1	1	N/A	N/A	N/A	N/A	N/A	N/A	0.673913	1	0.913043	0.641304	0.677536	0.710145	0.771739	0.996377	0.92029	N/A	N/A	-0.35	-3.02529	0.05	-0.40276	-0.41	-5.17738	0.949919	0.826713	0.772499	0.896883	1	0.781286	0.842612	0.850511
OSBPL1A	Q9BXW6	Human	Oxysterol-binding protein-related protein 1	2	5	4	0.883441	0.858464	0.909343	0.904718	0.894542	1	0.857401	0.785348	1	0.920711	0.918903	0.975882	0.843232	0.78776	0.686765	0.077243	-1.75768	0.09	-0.951571	-0.19	-2.25403	0.28	-5.15816	0.718606	0.824547	0.917005	0.840204	1	0.678835	0.938377	0.83628
RNF170	Q96K19	Human	E3 ubiquitin-protein ligase RNF170	1	2	#N/A	0.810051	0.896082	0.803237	0.885009	1	0.775128	0.980214	0.860428	1	0.821925	0.825668	0.776471	0.748663	0.658289	0.672193	0.0840643	-0.82938	-0.23	-3.83772	-0.45	-7.8088	0.22	-5.15167	#N/A	#N/A	#N/A	#N/A	#N/A	#N/A	#N/A	#N/A
IGKC	P01834	Human	Ig kappa chain C region	N/A	2	2	N/A	N/A	N/A	N/A	N/A	N/A	0.0469094	0.0391078	0.0318064	0.0533107	0.0477095	0.0664133	0.290758	1	0.0545109	N/A	N/A	0.51	-0.584079	3.51	-4.84688	-3.01	-5.13401	0.895694	0.630591	0.583506	0.26789	1	0.323713	0.242938	0.177431
OAS2	P29728	Human	2'-5'-oligoadenylate synthase 2	N/A	11	5	N/A	N/A	N/A	N/A	N/A	N/A	0.419564	0.441561	0.440552	0.453497	0.41005	0.637519	0.62962	0.598455	1	N/A	N/A	0.21	-0.866483	0.78	-5.19021	-0.57	-5.10235	0.242683	0.210065	0.54423	1	0.951969	0.228988	0.294796	0.491425
CAB39L	Q9H9S4	Human	Calcium-binding protein 39-like	N/A	3	1	N/A	N/A	N/A	N/A	N/A	N/A	0.531459	0.534137	0.503347	1	0.974565	0.76573	0.795181	0.763052	0.629183	N/A	N/A	0.8	-9.23511	0.48	-5.76798	0.33	-5.09542	0.572634	0.482937	0.586808	1	0.582378	0.668546	0.621529	0.671273
ZMPSTE24	O75844	Human	CAAX prenyl protease 1 homolog	8	13	14	0.985632	1	0.963602	0.954023	0.940613	0.966475	0.728078	0.737461	0.810863	0.748134	0.695297	0.852433	0.908087	0.840471	1	-0.0439433	-2.30585	0.01	-0.0723396	0.27	-3.93065	-0.26	-5.09095	1	0.879721	0.934799	0.945924	0.895112	0.974631	0.937437	0.90812
AKAP12	Q02952	Human	A-kinase anchor protein 12	62	83	95	0.832567	0.827047	0.852806	1	0.965041	0.936523	0.619268	0.68495	0.617233	0.992784	0.919795	1	0.848224	0.871943	0.837435	0.207893	-9.05514	0.6	-11.3136	0.41	-8.41275	0.19	-5.08387	0.734935	0.82294	1	0.948275	0.876583	0.769814	0.883567	0.936403
ZC3H10	Q96K80	Human	Zinc finger CCCH domain-containing protein 10	N/A	1	#N/A	N/A	N/A	N/A	N/A	N/A	N/A	0.601399	0.653846	0.762238	0.902098	0.972028	1	0.636364	0.622378	0.937063	N/A	N/A	0.51	-4.81661	0.12	-0.636388	0.39	-5.08048	#N/A	#N/A	#N/A	#N/A	#N/A	#N/A	#N/A	#N/A
FDX2	Q6P4F2	Human	Ferredoxin-2, mitochondrial	3	1	2	0.930108	0.930108	0.901434	0.842294	1	0.859319	0.628885	0.65239	0.752938	1	0.860016	0.998694	0.763385	0.863933	0.754244	-0.0320936	-0.393033	0.49	-7.21054	0.23	-3.19399	0.26	-5.07697	0.920942	0.798306	0.849251	0.99091	0.895846	0.925714	0.922566	1
B2M	P61769	Human	Beta-2-microglobulin	1	2	3	0.982594	1	0.806289	0.279057	0.304323	0.332398	0.716435	0.609781	1	0.159259	0.117642	0.166902	0.200631	0.428762	0.194484	-1.60823	-16.5337	-2.39	-10.5352	-1.5	-7.44529	-0.89	-5.04181	1	0.576605	0.347262	0.299427	0.520896	0.553215	0.290532	0.367764
PSMB10	P40306	Human	Proteasome subunit beta type-10	9	5	5	0.974359	0.911681	1	0.862298	0.997151	0.920228	1	0.94423	0.918305	0.805499	0.88846	0.751296	0.998794	0.990836	0.873387	-0.0543923	-0.90801	-0.23	-3.71466	0	-0.0162349	-0.23	-5.0289	0.865684	0.789662	0.917311	0.980055	0.986611	0.943974	0.908708	1
RECK	O95980	Human	Reversion-inducing cysteine-rich protein with Kazal motifs	2	3	1	0.820858	0.883936	1	0.804878	0.752733	0.87889	1	0.832511	0.792825	0.784081	0.783184	0.814574	0.670628	0.626457	0.710987	-0.152003	-2.42651	-0.14	-1.65849	-0.39	-5.95127	0.25	-4.9927	0.627012	0.771184	0.890524	0.892975	0.853627	0.825623	0.841451	1
TFAP2A	P05549	Human	Transcription factor AP-2-alpha	N/A	3	4	N/A	N/A	N/A	N/A	N/A	N/A	0.471716	0.487057	0.549377	0.955896	1	0.899329	0.877277	0.813998	0.674976	N/A	N/A	0.92	-11.4182	0.65	-8.55547	0.27	-4.96896	0.762401	0.83439	0.78604	1	0.829705	0.682331	0.816465	0.932382
ROR1	Q01973	Human	Inactive tyrosine-protein kinase transmembrane receptor ROR1	N/A	1	#N/A	N/A	N/A	N/A	N/A	N/A	N/A	0.793761	0.854419	0.750433	0.545927	0.684575	0.587522	0.733102	0.667244	1	N/A	N/A	-0.4	-3.84968	0	-0.100359	-0.4	-4.96217	#N/A	#N/A	#N/A	#N/A	#N/A	#N/A	#N/A	#N/A
EEPD1	Q7L9B9	Human	Endonuclease/exonuclease/phosphatase family domain-containing protein 1	N/A	2	2	N/A	N/A	N/A	N/A	N/A	N/A	0.771292	0.633493	0.510048	0.860287	1	0.955981	0.776077	0.682297	0.737799	N/A	N/A	0.56	-6.11072	0.2	-1.92603	0.36	-4.9388	0.715599	0.858107	0.884496	0.808424	0.802908	0.602094	0.772234	1
AMFR	Q9UKV5	Human	E3 ubiquitin-protein ligase AMFR	4	1	7	0.945038	0.869466	1	0.619847	0.658015	0.524427	0.825243	0.735437	1	0.364078	0.279126	0.429612	0.434466	0.485437	0.490291	-0.643856	-10.9428	-1.25	-10.6252	-0.86	-7.65056	-0.4	-4.89314	0.634001	1	0.474816	0.666971	0.48726	0.611232	0.50788	0.464129
ORF73	Q9QR71	KSHV	Protein ORF73	9	6	10	0.577197	0.553444	0.549485	0.912114	0.965954	1	0.631915	0.651848	0.460918	0.958679	0.880179	1	0.788802	0.737402	0.740538	0.776525	-16.8206	0.7	-8.17283	0.38	-4.55556	0.32	-4.87619	0.378445	0.632714	0.695917	0.770442	1	0.36734	0.813573	0.845095
RELB	Q01201	Human	Transcription factor RelB	6	5	3	1	0.991172	0.995987	0.67817	0.67817	0.664526	1	0.985158	0.789425	0.534323	0.557514	0.591837	0.643785	0.642857	0.809833	-0.562772	-21.2907	-0.72	-8.48866	-0.4	-4.93891	-0.32	-4.87559	1	0.83656	0.829055	0.695671	0.760624	0.940727	0.734984	0.739892
PLBD2	Q8NHP8	Human	Putative phospholipase B-like 2	9	10	9	0.965797	0.934293	1	0.828083	0.867687	0.814581	0.852924	0.78307	1	0.789142	0.886524	0.843551	0.694058	0.589307	0.766623	-0.207561	-8.6981	-0.07	-0.447313	-0.36	-4.45245	0.3	-4.86864	0.961265	0.833311	0.730834	0.91049	0.894163	0.996102	0.818384	1
EPHA7	Q15375	Human	Ephrin type-A receptor 7	N/A	2	1	N/A	N/A	N/A	N/A	N/A	N/A	1	0.838171	0.61611	0.275036	0.219884	0.198839	0.307692	0.304064	0.322206	N/A	N/A	-1.82	-13.0092	-1.39	-10.5057	-0.43	-4.8653	0.727324	0.452492	0.346871	0.37498	0.173818	1	0.303071	0.32781
HLA-F	P30511	Human	HLA class I histocompatibility antigen, alpha chain F	1	2	4	0.985871	0.900314	1	0.591837	0.690738	0.645997	1	0.870968	0.736842	0.332767	0.20034	0.210526	0.29202	0.47708	0.341256	-0.58208	-12.6738	-1.81	-10.7699	-1.23	-7.88201	-0.57	-4.85618	0.794068	0.744371	0.788801	0.825069	1	0.833122	0.662123	0.712338
CENPJ	Q9HC77	Human	Centromere protein J	1	2	2	0.915549	0.910813	1	0.691397	0.670876	0.664562	1	0.988959	0.987382	0.645899	0.642744	0.704259	0.745268	0.708991	0.861199	-0.479955	-14.6362	-0.58	-9.63044	-0.36	-6.4539	-0.22	-4.82653	0.972921	1	0.857419	0.860189	0.952333	0.905879	0.932915	0.904639
ALDH1B1	P30837	Human	Aldehyde dehydrogenase X, mitochondrial	20	15	9	0.842105	0.84392	0.787659	0.940109	1	0.999093	0.738585	0.657153	0.740971	0.790644	0.781787	0.812733	1	0.902697	0.854163	0.248535	-9.34056	0.16	-2.59034	0.37	-6.64133	-0.21	-4.82376	0.685085	0.852654	0.939226	1	0.818046	0.706696	0.970904	0.990945
FNBP1L	Q5T0N5	Human	Formin-binding protein 1-like	18	14	11	0.754371	0.753497	0.791958	0.965909	1	0.90472	0.626717	0.655236	0.612137	1	0.983091	0.944041	0.900469	0.861521	0.859631	0.319618	-9.72807	0.63	-12.5846	0.47	-10.0827	0.16	-4.79928	0.771006	0.935546	0.968547	0.869286	0.871314	0.745795	0.947852	1
SERPINA3	P01011	Human	Alpha-1-antichymotrypsin	N/A	1	1	N/A	N/A	N/A	N/A	N/A	N/A	0.253071	0.185504	0.341523	0.415233	0.347666	0.472973	0.512285	1	0.570025	N/A	N/A	0.66	-3.4757	1.41	-7.30133	-0.75	-4.75998	0.127944	0.288522	0.422032	0.424639	1	0.131385	0.256199	0.309557
GGCX	P38435	Human	Vitamin K-dependent gamma-carboxylase	9	8	8	1	0.993062	0.96791	0.815265	0.808326	0.751084	0.975596	0.959939	1	0.791962	0.779475	0.796336	0.866126	0.843496	0.975976	-0.318326	-11.9457	-0.31	-6.37267	-0.13	-2.37519	-0.18	-4.73851	0.977142	0.84723	0.897621	0.885827	0.899646	1	0.868848	0.932728
NAGA	P17050	Human	Alpha-N-acetylgalactosaminidase	8	3	5	1	0.892696	0.998197	0.779982	0.900812	0.811542	0.808475	0.816196	0.846516	1	0.946516	0.916573	0.748211	0.692655	0.948211	-0.21424	-4.76458	0.21	-2.51298	-0.05	-0.521209	0.26	-4.73014	0.928152	0.861767	0.830922	0.991452	0.925374	1	0.83755	0.99017
DNAJB14	Q8TBM8	Human	DnaJ homolog subfamily B member 14	2	10	10	0.935458	0.938645	1	0.715538	0.694821	0.636653	1	0.968935	0.968187	0.756597	0.71343	0.790531	0.627409	0.603768	0.729462	-0.490051	-13.2973	-0.38	-6.62383	-0.58	-9.60538	0.21	-4.71211	0.987864	0.883999	0.82626	0.83408	0.764125	1	0.911922	0.882389
TTC17	Q96AE7-2	Human	Isoform 2 of Tetratricopeptide repeat protein 17	N/A	2	#N/A	N/A	N/A	N/A	N/A	N/A	N/A	0.676471	1	0.642857	0.689076	0.722689	0.680672	0.584034	0.386555	0.558824	N/A	N/A	-0.15	-0.584346	-0.6	-4.53804	0.46	-4.70062	#N/A	#N/A	#N/A	#N/A	#N/A	#N/A	#N/A	#N/A
TAPBP	O15533	Human	Tapasin	6	4	3	0.913969	0.946346	0.929695	0.940796	1	0.877891	1	0.927703	0.977687	0.799104	0.760157	0.787748	0.852047	0.848848	0.957694	0.0143553	-0.241974	-0.31	-6.27704	-0.13	-2.3171	-0.18	-4.66374	0.760009	0.697127	0.938874	0.989983	0.988566	0.973256	0.867466	1
ARSA	P15289	Human	Arylsulfatase A	5	3	5	0.936614	0.925771	1	0.701418	0.777314	0.742285	0.80944	1	0.910013	0.716365	0.664314	0.633877	0.511248	0.649757	0.39303	-0.365871	-11.2128	-0.43	-3.68104	-0.81	-7.3984	0.37	-4.64803	0.892661	0.861708	0.791905	0.890445	0.82051	1	0.776725	0.867429
THAP5	Q7Z6K1	Human	THAP domain-containing protein 5	N/A	1	#N/A	N/A	N/A	N/A	N/A	N/A	N/A	0.749143	0.588302	0.584875	0.647019	0.599269	0.803975	0.799634	0.814942	1	N/A	N/A	0.09	-0.591601	0.44	-4.50893	-0.35	-4.63916	#N/A	#N/A	#N/A	#N/A	#N/A	#N/A	#N/A	#N/A
KRT79	Q5XKE5	Human	Keratin, type II cytoskeletal 79	1	1	1	0.672998	0.709331	0.6218	0.788604	0.963666	1	0.488513	0.49214	0.474002	0.481258	0.640871	0.689238	0.637243	1	0.800484	0.457332	-6.16616	0.32	-2.20185	0.74	-6.1906	-0.43	-4.62546	0.772902	0.878317	0.851874	0.999591	0.809259	0.836841	1	0.900115
PPIC	P45877	Human	Peptidyl-prolyl cis-trans isomerase C	6	4	3	0.935028	0.919021	0.927495	1	0.909605	0.964218	0.8083	0.795685	1	0.955317	0.903914	0.790969	0.765268	0.728838	0.713983	0.0468403	-1.28352	0.03	-0.223591	-0.24	-2.95784	0.26	-4.60599	1	0.795247	0.790464	0.886289	0.830643	0.898262	0.861428	0.832498
MFGE8	Q08431	Human	Lactadherin	3	6	6	1	0.994723	0.870712	0.800352	0.925242	0.931398	0.896296	0.786629	1	0.447659	0.421855	0.445216	0.623302	0.473658	0.516763	-0.109359	-1.74215	-1.03	-11.5058	-0.73	-8.84014	-0.3	-4.60539	0.719468	0.430083	0.471905	0.418313	0.431651	1	0.448054	0.432687
LRIG3	Q6UXM1	Human	Leucine-rich repeats and immunoglobulin-like domains protein 3	N/A	1	#N/A	N/A	N/A	N/A	N/A	N/A	N/A	0.911013	0.829956	0.755066	0.990308	1	0.845815	0.792952	0.754185	0.851982	N/A	N/A	0.18	-2.42887	-0.06	-0.51633	0.24	-4.60124	#N/A	#N/A	#N/A	#N/A	#N/A	#N/A	#N/A	#N/A
ABCC3	O15438	Human	Canalicular multispecific organic anion transporter 2	1	3	2	1	0.900612	0.734709	0.561162	0.578746	0.87156	0.368502	0.31285	0.475749	0.345894	0.376232	0.565024	0.614493	1	0.490628	-0.390245	-2.69066	0.15	-0.453284	0.86	-4.26566	-0.71	-4.59456	1	0.921641	0.869375	0.779205	0.729686	0.875317	0.973829	0.962839
MARCH7	Q9H992	Human	E3 ubiquitin-protein ligase MARCH7	N/A	2	2	N/A	N/A	N/A	N/A	N/A	N/A	0.992371	0.961853	1	0.39564	0.413079	0.379292	0.445232	0.417439	0.525341	N/A	N/A	-1.31	-15.7736	-1.09	-13.8281	-0.22	-4.58727	0.953289	0.898293	0.925713	0.908004	0.963512	1	0.889465	0.963558
STXBP6	Q8NFX7	Human	Syntaxin-binding protein 6	1	4	4	1	0.89345	0.935371	0.811354	0.799127	0.830568	0.91738	1	0.791135	0.636695	0.803338	0.852153	0.667836	0.600365	0.565016	-0.212568	-8.01204	-0.24	-2.45366	-0.56	-6.38368	0.32	-4.58669	0.621949	0.74576	0.884091	1	0.895123	0.786474	0.740108	0.832657
TCF19	Q9Y242	Human	Transcription factor 19	2	1	#N/A	0.983542	0.923197	1	0.660658	0.646552	0.62069	0.860465	0.828265	1	0.450805	0.422182	0.431127	0.543828	0.468694	0.50805	-0.592919	-16.8479	-1.04	-13.8008	-0.82	-11.5197	-0.22	-4.58248	#N/A	#N/A	#N/A	#N/A	#N/A	#N/A	#N/A	#N/A
IL6ST	P40189	Human	Interleukin-6 receptor subunit beta	5	9	11	1	0.95758	0.924517	0.398004	0.38116	0.403618	0.805305	0.731661	1	0.547577	0.539137	0.566241	0.668724	0.617217	0.714203	-1.2863	-22.7139	-0.62	-7.79059	-0.34	-4.2874	-0.28	-4.5615	0.819787	0.720036	0.813686	0.620403	1	0.846013	0.721041	0.626502
GGA2	Q9UJY4	Human	ADP-ribosylation factor-binding protein GGA2	9	11	10	1	0.965793	0.991266	0.535662	0.504367	0.516739	0.952374	1	0.859394	0.49107	0.489718	0.471514	0.578442	0.548446	0.524489	-0.924125	-22.5802	-0.95	-14.5029	-0.77	-12.2985	-0.19	-4.55049	0.971779	0.763996	0.719374	0.611323	0.647799	1	0.684196	0.612433
BTD	P43251	Human	Biotinidase	2	4	5	0.895789	1	0.932905	0.517488	0.563169	0.557459	0.89418	0.907407	0.900353	0.69224	0.700176	0.786596	0.815697	0.775132	1	-0.788365	-17.0261	-0.31	-4.48769	-0.06	-0.672536	-0.25	-4.54351	1	0.793395	0.867087	0.883957	0.88378	0.854238	0.827624	0.80591
TDG	Q13569	Human	G/T mismatch-specific thymine DNA glycosylase	N/A	2	#N/A	N/A	N/A	N/A	N/A	N/A	N/A	0.901984	1	0.962302	0.401786	0.389087	0.444841	0.488095	0.432937	0.641071	N/A	N/A	-1.21	-11.8772	-0.87	-9.3308	-0.34	-4.5384	#N/A	#N/A	#N/A	#N/A	#N/A	#N/A	#N/A	#N/A
PALB2	Q86YC2	Human	Partner and localizer of BRCA2	N/A	2	2	N/A	N/A	N/A	N/A	N/A	N/A	1	0.929889	0.9631	0.583026	0.627306	0.531365	0.583026	0.357934	0.428044	N/A	N/A	-0.73	-6.9263	-1.08	-9.77314	0.35	-4.53409	0.855741	0.968459	0.941796	1	0.822805	0.988366	0.926892	0.871757
DIRC2	Q96SL1	Human	Disrupted in renal carcinoma protein 2	N/A	1	2	N/A	N/A	N/A	N/A	N/A	N/A	0.920826	0.889845	1	0.430293	0.516351	0.519793	0.540448	0.564544	0.60241	N/A	N/A	-0.94	-12.7553	-0.72	-10.3583	-0.22	-4.53344	0.988838	0.788316	0.702389	0.887524	0.802731	1	0.657923	0.600745
TRAFD1	O14545	Human	TRAF-type zinc finger domain-containing protein 1	5	3	#N/A	0.851885	0.868043	0.842908	0.912926	1	0.866248	0.614018	0.626315	0.721683	0.830988	0.942205	1	0.817461	0.73234	0.807214	0.117695	-2.52937	0.5	-7.52534	0.26	-3.98108	0.23	-4.53279	#N/A	#N/A	#N/A	#N/A	#N/A	#N/A	#N/A	#N/A
ASH1L	Q9NR48	Human	Histone-lysine N-methyltransferase ASH1L	N/A	1	#N/A	N/A	N/A	N/A	N/A	N/A	N/A	0.842742	0.951613	0.729839	0.544355	0.758065	0.451613	0.637097	1	0.846774	N/A	N/A	-0.52	-3.63378	-0.02	-0.147656	-0.5	-4.53193	#N/A	#N/A	#N/A	#N/A	#N/A	#N/A	#N/A	#N/A
SNAP91	O60641	Human	Clathrin coat assembly protein AP180	N/A	1	#N/A	N/A	N/A	N/A	N/A	N/A	N/A	0.58891	0.682122	0.503824	0.921606	0.652486	1	0.67543	0.690727	0.510038	N/A	N/A	0.54	-4.03147	0.08	-0.368232	0.46	-4.53066	#N/A	#N/A	#N/A	#N/A	#N/A	#N/A	#N/A	#N/A
SAV1	Q9H4B6	Human	Protein salvador homolog 1	4	5	6	0.666667	0.682135	0.807425	0.817479	1	0.71075	0.984549	0.949851	0.8135	1	0.824343	0.894822	0.810518	0.781242	0.673353	0.230203	-1.87643	-0.01	-0.110108	-0.28	-3.58482	0.26	-4.52541	0.815364	0.958591	0.877859	0.841247	0.790056	0.777298	1	0.921528
KRT80	Q6KB66	Human	Keratin, type II cytoskeletal 80	3	13	14	0.941218	1	0.938385	0.581445	0.475212	0.59136	0.715642	0.694475	0.824098	0.569198	0.553101	0.560586	0.606342	1	0.663809	-0.805913	-14.1227	-0.41	-3.39477	0.02	-0.0389341	-0.43	-4.5177	0.443735	0.458118	0.439043	0.352875	1	0.32451	0.331974	0.282482
TARBP1	Q13395	Human	Probable methyltransferase TARBP1	1	3	6	0.915014	0.92068	0.890463	0.988669	0.915958	1	0.673597	0.671171	0.744976	0.872488	1	0.895357	0.68711	0.521137	0.917879	0.0922074	-2.91529	0.41	-3.18989	0.02	-0.0510116	0.38	-4.51745	0.967992	0.991828	0.969849	0.940813	0.827939	0.978392	0.960479	1
PDCD4	Q53EL6	Human	Programmed cell death protein 4	14	12	9	1	0.961029	0.942647	0.571324	0.546324	0.558824	1	0.846821	0.854342	0.52332	0.512942	0.450845	0.424326	0.406549	0.444398	-0.793357	-20.9237	-0.86	-12.0901	-1.08	-13.563	0.22	-4.51524	0.637246	0.822356	0.654327	0.567254	1	0.644835	0.613555	0.544989
HECTD2	Q5U5R9	Human	Probable E3 ubiquitin-protein ligase HECTD2	N/A	1	#N/A	N/A	N/A	N/A	N/A	N/A	N/A	1	0.91716	0.762327	0.311637	0.278107	0.27712	0.343195	0.31854	0.394477	N/A	N/A	-1.63	-15.3802	-1.34	-13.3144	-0.28	-4.49075	#N/A	#N/A	#N/A	#N/A	#N/A	#N/A	#N/A	#N/A
MVB12A	Q96EY5	Human	Multivesicular body subunit 12A	5	2	6	0.927445	0.876972	1	0.623817	0.76183	0.645899	1	0.905047	0.804106	0.681779	0.539778	0.622754	0.479897	0.572284	0.32592	-0.465938	-8.49183	-0.56	-4.19087	-0.98	-7.7052	0.42	-4.46952	0.928777	0.796151	0.804811	0.675631	0.618154	1	0.868345	0.813784
RQCD1	Q92600	Human	Cell differentiation protein RCD1 homolog	5	7	8	0.951542	0.995595	1	0.817621	0.801762	0.813216	0.775041	0.826072	0.875271	0.663884	0.745046	0.66972	0.776669	1	0.748914	-0.275786	-13.6588	-0.25	-2.99217	0.03	-0.123205	-0.28	-4.45256	0.979521	0.883534	0.754299	0.858066	0.746958	1	0.919925	0.847629
TICRR	Q7Z2Z1	Human	Treslin	N/A	1	#N/A	N/A	N/A	N/A	N/A	N/A	N/A	0.925481	0.838942	1	0.96875	0.805288	0.875	0.776442	0.709135	0.778846	N/A	N/A	-0.06	-0.618095	-0.29	-4.39311	0.23	-4.43435	#N/A	#N/A	#N/A	#N/A	#N/A	#N/A	#N/A	#N/A
PTPRF	P10586	Human	Receptor-type tyrosine-protein phosphatase F	34	36	13	1	0.995801	0.926815	0.327534	0.326335	0.326335	0.84414	0.679128	1	0.255291	0.232587	0.228016	0.321892	0.25649	0.344954	-1.57777	-23.6918	-1.82	-14.1067	-1.45	-11.933	-0.37	-4.42805	0.989815	0.643577	0.564207	0.559703	0.473696	1	0.552547	0.559162
ACTG1	K7EM38	Human	Actin, cytoplasmic 2 (Fragment)	N/A	2	#N/A	N/A	N/A	N/A	N/A	N/A	N/A	0.466139	0.461082	0.773307	0.495822	0.488566	0.574099	0.584433	0.742744	1	N/A	N/A	-0.13	-0.311155	0.45	-2.64334	-0.58	-4.41603	#N/A	#N/A	#N/A	#N/A	#N/A	#N/A	#N/A	#N/A
TUBB6	K7EK43	Human	Tubulin beta-6 chain (Fragment)	N/A	2	#N/A	N/A	N/A	N/A	N/A	N/A	N/A	0.747559	0.688052	0.749884	0.88238	0.92887	1	0.852162	0.443515	0.783357	N/A	N/A	0.36	-2.20012	-0.07	-0.581197	0.44	-4.40779	#N/A	#N/A	#N/A	#N/A	#N/A	#N/A	#N/A	#N/A
TTC39B	Q5VTQ0	Human	Tetratricopeptide repeat protein 39B	N/A	5	8	N/A	N/A	N/A	N/A	N/A	N/A	0.801661	0.884735	0.794046	0.821045	0.750779	0.885081	0.871582	0.964694	1	N/A	N/A	-0.01	-0.138523	0.19	-2.98159	-0.21	-4.40662	0.826992	0.572562	0.588354	0.568504	1	0.825759	0.527173	0.555227
ISG20	Q96AZ6	Human	Interferon-stimulated gene 20 kDa protein	2	3	2	0.955446	1	0.936469	0.684818	0.70462	0.712046	0.841051	0.907635	0.844822	0.760618	0.686801	0.762411	0.765564	0.852736	1	-0.459973	-16.3906	-0.23	-3.11983	0.01	-0.0437749	-0.24	-4.39725	0.867427	1	0.897501	0.873097	0.963857	0.744624	0.871803	0.883606
HOXA11	P31270	Human	Homeobox protein Hox-A11	1	2	4	0.604651	0.568565	0.556536	0.987971	1	0.945469	0.505562	0.490986	0.642501	0.875719	0.998466	1	0.861143	0.738013	0.783276	0.762136	-18.8285	0.81	-9.81601	0.54	-6.92819	0.27	-4.39287	0.673081	0.852583	0.708288	1	0.733574	0.811718	0.81764	0.904079
CDT1	Q9H211	Human	DNA replication factor Cdt1	7	9	4	1	0.861582	0.913842	0.526836	0.567797	0.50565	0.805271	0.738103	1	0.222654	0.231163	0.230502	0.27966	0.246861	0.309319	-0.793357	-14.9713	-1.89	-16.4111	-1.61	-14.5051	-0.29	-4.38617	1	0.598039	0.509009	0.508337	0.671916	0.643234	0.429665	0.402991
SPERT	Q8NA61	Human	Spermatid-associated protein	N/A	1	#N/A	N/A	N/A	N/A	N/A	N/A	N/A	0.778528	0.841872	0.713321	0.880298	0.924546	1	0.69632	0.459013	0.920587	N/A	N/A	0.27	-1.46291	-0.17	-1.17111	0.43	-4.38212	#N/A	#N/A	#N/A	#N/A	#N/A	#N/A	#N/A	#N/A
SEPN1	Q9NZV5	Human	Selenoprotein N	2	5	5	1	0.960432	0.946043	0.563309	0.536691	0.547482	0.935942	1	0.854814	0.588991	0.565976	0.567415	0.67127	0.604814	0.693613	-0.818579	-21.2096	-0.7	-11.2613	-0.5	-8.67627	-0.19	-4.36752	1	0.934409	0.818718	0.839711	0.866089	0.914753	0.88394	0.761023
VMA21	Q3ZAQ7	Human	Vacuolar ATPase assembly integral membrane protein VMA21	N/A	3	#N/A	N/A	N/A	N/A	N/A	N/A	N/A	0.892718	0.929816	0.899737	0.958767	0.934453	1	0.888583	0.844717	0.883444	N/A	N/A	0.09	-1.66803	-0.06	-0.969605	0.14	-4.35195	#N/A	#N/A	#N/A	#N/A	#N/A	#N/A	#N/A	#N/A
TATDN3	Q17R31	Human	Putative deoxyribonuclease TATDN3	3	1	3	1	0.92029	0.993659	0.873188	0.781703	0.901268	0.783994	0.607615	1	0.558664	0.672883	0.760684	0.543124	0.505051	0.428127	-0.189351	-4.59263	-0.26	-1.55637	-0.7	-5.42378	0.43	-4.35193	0.978948	0.974449	0.843648	0.999101	0.966768	1	0.932472	0.851435
FBXL2	Q9UKC9	Human	F-box/LRR-repeat protein 2	2	3	3	1	0.887917	0.906995	0.682035	0.791733	0.63275	1	0.932709	0.882934	0.785293	0.684703	0.726327	0.655914	0.648456	0.635969	-0.407364	-7.19362	-0.36	-6.88444	-0.54	-9.63888	0.18	-4.32116	0.841939	0.666349	0.664709	0.592602	0.524421	1	0.673215	0.636997
TOR4A	Q9NXH8	Human	Torsin-4A	8	12	10	1	0.970727	0.974504	0.917847	0.972616	0.923513	1	0.940567	0.968446	0.734615	0.756084	0.721303	0.832773	0.766483	0.89243	-0.0649175	-2.76456	-0.4	-7.82591	-0.22	-4.50983	-0.17	-4.3201	0.913764	0.839855	0.784549	0.869527	0.723398	1	0.901557	0.986606
POSTN	Q15063	Human	Periostin	5	10	19	0.736799	0.692244	0.69637	0.808581	0.952145	1	0.514444	0.413427	0.377407	0.527728	0.430011	0.553495	0.661109	0.536555	1	0.377401	-6.02392	0.21	-1.05711	0.75	-4.86768	-0.54	-4.30962	0.302348	0.577094	0.670525	0.636021	1	0.379281	0.51963	0.529634
EDIL3	O43854	Human	EGF-like repeat and discoidin I-like domain-containing protein 3	2	6	6	0.813758	0.775168	0.79698	0.934564	1	0.911913	0.702882	0.643151	0.978771	0.480426	0.592703	0.649609	1	0.600856	0.858423	0.254594	-8.48752	-0.43	-2.55743	0.08	-0.290839	-0.51	-4.28762	0.842603	0.462129	0.671481	0.633742	0.683061	1	0.593326	0.623344
GPT2	Q8TD30	Human	Alanine aminotransferase 2	5	2	2	1	0.981773	0.965203	0.725766	0.811102	0.684341	0.806734	0.816168	1	0.322177	0.285927	0.270335	0.332406	0.327441	0.405005	-0.407364	-9.91646	-1.58	-14.9446	-1.3	-12.976	-0.28	-4.2867	0.852001	0.624244	0.75785	0.638403	1	0.997802	0.592802	0.633905
DCLK1	O15075	Human	Serine/threonine-protein kinase DCLK1	11	10	11	1	0.966603	0.993321	0.918893	0.95229	0.887405	0.658278	0.606773	0.945527	0.716095	0.703888	0.844105	0.92454	0.958737	1	-0.101598	-4.38718	0.03	-0.31568	0.38	-3.81591	-0.35	-4.28622	0.927758	1	0.969502	0.897133	0.903148	0.944746	0.998085	0.917436
PCBP4	P57723	Human	Poly(rC)-binding protein 4	N/A	2	4	N/A	N/A	N/A	N/A	N/A	N/A	0.960848	1	0.991843	0.387167	0.392605	0.329527	0.426319	0.413812	0.413812	N/A	N/A	-1.41	-17.6182	-1.24	-15.9892	-0.18	-4.27528	0.881519	0.625747	0.547559	0.469757	0.479324	1	0.541825	0.491591
TMEM9B	Q9NQ34	Human	Transmembrane protein 9B	1	1	#N/A	0.880137	0.719178	0.827911	0.846747	1	0.91524	0.731533	0.698173	0.758539	0.621922	0.665343	0.649987	0.737093	0.676728	1	0.186501	-2.97079	-0.18	-1.58392	0.14	-0.990461	-0.32	-4.26935	#N/A	#N/A	#N/A	#N/A	#N/A	#N/A	#N/A	#N/A
IFI44	Q8TCB0	Human	Interferon-induced protein 44	N/A	4	5	N/A	N/A	N/A	N/A	N/A	N/A	0.809499	1	0.893702	0.693285	0.532707	0.714335	0.73991	0.741823	0.976514	N/A	N/A	-0.48	-4.74863	-0.14	-1.03431	-0.34	-4.26681	0.904205	0.807719	1	0.996919	0.909827	0.772288	0.575812	0.601695
SLC1A3	P43003	Human	Excitatory amino acid transporter 1	N/A	1	#N/A	N/A	N/A	N/A	N/A	N/A	N/A	0.297593	0.256018	0.341357	0.768053	0.724289	1	0.665208	0.706783	0.599562	N/A	N/A	1.48	-12.894	1.14	-10.633	0.34	-4.25328	#N/A	#N/A	#N/A	#N/A	#N/A	#N/A	#N/A	#N/A
CDYL2	Q8N8U2	Human	Chromodomain Y-like protein 2	1	2	3	0.848954	0.908098	1	0.939035	0.967243	0.854413	0.851211	0.928489	1	0.635525	0.650519	0.66782	0.628604	0.493656	0.557093	0.00144197	-0.0220669	-0.51	-7.46001	-0.73	-10.0811	0.22	-4.24991	0.845895	1	0.879201	0.879324	0.862856	0.848358	0.860435	0.843825
ORC3	Q9UBD5-2	Human	Isoform 2 of Origin recognition complex subunit 3	N/A	2	#N/A	N/A	N/A	N/A	N/A	N/A	N/A	0.564756	0.508493	0.619958	0.504246	0.492569	0.585987	0.592357	0.601911	1	N/A	N/A	-0.1	-0.461886	0.37	-2.26997	-0.47	-4.24201	#N/A	#N/A	#N/A	#N/A	#N/A	#N/A	#N/A	#N/A
TXNRD1	Q16881-7	Human	Isoform 7 of Thioredoxin reductase 1, cytoplasmic	N/A	3	#N/A	N/A	N/A	N/A	N/A	N/A	N/A	0.778729	0.713325	0.859413	0.97066	0.830073	1	0.856968	0.708435	0.797677	N/A	N/A	0.25	-3.19786	0.01	-0.0483504	0.25	-4.22424	#N/A	#N/A	#N/A	#N/A	#N/A	#N/A	#N/A	#N/A
NENF	Q9UMX5	Human	Neudesin	11	6	9	0.781974	0.734764	0.751073	0.909871	1	0.915021	0.611523	0.683245	0.785773	1	0.917108	0.862669	0.712287	0.887831	0.705115	0.316146	-9.21712	0.42	-5.10513	0.15	-1.38072	0.27	-4.22258	0.805484	0.885992	0.851221	1	0.792796	0.704485	0.872023	0.916979
ADGRL2	O95490	Human	Adhesion G protein-coupled receptor L2	6	12	13	1	0.94291	0.909761	0.875691	0.918048	0.930939	0.967791	0.779448	1	0.786094	0.791616	0.930061	0.737014	0.710941	0.647955	-0.0664274	-2.07777	-0.13	-1.24162	-0.39	-5.0121	0.26	-4.2168	0.864978	0.963563	0.912931	0.828543	1	0.929966	0.920567	0.941548
DDX5	J3QR62	Human	Probable ATP-dependent RNA helicase DDX5 (Fragment)	N/A	1	#N/A	N/A	N/A	N/A	N/A	N/A	N/A	0.615236	0.684958	1	0.436411	0.400258	0.493221	0.481278	0.683667	0.649128	N/A	N/A	-0.79	-5.84911	-0.34	-2.15093	-0.45	-4.21064	#N/A	#N/A	#N/A	#N/A	#N/A	#N/A	#N/A	#N/A
CAMKMT	Q7Z624	Human	Calmodulin-lysine N-methyltransferase	N/A	2	#N/A	N/A	N/A	N/A	N/A	N/A	N/A	0.779961	0.901768	0.740668	0.862475	0.691552	0.667976	0.768173	0.992141	1	N/A	N/A	-0.12	-0.974596	0.19	-1.55986	-0.31	-4.20992	#N/A	#N/A	#N/A	#N/A	#N/A	#N/A	#N/A	#N/A
MX1	P20591	Human	Interferon-induced GTP-binding protein Mx1	20	27	24	0.629223	0.699324	0.708615	1	0.946791	0.992399	0.543161	0.718943	0.416711	0.537151	0.351013	0.627834	0.570733	0.76606	1	0.529071	-14.8867	-0.15	-0.502229	0.48	-2.17893	-0.62	-4.20472	0.369386	0.35733	0.681253	0.91242	1	0.317203	0.376375	0.498593
NUDCD2	Q8WVJ2	Human	NudC domain-containing protein 2	7	4	4	0.869252	0.845807	0.83138	0.848512	1	0.915239	0.91227	1	0.94501	0.949142	0.943738	0.974889	0.808328	0.941195	0.771456	0.117695	-2.21315	0.01	-0.0597717	-0.18	-2.99363	0.19	-4.19322	0.946099	0.958847	0.939313	1	0.953999	0.865366	0.896777	0.867235
ITGB3	P05106	Human	Integrin beta-3	11	9	8	0.971884	0.985942	1	0.886598	0.970009	0.897844	0.703915	0.613717	0.565254	0.600712	0.697121	0.734843	0.928437	0.676933	1	-0.103147	-3.49142	0.11	-0.706081	0.47	-4.34015	-0.36	-4.1844	0.576601	0.675696	0.837164	0.881388	0.750718	0.763501	0.865116	1
BMPR2	Q13873	Human	Bone morphogenetic protein receptor type-2	1	3	#N/A	0.97305	1	0.92695	0.41844	0.556028	0.647518	0.811136	0.875227	1	0.735455	0.633182	0.675909	0.813864	0.833636	0.734318	-0.836501	-10.091	-0.39	-5.88527	-0.17	-2.21409	-0.22	-4.17536	#N/A	#N/A	#N/A	#N/A	#N/A	#N/A	#N/A	#N/A
LAPTM4A	Q15012	Human	Lysosomal-associated transmembrane protein 4A	2	1	#N/A	1	0.974008	0.865937	0.491108	0.576607	0.510944	0.841667	0.691667	1	0.294444	0.209722	0.361111	0.190278	0.223611	0.209722	-0.846843	-14.5434	-1.55	-10.8057	-2.02	-12.4826	0.47	-4.17381	#N/A	#N/A	#N/A	#N/A	#N/A	#N/A	#N/A	#N/A
VKORC1	Q9BQB6	Human	Vitamin K epoxide reductase complex subunit 1	3	2	3	0.855136	0.907814	0.942932	1	0.780509	0.823529	0.710227	0.799242	0.822831	1	0.812156	0.863636	0.807335	0.788223	0.651515	-0.0558912	-0.507392	0.2	-2.19811	-0.05	-0.46694	0.25	-4.17287	0.798828	0.734477	0.894174	1	0.770326	0.836655	0.847166	0.939172
NEK7	Q8TDX7	Human	Serine/threonine-protein kinase Nek7	13	7	9	0.979927	1	0.951642	0.870438	0.824818	0.880474	0.943522	1	0.811401	0.89934	0.859653	0.858177	0.796052	0.788029	0.651142	-0.186065	-8.23615	-0.07	-0.628947	-0.3	-4.22062	0.23	-4.16953	0.966189	0.912463	1	0.938578	0.770281	0.96079	0.901862	0.888697
CCT6B	Q92526	Human	T-complex protein 1 subunit zeta-2	N/A	1	#N/A	N/A	N/A	N/A	N/A	N/A	N/A	0.7228	0.582121	0.781705	0.846154	0.718642	1	0.695773	0.607762	0.729037	N/A	N/A	0.3	-2.67972	-0.04	-0.173392	0.34	-4.15946	#N/A	#N/A	#N/A	#N/A	#N/A	#N/A	#N/A	#N/A
CD99	P14209	Human	CD99 antigen	2	1	3	0.823432	0.89934	1	0.310231	0.289329	0.275028	0.635473	0.530405	1	0.338514	0.230068	0.32027	0.459797	0.394257	0.394932	-1.63935	-18.1144	-1.28	-8.01044	-0.79	-4.85223	-0.49	-4.15768	0.936975	0.575288	0.448741	0.385538	0.437997	1	0.391032	0.382747
LMAN2L	Q9H0V9	Human	VIP36-like protein	2	9	8	0.974138	1	0.930077	0.93295	0.968391	0.981801	0.970276	1	0.977759	0.77968	0.74571	0.814904	0.670843	0.750235	0.67777	-0.011588	-0.272863	-0.33	-6.92962	-0.49	-9.60275	0.16	-4.15581	0.910409	0.839761	0.835909	0.82228	0.775145	1	0.864428	0.865841
IL1RAP	Q9NPH3	Human	Interleukin-1 receptor accessory protein	7	16	20	0.676399	0.682076	0.686942	1	0.841849	0.923763	0.698431	0.592077	0.692169	0.76879	0.814864	0.93096	0.917343	1	0.99913	0.435095	-8.53533	0.34	-5.17156	0.56	-8.29423	-0.21	-4.1512	0.396125	0.614624	0.846283	0.916456	1	0.416317	0.685284	0.848854
STX2	P32856	Human	Syntaxin-2	3	6	6	0.838022	0.879795	0.910486	0.749361	1	0.763001	0.992785	1	0.516492	0.399457	0.39271	0.365442	0.640367	0.547133	0.479573	-0.0649175	-0.48552	-1.12	-6.67425	-0.59	-3.20493	-0.53	-4.12526	1	0.892065	0.882196	0.761641	0.660029	0.956919	0.87898	0.774847
CCDC59	Q9P031	Human	Thyroid transcription factor 1-associated protein 26	5	5	4	0.959587	0.964746	1	0.822872	0.736887	0.763543	0.797531	0.820918	0.959939	0.826115	0.849935	0.859463	0.979212	0.909052	1	-0.330973	-10.7156	-0.02	-0.188313	0.16	-2.65752	-0.19	-4.12332	0.89449	0.859752	0.858101	0.828197	1	0.83669	0.865363	0.762805
FAM26E	Q8N5C1	Human	Protein FAM26E	N/A	1	1	N/A	N/A	N/A	N/A	N/A	N/A	0.796791	0.700535	0.855615	0.954545	0.927807	1	0.879679	0.812834	0.836898	N/A	N/A	0.29	-5.14124	0.1	-1.48835	0.19	-4.11986	0.893906	0.883107	1	0.967833	0.954632	0.911397	0.936539	0.825699
ARHGEF15	O94989	Human	Rho guanine nucleotide exchange factor 15	8	4	4	0.861498	0.884146	0.884146	0.877178	1	0.777003	0.941462	1	0.677141	0.579996	0.528102	0.558808	0.692764	0.653259	0.696714	0.0129262	-0.11672	-0.65	-6.97267	-0.36	-3.61157	-0.29	-4.0988	0.890736	0.998681	0.998355	1	0.930233	0.875627	0.913788	0.967195
ORMDL2	Q53FV1	Human	ORM1-like protein 2	1	2	1	0.970263	1	0.987256	0.767205	0.657604	0.819031	0.785785	0.784125	1	0.586184	0.722683	0.635005	0.611978	0.477471	0.498505	-0.39973	-8.10965	-0.4	-4.30125	-0.69	-7.57192	0.29	-4.08698	0.923633	0.939783	0.974106	0.944982	0.849419	1	0.902605	0.97431
BTBD10	Q9BSF8	Human	BTB/POZ domain-containing protein 10	N/A	2	#N/A	N/A	N/A	N/A	N/A	N/A	N/A	0.858761	0.782811	1	0.462358	0.483678	0.469687	0.508328	0.538974	0.628914	N/A	N/A	-0.9	-11.069	-0.66	-8.62881	-0.24	-4.08242	#N/A	#N/A	#N/A	#N/A	#N/A	#N/A	#N/A	#N/A
RAB37	Q96AX2	Human	Ras-related protein Rab-37	N/A	1	#N/A	N/A	N/A	N/A	N/A	N/A	N/A	0.779891	0.86413	0.740489	0.938859	0.677989	1	0.695652	0.77038	0.577446	N/A	N/A	0.13	-0.724486	-0.22	-1.76883	0.36	-4.07639	#N/A	#N/A	#N/A	#N/A	#N/A	#N/A	#N/A	#N/A
NXT2	Q9NPJ8	Human	NTF2-related export protein 2	1	1	1	0.611842	0.708059	0.842105	0.855263	1	0.890625	0.805994	0.832808	0.65142	0.933754	0.892744	1	0.812303	0.869085	0.687697	0.344828	-4.94593	0.3	-3.6972	0.05	-0.374912	0.25	-4.06628	0.848385	0.909271	0.801942	0.978865	1	0.786148	0.879394	0.988504
MEOX2	P50222	Human	Homeobox protein MOX-2	N/A	4	1	N/A	N/A	N/A	N/A	N/A	N/A	0.692459	0.65642	0.689582	1	0.976984	0.955179	0.807541	0.781647	0.980315	N/A	N/A	0.52	-8.39123	0.33	-5.37706	0.19	-4.04566	0.647955	0.877302	0.917735	1	0.845313	0.786363	0.859943	0.870925
SERPINB4	P48594	Human	Serpin B4	5	8	8	0.404285	0.427782	0.449205	0.914305	1	0.932274	0.0380051	0.0374338	0.0427736	0.146241	0.0818336	0.112752	0.146538	1	0.158173	1.15186	-18.9622	1.53	-3.28879	3.46	-6.72949	-1.94	-4.04151	0.157299	0.225306	0.496316	0.843896	1	0.113478	0.352783	0.582596
PEX11B	O96011	Human	Peroxisomal membrane protein 11B	6	5	6	0.932267	1	0.9492	0.954845	0.925682	0.924741	1	0.979308	0.987039	0.861436	0.898344	0.834467	0.802092	0.759837	0.798489	-0.0394883	-1.43998	-0.19	-4.52903	-0.33	-7.71185	0.14	-4.0377	0.935189	0.840298	0.826599	0.891152	0.961973	1	0.896992	0.941425
PPIL3	Q9H2H8	Human	Peptidyl-prolyl cis-trans isomerase-like 3	6	5	7	1	0.931985	0.950368	0.847426	0.985294	0.840993	0.763715	1	0.770934	0.825152	0.90231	0.922522	0.719602	0.778312	0.749118	-0.107803	-1.86414	0.06	-0.653901	-0.17	-1.83305	0.24	-4.02716	0.926186	0.909643	0.982008	1	0.942651	0.939365	0.940842	0.964545
MTFR1	Q15390	Human	Mitochondrial fission regulator 1	3	2	2	1	0.941781	0.903425	0.469863	0.495205	0.466438	1	0.983471	0.946281	0.396694	0.458678	0.382231	0.553719	0.404959	0.549587	-0.99137	-19.706	-1.24	-12.5304	-0.96	-10.3331	-0.29	-4.02369	0.833866	0.906848	0.955781	0.983051	1	0.978842	0.932011	0.95906
ENPP4	Q9Y6X5	Human	Bis(5'-adenosyl)-triphosphatase ENPP4	N/A	1	#N/A	N/A	N/A	N/A	N/A	N/A	N/A	0.838963	0.792521	1	0.690591	0.685163	0.847407	0.544632	0.518094	0.725573	N/A	N/A	-0.24	-2.03355	-0.56	-5.65822	0.31	-4.01004	#N/A	#N/A	#N/A	#N/A	#N/A	#N/A	#N/A	#N/A
NSMCE3	Q96MG7	Human	Non-structural maintenance of chromosomes element 3 homolog	3	9	5	1	0.934555	0.998255	0.817627	0.826353	0.776614	0.94138	1	0.926462	0.975437	0.918324	0.940175	0.849458	0.803496	0.899864	-0.277534	-10.7483	-0.02	-0.195054	-0.17	-3.37478	0.15	-3.99784	0.867788	1	0.989186	0.992773	0.827824	0.918618	0.972905	0.967222
IKBKE	Q14164	Human	Inhibitor of nuclear factor kappa-B kinase subunit epsilon	N/A	1	#N/A	N/A	N/A	N/A	N/A	N/A	N/A	0.568345	0.796163	0.563549	0.796163	0.736211	1	0.726619	0.640288	0.618705	N/A	N/A	0.39	-3.55208	0.04	-0.316976	0.35	-3.99702	#N/A	#N/A	#N/A	#N/A	#N/A	#N/A	#N/A	#N/A
C12orf29	Q8N999	Human	Uncharacterized protein C12orf29	4	1	4	1	0.932075	0.953774	0.883962	0.885849	0.981132	0.920083	1	0.951085	0.798829	0.781261	0.770927	0.686876	0.764037	0.649328	-0.0694519	-1.5602	-0.29	-5.55547	-0.45	-8.4791	0.16	-3.99372	0.898174	0.968233	0.917116	0.891364	0.992545	0.85963	1	0.905426
WDR46	O15213	Human	WD repeat-containing protein 46	19	18	17	0.96338	0.894836	1	0.934272	0.96338	0.889202	0.915947	0.909518	0.986596	0.823259	0.822618	0.914785	0.93559	0.923586	1	-0.0365259	-0.796976	-0.14	-2.36936	0.02	-0.273067	-0.16	-3.99211	0.908996	0.914205	0.993324	1	0.972651	0.965352	0.957736	0.951689
DSCC1	Q9BVC3	Human	Sister chromatid cohesion protein DCC1	3	8	9	1	0.917415	0.913824	0.882406	0.745961	0.904847	1	0.982927	0.921137	0.788472	0.793719	0.816352	0.699507	0.724802	0.752134	-0.16004	-2.67514	-0.28	-6.25598	-0.42	-8.9993	0.14	-3.98801	0.906742	0.892572	0.8686	0.920134	0.777548	0.934144	0.984101	1
BRWD1	Q9NSI6	Human	Bromodomain and WD repeat-containing protein 1	1	4	2	0.829713	0.707211	0.83232	0.92702	0.8245	1	1	0.966564	0.90184	0.891922	0.973517	0.867894	0.828221	0.855419	0.644785	0.215368	-3.28865	-0.07	-0.590733	-0.3	-4.0323	0.23	-3.98613	1	0.748114	0.755489	0.722916	0.747791	0.837054	0.712931	0.635748
PSMB9	P28065	Human	Proteasome subunit beta type-9	7	4	7	0.972947	0.942029	1	0.874396	0.997101	0.978744	0.970327	0.973624	0.8505	0.892337	0.733856	0.7309	0.885516	1	0.862665	-0.0320936	-0.539813	-0.25	-3.3071	-0.02	-0.190577	-0.22	-3.98251	0.84432	0.930018	0.960304	0.912068	1	0.792505	0.959996	0.963602
AZGP1	P25311	Human	Zinc-alpha-2-glycoprotein	2	5	8	0.364428	0.446517	0.389303	0.883085	0.726368	1	0.0585657	0.060796	0.0574505	0.107018	0.0973274	0.0912517	0.134743	1	0.129937	1.12035	-9.53619	0.74	-1.26112	2.84	-4.86768	-2.1	-3.97773	0.394478	0.432434	0.462826	0.310171	1	0.293757	0.311769	0.240994
M6PR	P20645	Human	Cation-dependent mannose-6-phosphate receptor	9	6	7	0.896907	0.941893	0.875351	0.940019	0.973758	1	0.867966	0.947565	0.939256	0.782438	0.848965	0.878122	0.948003	1	0.877393	0.102994	-4.03219	-0.13	-2.15277	0.04	-0.40132	-0.17	-3.97568	1	0.997849	0.911412	0.880908	0.904233	0.940421	0.919318	0.911626
REL	Q04864	Human	Proto-oncogene c-Rel	4	5	8	0.991313	1	0.975869	0.916023	1	0.945946	0.976498	0.99342	0.916569	0.909636	0.884371	0.930552	0.99436	0.99624	1	-0.0528949	-1.58866	-0.08	-1.54654	0.05	-0.851622	-0.13	-3.97457	0.819217	0.823508	0.843148	1	0.943324	0.803696	0.900563	0.890519
SLC23A2	Q9UGH3	Human	Solute carrier family 23 member 2	N/A	2	#N/A	N/A	N/A	N/A	N/A	N/A	N/A	0.924553	1	0.81388	0.449001	0.462408	0.518139	0.520768	0.540221	0.591746	N/A	N/A	-0.94	-12.2921	-0.73	-10.092	-0.21	-3.96539	#N/A	#N/A	#N/A	#N/A	#N/A	#N/A	#N/A	#N/A
ALB	P02768	Human	Serum albumin	3	2	8	0.331149	0.376008	0.25252	0.626512	0.564012	1	0.299767	0.344056	0.225175	0.332401	0.413986	0.374359	0.507692	1	0.393939	1.19093	-4.92214	0.37	-1.45016	1.13	-5.06027	-0.76	-3.96409	0.33336	0.398364	1	0.325322	0.609102	0.305623	0.251725	0.211864
ISG15	P05161	Human	Ubiquitin-like protein ISG15	6	7	6	0.776352	0.861595	0.84418	1	0.990834	0.978918	0.930962	1	0.780108	0.52428	0.464758	0.555627	0.576936	0.763295	0.5697	0.258217	-10.8289	-0.81	-8.44407	-0.51	-5.50596	-0.31	-3.96223	0.777164	0.638534	0.767784	1	0.86615	0.792888	0.62749	0.693972
PPP1R12C	Q9BZL4	Human	Protein phosphatase 1 regulatory subunit 12C	27	22	22	1	0.935788	0.971671	0.92068	0.988669	0.905571	0.870899	0.898421	0.844191	1	0.938008	0.999729	0.927434	0.83931	0.889201	-0.046921	-1.18587	0.17	-3.45381	0.02	-0.278643	0.15	-3.95086	0.918031	0.842876	0.942492	0.881219	0.841166	0.986602	1	0.977223
GAS2L3	Q86XJ1	Human	GAS2-like protein 3	N/A	3	4	N/A	N/A	N/A	N/A	N/A	N/A	1	0.972503	0.987654	0.826599	0.965208	0.890572	0.796296	0.814254	0.797419	N/A	N/A	-0.14	-2.68855	-0.3	-6.18213	0.16	-3.94121	1	0.984672	0.735265	0.616863	0.619165	0.991324	0.827807	0.670031
PLEKHF2	Q9H8W4	Human	Pleckstrin homology domain-containing family F member 2	N/A	4	2	N/A	N/A	N/A	N/A	N/A	N/A	1	0.931259	0.884744	0.948563	0.92348	0.900143	0.863312	0.852675	0.753612	N/A	N/A	-0.02	-0.220762	-0.19	-3.37761	0.17	-3.93838	1	0.950265	0.795971	0.764274	0.832804	0.899203	0.871134	0.786482
MOB4	Q9Y3A3	Human	MOB-like protein phocein	5	3	9	0.885426	0.914757	0.880843	0.883593	1	0.920257	0.70751	1	0.826087	0.747036	0.976285	0.905138	0.699605	0.703557	0.735178	0.0648829	-1.38615	0.05	-0.377366	-0.25	-2.16962	0.3	-3.92318	0.992368	0.870251	0.85475	0.828889	0.758977	0.903417	0.962412	1
PLD1	Q13393	Human	Phospholipase D1	8	30	28	0.46361	0.449782	0.430859	0.888646	0.941048	1	0.413105	0.38024	0.419942	0.857086	0.847089	1	0.776688	0.775939	0.829697	1.07382	-17.133	1.16	-15.3802	0.97	-13.4661	0.18	-3.9154	0.376811	0.62265	0.81061	0.840663	1	0.377208	0.694028	0.807249
CEP44	Q9C0F1	Human	Centrosomal protein of 44 kDa	7	6	9	1	0.966461	0.898015	0.457221	0.461328	0.47091	1	0.972039	0.906669	0.79539	0.700076	0.807671	0.639618	0.624599	0.745891	-1.04394	-20.1686	-0.32	-5.11318	-0.52	-8.12893	0.2	-3.91269	1	0.940978	0.852025	0.781695	0.802437	0.977163	0.825916	0.759779
RNF220	Q5VTB9	Human	E3 ubiquitin-protein ligase RNF220	2	2	4	0.914625	0.777075	1	0.667984	0.761265	0.685375	0.8561	0.891554	1	0.680396	0.582899	0.710115	0.578206	0.547967	0.586548	-0.347399	-5.88698	-0.48	-7.44924	-0.68	-9.89739	0.2	-3.91132	0.989199	0.885016	0.937244	0.949127	0.970347	1	0.979184	0.920603
RASA3	Q14644	Human	Ras GTPase-activating protein 3	5	9	13	0.992388	1	0.910035	0.489965	0.489273	0.483045	0.976178	1	0.986716	0.448089	0.395696	0.410315	0.509536	0.430056	0.476512	-0.988504	-20.2574	-1.24	-16.1519	-1.07	-14.4245	-0.18	-3.90819	1	0.578958	0.599814	0.55693	0.527102	0.999959	0.626607	0.563232
PTPN21	Q16825	Human	Tyrosine-protein phosphatase non-receptor type 21	1	6	2	1	0.911789	0.906843	0.596867	0.519373	0.882935	0.942462	1	0.864157	0.889682	0.892061	0.831711	0.820679	0.782392	0.714255	-0.496142	-3.85522	-0.1	-1.39473	-0.28	-4.95754	0.17	-3.89998	0.857999	0.969825	0.842652	1	0.981909	0.943746	0.924	0.847434
ZFYVE9	O95405	Human	Zinc finger FYVE domain-containing protein 9	1	3	4	1	0.930029	0.888484	0.469388	0.588192	0.619534	0.910033	0.849917	1	0.578358	0.643035	0.717662	0.561774	0.567164	0.554312	-0.749038	-11.4582	-0.51	-7.93538	-0.71	-10.2254	0.2	-3.8889	0.919194	0.881099	0.891537	0.924986	0.675368	0.932852	1	0.878947
APOL3	O95236	Human	Apolipoprotein L3	4	11	4	0.665663	0.996235	1	0.65512	0.575301	0.770331	1	0.951503	0.891375	0.570022	0.495646	0.550451	0.568822	0.61181	0.64686	-0.411195	-3.5702	-0.81	-12.4043	-0.64	-10.2367	-0.18	-3.88648	0.812964	0.711879	0.719147	0.78599	1	0.87234	0.735878	0.738912
CARD16	Q5EG05	Human	Caspase recruitment domain-containing protein 16	1	1	1	0.990574	1	0.974293	0.74036	0.785775	0.760069	0.386995	0.510575	0.65076	0.76158	0.858416	1	0.712638	0.689914	0.607586	-0.375197	-15.3951	0.76	-6.49534	0.38	-3.16236	0.38	-3.88488	1	0.858217	0.61366	0.704415	0.730388	0.904578	0.811687	0.694279
SGSH	P51688	Human	N-sulphoglucosamine sulphohydrolase	5	4	3	1	0.942857	0.942105	0.569173	0.604511	0.575188	0.789348	0.750795	1	0.558029	0.618045	0.697536	0.5	0.502385	0.556439	-0.72261	-19.1603	-0.44	-5.16728	-0.7	-8.15356	0.27	-3.88239	0.987702	0.751434	0.668998	0.756726	0.837339	1	0.672801	0.84647
ATP6V0A2	Q9Y487	Human	V-type proton ATPase 116 kDa subunit a isoform 2	3	10	9	0.861185	0.877984	0.792219	0.793988	1	0.953139	0.67388	0.716032	0.765666	0.771298	0.808784	0.858258	0.894779	0.865176	1	0.117695	-1.39155	0.18	-2.85543	0.36	-6.2917	-0.18	-3.8814	0.978893	0.923069	0.930853	0.961538	0.964395	0.870615	0.874252	1
BORCS6	Q96GS4	Human	BLOC-1-related complex subunit 6	2	4	7	0.893523	0.826974	0.763088	0.890861	1	0.835847	0.593	0.724	0.729	0.9685	0.859	1	0.821	0.8195	0.8085	0.134878	-1.98636	0.47	-7.12775	0.26	-3.96915	0.21	-3.88031	0.788376	0.932757	0.963775	0.913776	1	0.791909	0.745133	0.901349
PRNP	P04156	Human	Major prion protein	2	3	3	0.924779	0.948378	1	0.615044	0.561209	0.54646	0.909312	0.854364	1	0.471797	0.372478	0.433382	0.366764	0.375881	0.359348	-0.736966	-16.6527	-1.11	-13.7639	-1.33	-14.6732	0.21	-3.87016	0.906261	0.912521	0.797801	0.931303	0.939891	0.988667	0.908158	1
TRIM59	Q8IWR1	Human	Tripartite motif-containing protein 59	1	3	6	0.915556	0.802667	0.829333	0.961778	0.933333	1	0.601635	0.560205	0.81405	0.826936	0.885548	1	0.705695	0.589996	0.845781	0.185232	-5.80473	0.46	-4.04558	0.12	-0.711179	0.34	-3.86455	0.88671	0.931956	0.927867	1	0.770635	0.812746	0.868085	0.896041
EPS8	Q12929	Human	Epidermal growth factor receptor kinase substrate 8	23	24	29	0.768953	0.76444	0.785199	0.977437	1	0.979242	0.483168	0.482399	0.522068	1	0.958685	0.810759	0.881078	0.783829	0.708594	0.350497	-16.329	0.9	-11.2653	0.67	-8.93591	0.22	-3.85944	0.568703	1	0.907913	0.746988	0.897881	0.575744	0.904224	0.76052
LARP4	Q71RC2	Human	La-related protein 4	14	11	16	1	0.97172	0.982718	0.666143	0.608798	0.633936	0.886908	1	0.802486	0.706235	0.692608	0.73529	0.794943	0.807499	0.811142	-0.630394	-18.2405	-0.33	-5.73527	-0.16	-2.29135	-0.18	-3.8466	1	0.881845	0.94207	0.88442	0.976727	0.974664	0.881711	0.831713
DPYSL3	Q14195-2	Human	Isoform LCRMP-4 of Dihydropyrimidinase-related protein 3	N/A	11	#N/A	N/A	N/A	N/A	N/A	N/A	N/A	0.589897	0.627559	0.631302	1	0.994965	0.869858	0.892083	0.872739	0.740841	N/A	N/A	0.63	-9.51881	0.44	-6.87304	0.19	-3.84519	#N/A	#N/A	#N/A	#N/A	#N/A	#N/A	#N/A	#N/A
CREB5	Q02930	Human	Cyclic AMP-responsive element-binding protein 5	N/A	2	3	N/A	N/A	N/A	N/A	N/A	N/A	0.187028	0.231406	0.27599	0.914451	1	0.778111	0.83304	0.653357	0.647667	N/A	N/A	1.96	-14.3589	1.62	-12.3886	0.34	-3.84273	0.532091	0.816004	0.953361	1	0.779382	0.541745	0.967232	0.999922
CSPP1	Q1MSJ5	Human	Centrosome and spindle pole-associated protein 1	1	1	#N/A	1	0.888238	0.794572	0.221927	0.231506	0.294838	0.586727	0.646305	1	0.186275	0.147059	0.189291	0.21267	0.248115	0.223982	-1.84166	-16.5621	-2.1	-13.443	-1.71	-11.3373	-0.39	-3.83489	#N/A	#N/A	#N/A	#N/A	#N/A	#N/A	#N/A	#N/A
BNIP3	Q12983	Human	BCL2/adenovirus E1B 19 kDa protein-interacting protein 3	N/A	2	2	N/A	N/A	N/A	N/A	N/A	N/A	1	0.971382	0.819737	0.744408	0.712829	0.788487	0.680263	0.635855	0.659211	N/A	N/A	-0.31	-5.15049	-0.5	-8.10843	0.19	-3.81793	0.668887	0.535237	1	0.933276	0.738029	0.762756	0.685829	0.772088
EGFR	P00533	Human	Epidermal growth factor receptor	3	8	16	1	0.91564	0.971059	0.379926	0.3633	0.314655	0.76755	0.701226	1	0.413307	0.514378	0.413378	0.647942	0.44157	0.719481	-1.45008	-20.6266	-0.88	-6.55883	-0.45	-3.28425	-0.43	-3.81028	1	0.453901	0.383977	0.338678	0.322464	0.934354	0.350158	0.335931
CAP2	P40123	Human	Adenylyl cyclase-associated protein 2	2	14	10	0.909427	0.824399	1	0.939002	0.925139	0.937153	0.667754	0.727658	0.734385	0.969796	1	0.954122	0.890216	0.839763	0.917224	0.0356239	-0.63102	0.46	-9.35712	0.31	-6.70505	0.14	-3.80999	0.862181	1	0.993493	0.910725	0.964164	0.856064	0.983847	0.945161
CHST14	Q8NCH0	Human	Carbohydrate sulfotransferase 14	4	7	5	0.961427	1	0.973963	0.949855	0.984571	0.982642	0.994042	0.99953	1	0.678294	0.551619	0.600533	0.676805	0.688563	0.682684	-0.00868224	-0.297081	-0.71	-11.7065	-0.55	-9.44425	-0.16	-3.79668	0.89047	0.63024	0.675361	0.715306	1	0.911043	0.64161	0.701925
SLC2A6	Q9UGQ3	Human	Solute carrier family 2, facilitated glucose transporter member 6	2	1	2	0.96138	1	0.94166	0.720624	0.725555	0.765818	0.534351	0.477863	1	0.509924	0.505344	0.60916	0.749618	0.667176	0.935878	-0.392137	-14.2903	-0.31	-0.96129	0.23	-1.30099	-0.54	-3.79616	0.794689	0.69599	0.676806	0.725607	0.646954	1	0.691308	0.718128
MLLT3	P42568	Human	Protein AF-9	4	10	9	0.711735	0.758503	0.663265	0.926871	1	0.964286	0.795823	0.70364	0.723502	1	0.925386	0.974868	0.857505	0.907769	0.845403	0.438293	-12.2735	0.38	-7.67577	0.23	-4.69901	0.15	-3.79286	0.672913	0.912136	0.856346	1	0.968342	0.690315	0.86591	0.9779
TAP1	Q03518	Human	Antigen peptide transporter 1	7	12	12	0.897921	0.920605	0.883743	1	0.980151	0.982987	0.993691	0.850136	0.822931	0.781309	0.722422	0.799254	0.844335	0.829138	1	0.132248	-8.29426	-0.21	-2.70794	0	-0.0282962	-0.22	-3.78903	0.711488	0.767987	0.911643	1	0.965039	0.824737	0.873731	0.93925
ST3GAL1	Q11201	Human	CMP-N-acetylneuraminate-beta-galactosamide-alpha-2,3-sialyltransferase 1	2	2	#N/A	0.475233	0.512563	0.500359	0.819813	1	0.882986	0.348767	0.354839	0.439089	0.697913	0.642505	0.881594	0.814421	1	0.888046	0.860764	-11.6538	0.96	-9.55402	1.24	-11.3898	-0.28	-3.78483	#N/A	#N/A	#N/A	#N/A	#N/A	#N/A	#N/A	#N/A
PIGK	Q92643	Human	GPI-anchor transamidase	7	9	11	0.932605	0.89071	0.861566	0.87796	1	0.940801	0.907775	0.863222	0.89106	0.990112	0.930022	1	0.92084	0.853216	0.884704	0.0703893	-1.41464	0.13	-2.69816	0	-0.0284363	0.14	-3.77812	0.884025	0.810414	0.869487	0.923889	0.781187	0.923153	0.916818	1
TTC30B	Q8N4P2	Human	Tetratricopeptide repeat protein 30B	N/A	2	3	N/A	N/A	N/A	N/A	N/A	N/A	0.82638	0.808282	0.944785	0.894172	1	0.999693	0.84908	0.798773	0.902761	N/A	N/A	0.17	-2.4769	-0.02	-0.130053	0.18	-3.77365	1	0.877371	0.895551	0.951743	0.91874	0.900343	0.902327	0.809229
GPS2	Q13227	Human	G protein pathway suppressor 2	2	1	6	0.900429	1	0.985408	0.843777	0.793991	0.740773	0.801325	1	0.566225	0.536424	0.870861	0.86755	0.586093	0.519868	0.486755	-0.279284	-7.3256	-0.06	-0.188388	-0.57	-3.19636	0.52	-3.77304	0.952272	0.898704	0.987279	0.969618	0.841811	0.971425	0.947586	1
CRTC3	Q6UUV7	Human	CREB-regulated transcription coactivator 3	2	1	3	1	0.981291	0.844715	0.956969	0.987839	0.847521	0.599027	0.489229	0.466296	0.728978	0.580264	1	0.587908	0.512856	0.630299	-0.0174171	-0.18944	0.57	-4.19326	0.16	-0.879222	0.42	-3.76712	0.629976	0.814153	0.75245	0.745709	1	0.645513	0.705395	0.661174
RDX	E9PNV3	Human	Radixin (Fragment)	N/A	1	#N/A	N/A	N/A	N/A	N/A	N/A	N/A	0.78564	0.679501	0.748179	0.941727	0.868887	0.766909	0.975026	1	0.951093	N/A	N/A	0.22	-3.2993	0.4	-6.58575	-0.18	-3.76448	#N/A	#N/A	#N/A	#N/A	#N/A	#N/A	#N/A	#N/A
CD276	Q5ZPR3	Human	CD276 antigen	6	4	9	0.963956	1	0.866913	0.872458	0.88817	0.908503	0.927075	0.995919	0.694286	0.812259	0.714693	0.765517	0.891499	1	0.874249	-0.0846703	-2.34021	-0.19	-1.57682	0.08	-0.709956	-0.27	-3.76173	0.640251	0.806118	0.900748	0.783749	1	0.642212	0.897086	0.864689
ALDH5A1	P51649	Human	Succinate-semialdehyde dehydrogenase, mitochondrial	7	11	11	0.893023	0.866977	0.886512	1	0.983256	0.936744	1	0.900428	0.794058	0.838009	0.789989	0.74387	0.714052	0.691649	0.669727	0.141433	-6.33561	-0.18	-2.52517	-0.38	-5.94622	0.19	-3.75862	0.824281	0.872994	0.951769	0.942484	0.843575	0.954813	0.94634	1
GLB1	P16278	Human	Beta-galactosidase	9	9	11	0.945269	0.882189	1	0.83859	0.828386	0.963822	0.645366	0.586973	0.945207	0.889003	0.789091	1	0.613733	0.614828	0.826372	-0.104697	-1.70223	0.3	-2.15596	-0.08	-0.299417	0.38	-3.75675	0.81101	0.762896	0.732162	0.922949	0.866706	0.88748	0.768091	1
KAT5	Q92993	Human	Histone acetyltransferase KAT5	1	3	#N/A	1	0.939876	0.984969	0.822281	0.73298	0.844385	0.817462	0.756461	0.800931	0.777416	0.827939	0.722002	0.884517	0.792317	1	-0.286304	-7.65602	-0.03	-0.266473	0.17	-2.2293	-0.2	-3.74926	#N/A	#N/A	#N/A	#N/A	#N/A	#N/A	#N/A	#N/A
SERBP1	Q8NC51-3	Human	Isoform 3 of Plasminogen activator inhibitor 1 RNA-binding protein	N/A	7	#N/A	N/A	N/A	N/A	N/A	N/A	N/A	0.483481	0.539321	0.460679	0.873895	0.799907	1	0.791531	0.626803	0.82457	N/A	N/A	0.85	-9.50559	0.6	-6.90099	0.25	-3.74891	#N/A	#N/A	#N/A	#N/A	#N/A	#N/A	#N/A	#N/A
UNC13C	Q8NB66	Human	Protein unc-13 homolog C	N/A	1	#N/A	N/A	N/A	N/A	N/A	N/A	N/A	0.962661	0.907179	0.624244	0.858007	0.776229	1	0.779911	0.600578	0.676308	N/A	N/A	0.08	-0.507177	-0.28	-1.83991	0.36	-3.74836	#N/A	#N/A	#N/A	#N/A	#N/A	#N/A	#N/A	#N/A
IRS2	Q9Y4H2	Human	Insulin receptor substrate 2	4	13	13	1	0.940576	0.939647	0.877437	0.943361	0.86351	1	0.984555	0.62042	0.875808	0.878412	0.750988	0.661728	0.621049	0.681214	-0.101598	-3.15407	-0.06	-0.128435	-0.41	-3.0553	0.35	-3.74389	0.862304	0.903028	1	0.956671	0.892355	0.853742	0.985235	0.98371
PPP3R1	P63098	Human	Calcineurin subunit B type 1	6	8	10	1	0.960854	0.94484	0.822954	0.618327	0.927046	0.816535	0.864621	0.877548	0.980112	1	0.953264	0.937069	0.904397	0.74018	-0.295128	-2.9399	0.2	-2.83552	0.01	-0.0485731	0.18	-3.73906	0.946758	0.967551	0.844983	0.849	0.900951	1	0.939989	0.859558
SLC22A17	Q8WUG5	Human	Solute carrier family 22 member 17	2	1	3	1	0.989683	0.952381	0.648413	0.746032	0.589683	0.916236	0.798623	1	0.586919	0.546185	0.478485	0.727481	0.694779	0.539874	-0.56918	-10.6619	-0.75	-8.06544	-0.47	-5.21264	-0.28	-3.73712	0.903921	0.764627	0.859144	0.663851	0.781819	1	0.754717	0.790838
EVL	Q9UI08	Human	Ena/VASP-like protein	1	3	1	0.580502	0.638109	0.805022	1	0.777696	0.710487	0.513274	0.482743	0.582301	0.535398	0.69823	0.630088	0.717699	0.656637	1	0.297485	-2.2022	0.24	-1.73815	0.59	-5.19344	-0.35	-3.73676	0.894575	0.793869	0.908246	0.851848	0.682019	0.765477	1	0.9489
PRPS1	B1ALA9	Human	Ribose-phosphate pyrophosphokinase 1	N/A	3	#N/A	N/A	N/A	N/A	N/A	N/A	N/A	0.660099	0.733072	0.712892	0.867349	0.876435	0.861037	0.962031	1	0.912299	N/A	N/A	0.31	-6.617	0.45	-9.13845	-0.14	-3.73651	#N/A	#N/A	#N/A	#N/A	#N/A	#N/A	#N/A	#N/A
POLG	P54098	Human	DNA polymerase subunit gamma-1	21	21	26	1	0.987256	0.944775	0.728972	0.795242	0.786746	0.941697	0.906005	1	0.856047	0.802763	0.844657	0.768255	0.736848	0.77254	-0.343732	-11.8028	-0.19	-3.95586	-0.32	-7.05264	0.14	-3.7047	1	0.990229	0.955112	0.957547	0.983322	0.963115	0.97464	0.991934
TXNDC16	Q9P2K2	Human	Thioredoxin domain-containing protein 16	1	6	6	0.940035	1	0.877425	0.767196	0.890653	0.895062	0.942314	0.791793	1	0.832324	0.834679	0.822233	0.788261	0.676421	0.708544	-0.142417	-2.5665	-0.14	-1.53213	-0.33	-4.95818	0.2	-3.6982	0.9104	0.956347	0.969379	0.956235	0.862496	1	0.968165	0.93442
TCEANC2	Q96MN5	Human	Transcription elongation factor A N-terminal and central domain-containing protein 2	1	2	1	0.975904	1	0.962134	0.865749	0.877797	0.665232	1	0.947686	0.885312	0.511066	0.441315	0.490275	0.539235	0.521127	0.549966	-0.286304	-4.02613	-0.97	-14.4316	-0.81	-12.5169	-0.16	-3.69612	1	0.51569	0.38175	0.335633	0.54039	0.93048	0.311821	0.266725
LRP6	O75581	Human	Low-density lipoprotein receptor-related protein 6	1	2	4	1	0.981416	0.953982	0.738938	0.792035	0.869027	1	0.896276	0.739612	0.603263	0.544475	0.557402	0.740536	0.586642	0.720837	-0.289827	-7.3581	-0.63	-7.13933	-0.36	-4.11982	-0.26	-3.69539	0.735032	1	0.798546	0.811859	0.874269	0.799301	0.828865	0.760336
SLC39A10	Q9ULF5	Human	Zinc transporter ZIP10	2	10	7	1	0.988465	0.897959	0.748891	0.960071	0.846495	1	0.964739	0.732623	0.846268	0.703913	0.692656	0.684198	0.629281	0.495443	-0.176251	-2.4118	-0.27	-2.07548	-0.58	-5.48282	0.31	-3.69473	0.597558	0.963172	0.945397	0.852714	1	0.831581	0.930603	0.91493
PLPP6	Q8IY26	Human	Phospholipid phosphatase 6	N/A	1	#N/A	N/A	N/A	N/A	N/A	N/A	N/A	0.909639	0.753012	0.753012	0.975904	1	0.951807	0.885542	0.825301	0.313253	N/A	N/A	0.28	-0.865841	-0.25	-1.33652	0.53	-3.6904	#N/A	#N/A	#N/A	#N/A	#N/A	#N/A	#N/A	#N/A
CERS1	P27544	Human	Ceramide synthase 1	N/A	1	#N/A	N/A	N/A	N/A	N/A	N/A	N/A	0.673558	0.682263	0.687704	1	0.796518	0.798694	0.794342	0.78346	0.565832	N/A	N/A	0.34	-3.31759	0.07	-0.319414	0.28	-3.68557	#N/A	#N/A	#N/A	#N/A	#N/A	#N/A	#N/A	#N/A
MIB2	Q96AX9	Human	E3 ubiquitin-protein ligase MIB2	3	6	4	0.994063	1	0.977947	0.740458	0.787108	0.715013	1	0.907367	0.967358	0.586237	0.597265	0.577415	0.691663	0.582708	0.747243	-0.407364	-13.8147	-0.71	-10.2738	-0.51	-7.91538	-0.2	-3.682	0.999608	0.957916	1	0.926553	0.811979	0.977249	0.879367	0.874483
HMOX2	P30519	Human	Heme oxygenase 2	22	12	18	0.81064	0.798016	0.783589	1	0.990081	0.985573	0.635337	0.707531	0.65383	0.84078	0.90813	0.891837	1	0.996729	0.925451	0.314986	-15.9456	0.4	-8.12023	0.55	-10.2815	-0.15	-3.68073	0.761755	0.9136	0.939558	0.991278	0.772469	0.793783	0.96363	1
RARB	P10826	Human	Retinoic acid receptor beta	N/A	2	3	N/A	N/A	N/A	N/A	N/A	N/A	0.464628	0.420938	0.473534	1	0.992102	0.997984	0.96572	0.850613	0.876323	N/A	N/A	1.14	-16.0817	0.99	-14.398	0.15	-3.67821	0.21203	0.902954	0.841006	1	0.536027	0.229641	0.838592	0.958068
CYBRD1	Q53TN4	Human	Cytochrome b reductase 1	1	3	5	0.962357	0.817512	1	0.725859	0.842062	0.645663	0.988733	0.932764	1	0.863711	0.762493	0.624568	0.633473	0.702708	0.513902	-0.32916	-4.38339	-0.38	-3.97188	-0.66	-7.04039	0.28	-3.66566	0.850074	0.928337	1	0.861772	0.933102	0.814118	0.810271	0.850906
GPAT3	Q53EU6	Human	Glycerol-3-phosphate acyltransferase 3	N/A	1	#N/A	N/A	N/A	N/A	N/A	N/A	N/A	0.635036	0.542579	0.710462	0.827251	0.596107	1	0.596107	0.537713	0.70073	N/A	N/A	0.36	-2.29796	-0.04	-0.179941	0.4	-3.66115	#N/A	#N/A	#N/A	#N/A	#N/A	#N/A	#N/A	#N/A
FBXW2	Q9UKT8	Human	F-box/WD repeat-containing protein 2	N/A	2	3	N/A	N/A	N/A	N/A	N/A	N/A	0.91488	0.834805	0.91425	0.928121	1	0.943884	0.844893	0.851198	0.907314	N/A	N/A	0.11	-1.9051	-0.03	-0.417305	0.14	-3.65543	0.792777	0.75068	0.837678	1	0.872541	0.87237	0.903575	0.970602
GLT8D1	Q68CQ7	Human	Glycosyltransferase 8 domain-containing protein 1	4	8	7	1	0.966418	0.875	0.402363	0.391169	0.377488	0.783018	0.750369	1	0.514593	0.527887	0.590587	0.485611	0.383945	0.490653	-1.27928	-19.6225	-0.63	-6.85096	-0.9	-9.30099	0.26	-3.64967	1	0.694382	0.702132	0.761352	0.963672	0.931202	0.638237	0.709071
BYSL	Q13895	Human	Bystin	22	15	16	0.781961	0.791594	0.790718	0.936077	0.888792	1	0.639026	0.706624	0.631011	0.843617	0.816447	0.881809	0.914709	1	0.909399	0.257011	-7.45512	0.36	-7.09614	0.51	-9.51003	-0.15	-3.64685	0.711795	0.889055	0.876431	0.991696	0.970111	0.73186	0.933915	1
GGH	Q92820	Human	Gamma-glutamyl hydrolase	11	10	12	0.977312	0.969459	1	0.771379	0.788831	0.762653	0.674085	0.560415	1	0.648144	0.651863	0.714276	0.518124	0.490084	0.561286	-0.343732	-15.8731	-0.15	-0.558986	-0.51	-3.72574	0.36	-3.64337	0.953815	0.932454	0.813569	1	0.949546	0.939763	0.822732	0.983573
ATF7	P17544	Human	Cyclic AMP-dependent transcription factor ATF-7	1	1	3	1	0.985838	0.921322	0.646735	0.715185	0.61369	0.856448	0.766423	1	0.489051	0.457421	0.437956	0.396594	0.437956	0.343066	-0.556393	-12.7843	-0.92	-10.5179	-1.15	-12.1006	0.23	-3.64189	1	0.886075	0.816125	0.896818	0.792653	0.995241	0.892887	0.958709
PLEKHN1	Q494U1	Human	Pleckstrin homology domain-containing family N member 1	N/A	2	1	N/A	N/A	N/A	N/A	N/A	N/A	1	0.925632	0.790003	0.424261	0.401707	0.421213	0.483999	0.449558	0.483084	N/A	N/A	-1.12	-14.3564	-0.94	-12.4622	-0.18	-3.6286	0.96446	0.835394	0.915442	0.957923	0.87311	1	0.990756	0.909512
PHLDB3	Q6NSJ2	Human	Pleckstrin homology-like domain family B member 3	1	2	4	0.643021	0.764302	0.940503	1	0.877956	0.33791	0.96063	0.88189	1	0.838583	0.728346	0.897638	0.688976	0.783465	0.669291	-0.0831412	-0.19854	-0.2	-2.78939	-0.41	-6.07717	0.2	-3.6264	0.778964	0.598559	0.745404	0.612086	1	0.615741	0.732761	0.619485
ABCC9	O60706	Human	ATP-binding cassette sub-family C member 9	N/A	2	#N/A	N/A	N/A	N/A	N/A	N/A	N/A	0.861379	0.882414	0.885345	0.960862	0.916379	1	0.873276	0.760345	0.932931	N/A	N/A	0.13	-1.87072	-0.03	-0.425126	0.16	-3.62441	#N/A	#N/A	#N/A	#N/A	#N/A	#N/A	#N/A	#N/A
MAU2	Q9Y6X3	Human	MAU2 chromatid cohesion factor homolog	2	7	5	0.972022	1	0.91787	0.843863	0.782491	0.861913	0.95417	1	0.968558	0.863309	0.911005	0.876232	0.812816	0.817346	0.80882	-0.215915	-6.99212	-0.14	-3.2525	-0.26	-6.4565	0.12	-3.62272	0.921221	0.965865	0.877382	0.939744	1	0.885261	0.924846	0.980844
SEPT2	B5MCX3	Human	Septin-2	N/A	6	#N/A	N/A	N/A	N/A	N/A	N/A	N/A	1	0.777454	0.728372	0.857821	0.694407	0.842703	0.727614	0.631052	0.624614	N/A	N/A	-0.07	-0.375879	-0.34	-3.41386	0.27	-3.6183	#N/A	#N/A	#N/A	#N/A	#N/A	#N/A	#N/A	#N/A
AUH	Q13825	Human	Methylglutaconyl-CoA hydratase, mitochondrial	2	6	4	0.87833	0.891652	0.974245	0.863233	1	0.824156	1	0.865913	0.91297	0.694215	0.660988	0.715466	0.7718	0.779221	0.742284	-0.0306192	-0.32242	-0.42	-8.26977	-0.28	-5.52349	-0.15	-3.61772	0.852385	0.774123	0.861928	0.893908	1	0.936812	0.817557	0.80534
DNAJB4	Q9UDY4	Human	DnaJ homolog subfamily B member 4	21	16	23	0.456006	0.467483	0.465953	0.990819	0.961744	1	0.422013	0.462069	0.361187	1	0.983344	0.855651	0.894101	0.798666	0.729678	1.08678	-23.1059	1.19	-12.9547	0.96	-10.9529	0.23	-3.61651	0.442833	0.829092	0.825071	1	0.651931	0.475792	0.884154	0.96405
OASL	Q15646	Human	2'-5'-oligoadenylate synthase-like protein	4	13	8	0.670616	0.673776	0.718009	0.718799	0.845972	1	0.942959	1	0.938675	0.707973	0.644982	0.747957	0.718445	0.780881	0.944625	0.314986	-3.09763	-0.46	-6.37817	-0.24	-3.23685	-0.22	-3.5997	0.810342	0.686766	0.868249	0.942291	1	0.782148	0.706553	0.76771
ANXA1	P04083	Human	Annexin A1	50	27	25	0.987154	1	0.974308	0.995059	0.970356	0.995059	0.674535	0.721001	0.744926	0.864283	1	0.907528	0.888619	0.781118	0.797707	0	-0.0156866	0.37	-6.52881	0.21	-3.40675	0.17	-3.59732	0.842449	0.979977	0.918325	0.985038	0.740028	0.929339	0.93309	1
HSPA6	P17066	Human	Heat shock 70 kDa protein 6	4	10	1	0.642507	0.86288	0.761019	0.91381	0.951028	1	0.19874	0.214984	0.205819	0.551455	0.642989	0.421867	1	0.656287	0.55305	0.337996	-6.32595	1.38	-9.05449	1.83	-10.9529	-0.45	-3.59676	0.934897	0.953341	0.970604	0.832077	0.922101	0.801691	0.981444	1
S100A10	P60903	Human	Protein S100-A10	9	3	6	0.853394	0.904072	0.819005	1	0.899548	0.960181	0.638162	0.790719	0.777295	0.898347	0.790331	1	0.809808	0.796927	0.645146	0.15056	-4.15322	0.29	-3.00081	0.03	-0.180852	0.26	-3.59631	0.929117	0.957273	1	0.966413	0.806071	0.984516	0.996173	0.960106
CASP14	P31944	Human	Caspase-14	N/A	3	6	N/A	N/A	N/A	N/A	N/A	N/A	0.0380791	0.0421373	0.0634427	0.0798783	0.0459926	0.0570511	0.0853906	1	0.0766655	N/A	N/A	0.35	-0.361597	3.02	-3.37231	-2.67	-3.59106	0.478199	0.561364	0.62507	0.399368	1	0.335707	0.361832	0.338672
NOMO1	Q15155	Human	Nodal modulator 1	1	1	3	0.745763	1	0.819492	0.966102	0.833051	0.933898	0.388128	0.607306	0.424658	0.694064	0.461187	0.56621	0.808219	0.589041	1	0.0922074	-0.974223	0.28	-1.38765	0.76	-4.72043	-0.48	-3.58771	0.830145	0.772677	0.725383	0.825679	0.768537	0.877313	0.877476	1
CSTA	P01040	Human	Cystatin-A	N/A	5	10	N/A	N/A	N/A	N/A	N/A	N/A	0.19802	0.190348	0.14033	0.205341	0.307251	0.24347	0.285756	1	0.306489	N/A	N/A	0.52	-1.38077	1.59	-4.71126	-1.07	-3.58668	0.142156	0.179884	0.174409	0.0901832	1	0.0788516	0.115221	0.0880618
MYLK	Q15746	Human	Myosin light chain kinase, smooth muscle	1	1	14	0.927001	0.842568	1	0.89358	0.916447	0.795954	0.564388	0.570747	0.5469	0.678855	0.656598	1	0.73132	0.607313	0.432432	-0.0877334	-1.37715	0.47	-2.95598	0.07	-0.164223	0.4	-3.58146	0.866951	0.788177	0.77371	0.726233	0.702483	1	0.716231	0.716542
HACD4	Q5VWC8	Human	Very-long-chain (3R)-3-hydroxyacyl-CoA dehydratase 4	N/A	1	#N/A	N/A	N/A	N/A	N/A	N/A	N/A	0.886872	0.896648	1	0.956704	0.948324	0.910615	0.856145	0.722067	0.905028	N/A	N/A	0.02	-0.155098	-0.17	-2.31426	0.18	-3.57965	#N/A	#N/A	#N/A	#N/A	#N/A	#N/A	#N/A	#N/A
BCKDHA	H0YH20	Human	2-oxoisovalerate dehydrogenase subunit alpha, mitochondrial (Fragment)	N/A	1	#N/A	N/A	N/A	N/A	N/A	N/A	N/A	0.771186	0.720339	0.620763	1	0.661017	0.730932	0.67161	0.692797	0.508475	N/A	N/A	0.18	-0.977689	-0.17	-1.14826	0.35	-3.57924	#N/A	#N/A	#N/A	#N/A	#N/A	#N/A	#N/A	#N/A
EMC7	Q9NPA0	Human	ER membrane protein complex subunit 7	7	6	7	1	0.976837	0.931171	0.424222	0.420913	0.415619	0.866207	0.89974	1	0.287856	0.283011	0.292521	0.266295	0.22222	0.273442	-1.20756	-23.0832	-1.68	-17.6182	-1.86	-18.2849	0.18	-3.57922	0.911296	0.800954	0.693525	0.802091	0.764019	1	0.742342	0.720493
CD82	P27701	Human	CD82 antigen	1	5	4	0.974429	0.984475	0.834703	1	0.879452	0.845662	1	0.811494	0.949889	0.54206	0.512632	0.666852	0.711757	0.593629	0.755969	-0.0350469	-0.393033	-0.68	-7.57428	-0.42	-4.71883	-0.26	-3.57661	0.883259	0.779487	0.769052	0.612919	0.526843	1	0.68358	0.645934
CPNE1	Q99829	Human	Copine-1	17	11	15	1	0.972821	0.990628	0.866917	0.90253	0.929709	0.956683	0.981861	0.851954	0.98944	1	0.955337	0.957445	0.871169	0.77635	-0.136062	-6.24351	0.08	-0.889977	-0.1	-1.23549	0.18	-3.57435	0.953368	0.948689	0.943062	0.934822	0.825115	0.95777	0.937508	1
HNRNPD	D6RF44	Human	Heterogeneous nuclear ribonucleoprotein D0 (Fragment)	N/A	4	#N/A	N/A	N/A	N/A	N/A	N/A	N/A	0.949526	0.760372	0.72999	0.978602	0.879451	1	0.845149	0.664979	0.88348	N/A	N/A	0.23	-2.24286	-0.03	-0.174409	0.26	-3.57426	#N/A	#N/A	#N/A	#N/A	#N/A	#N/A	#N/A	#N/A
DPYSL3	Q14195	Human	Dihydropyrimidinase-related protein 3	12	13	13	0.627258	0.640394	0.642857	0.937603	1	0.95156	0.665676	0.688961	0.717924	1	0.948408	0.919925	0.925517	0.877332	0.719628	0.596458	-17.0585	0.47	-7.05043	0.28	-4.10117	0.19	-3.5688	0.913541	1	0.97606	0.903357	0.849753	0.795264	0.923147	0.980802
RFX3	P48380	Human	Transcription factor RFX3	1	3	2	0.880863	0.855535	0.835835	0.994371	0.947467	1	0.858807	0.777245	0.85538	1	0.909527	0.988348	0.919808	0.864291	0.825908	0.194087	-8.6368	0.22	-4.09642	0.07	-0.917701	0.15	-3.56813	0.613202	0.828538	0.860331	0.881332	0.688169	0.609837	0.850848	1
HACD2	Q6Y1H2	Human	Very-long-chain (3R)-3-hydroxyacyl-CoA dehydratase 2	3	3	5	0.703915	0.822186	0.857259	1	0.767537	0.824633	0.911282	0.871108	0.825578	0.95313	0.902578	1	0.880817	0.901573	0.768999	0.121679	-1.08151	0.13	-1.9301	-0.03	-0.356041	0.16	-3.56448	0.824572	0.847665	0.941345	0.960086	0.834715	0.80799	0.933529	1
FOXP1	Q9H334	Human	Forkhead box protein P1	5	3	4	0.997085	0.976676	0.942663	0.949466	1	0.968902	0.73338	0.795451	1	0.842532	0.775525	0.823135	0.71416	0.707106	0.68189	0.00144197	-0.0230063	-0.05	-0.303855	-0.27	-3.25581	0.21	-3.56312	0.791488	0.707943	1	0.881198	0.945631	0.823136	0.789209	0.773924
PLS1	Q14651	Human	Plastin-1	10	17	21	0.999103	0.976682	1	0.748879	0.804484	0.843049	0.921625	0.93529	0.844244	1	0.915214	0.828503	0.846471	0.83079	0.739804	-0.312939	-10.1317	0.02	-0.174864	-0.16	-2.26501	0.18	-3.56063	0.952473	1	0.908967	0.852076	0.727352	0.886126	0.91888	0.826015
NR2F2	P24468	Human	COUP transcription factor 2	2	2	4	0.987974	1	0.922294	0.93062	0.862165	0.87049	0.640531	0.648095	1	0.90048	0.913012	0.921535	0.787581	0.779904	0.617161	-0.128156	-4.32164	0.26	-2.15395	-0.07	-0.212377	0.32	-3.54231	0.879051	0.742671	0.817734	0.927429	0.490425	0.922099	0.801809	1
SERPINB3	P29508	Human	Serpin B3	N/A	8	8	N/A	N/A	N/A	N/A	N/A	N/A	0.0292551	0.0319003	0.0315828	0.124127	0.066234	0.0958242	0.109932	1	0.128306	N/A	N/A	1.63	-3.04413	3.74	-6.23281	-2.11	-3.54206	0.240276	0.318589	0.428955	0.543907	1	0.1811	0.351273	0.451465
FLRT3	Q9NZU0	Human	Leucine-rich repeat transmembrane protein FLRT3	N/A	1	#N/A	N/A	N/A	N/A	N/A	N/A	N/A	0.345444	0.287774	0.422722	0.533449	0.66782	0.632065	1	0.700692	0.674164	N/A	N/A	0.8	-6.56188	1.17	-9.00831	-0.37	-3.52791	#N/A	#N/A	#N/A	#N/A	#N/A	#N/A	#N/A	#N/A
MRPL32	Q9BYC8	Human	39S ribosomal protein L32, mitochondrial	5	2	3	1	0.959313	0.972875	0.891501	0.856239	0.814647	0.918614	0.902518	0.964434	0.869289	0.984294	1	0.932503	0.844237	0.67095	-0.194295	-7.58783	0.03	-0.227043	-0.19	-2.14109	0.22	-3.52753	0.830406	0.884275	0.975506	0.95447	0.989211	0.945052	0.892264	1
HEG1	Q9ULI3	Human	Protein HEG homolog 1	9	6	11	1	0.986794	0.945708	0.573001	0.597212	0.522377	0.87907	0.809507	1	0.715741	0.678304	0.749869	0.818562	0.742904	0.908323	-0.793357	-17.6279	-0.33	-4.58277	-0.12	-1.35073	-0.2	-3.52663	0.902045	0.829526	0.873713	0.854105	0.687931	1	0.837424	0.854034
ATPAF1	Q5TC12	Human	ATP synthase mitochondrial F1 complex assembly factor 1	3	6	8	1	0.931777	0.962298	0.850987	0.918312	0.877917	0.842301	0.921439	0.87564	0.82101	0.766381	1	0.74707	0.725037	0.774303	-0.128156	-4.91826	-0.03	-0.31568	-0.23	-3.24444	0.2	-3.52371	0.938252	0.946667	0.900092	0.915989	1	0.868671	0.941173	0.926114
ATPAF2	Q8N5M1	Human	ATP synthase mitochondrial F1 complex assembly factor 2	2	7	6	0.895536	0.850893	0.875	0.857143	1	0.902679	0.923737	1	0.862212	0.961654	0.826728	0.940478	0.862498	0.809701	0.723709	0.0745054	-1.28797	-0.03	-0.262509	-0.22	-3.15046	0.19	-3.51771	0.956564	0.987535	0.934098	0.960877	1	0.968984	0.940223	0.946133
TRPS1	Q9UHF7	Human	Zinc finger transcription factor Trps1	N/A	1	10	N/A	N/A	N/A	N/A	N/A	N/A	0.559395	0.645788	0.835853	1	0.956803	0.954644	0.712743	0.691145	0.961123	N/A	N/A	0.51	-4.81711	0.21	-1.57971	0.3	-3.51676	0.598682	0.722475	0.806587	0.898635	1	0.579874	0.719321	0.799825
SHPRH	Q149N8	Human	E3 ubiquitin-protein ligase SHPRH	1	6	3	0.556452	0.571774	0.660484	0.869355	1	0.937097	0.915015	0.893674	0.91311	1	0.891768	0.969131	0.875	0.776296	0.91654	0.648926	-11.6139	0.07	-0.888971	-0.08	-1.19814	0.16	-3.51453	0.975436	0.96478	0.915354	1	0.902846	0.795122	0.927525	0.841456
ITGA6	P23229	Human	Integrin alpha-6	17	27	19	1	0.960886	0.95203	0.552768	0.602214	0.565314	0.829595	0.748363	1	0.442144	0.450696	0.426206	0.405097	0.344351	0.389294	-0.75877	-19.3548	-0.97	-11.501	-1.18	-12.7832	0.21	-3.50306	1	0.770996	0.712184	0.589935	0.533381	0.944374	0.724259	0.605064
PGRMC1	O00264	Human	Membrane-associated progesterone receptor component 1	7	9	10	0.721325	0.716228	0.704333	0.882753	1	0.943076	0.587469	0.721076	0.747212	0.813493	0.969473	1	0.821439	0.834193	0.704001	0.400538	-10.1932	0.44	-5.33265	0.2	-2.11073	0.24	-3.49486	0.840131	0.877336	0.890914	1	0.854374	0.918782	0.910543	0.865244
SERPINB9	P50453	Human	Serpin B9	26	12	20	0.810046	0.86758	0.850228	0.910502	0.933333	1	0.660316	0.631164	0.761352	0.8604	0.874386	0.855298	0.973663	1	0.919495	0.169925	-5.4166	0.34	-6.1499	0.5	-8.67551	-0.16	-3.49092	0.639208	0.715492	0.813674	0.960182	0.739624	0.712547	0.85864	1
JMY	Q8N9B5	Human	Junction-mediating and -regulatory protein	4	7	1	0.895833	0.921402	0.977273	1	0.976326	0.964962	0.74948	0.760924	0.700375	0.964836	1	0.897212	0.888265	0.903246	0.769247	0.0745054	-3.0089	0.37	-6.54327	0.21	-3.51214	0.16	-3.47493	0.83551	0.79455	0.978624	0.717665	1	0.769202	0.85542	0.898088
LIN37	Q96GY3	Human	Protein lin-37 homolog	1	2	3	0.985251	0.876106	1	0.627581	0.526549	0.524336	0.849421	0.822394	0.752896	0.714286	0.73166	0.673745	0.747104	0.750965	1	-0.768568	-12.9919	-0.2	-2.08792	0.04	-0.219371	-0.24	-3.47411	0.969054	0.765863	0.855752	0.900543	0.865918	1	0.850446	0.826804
IFITM3	Q01628	Human	Interferon-induced transmembrane protein 3	2	1	2	0.983065	1	0.847587	0.837426	0.787468	0.840813	0.586913	0.670896	0.815989	0.585718	0.650982	0.720455	0.763585	0.689275	1	-0.199255	-5.018	-0.08	-0.412582	0.24	-1.78837	-0.33	-3.47392	0.939336	0.911689	0.620126	0.648211	1	0.581714	0.626319	0.747715
ARID4A	P29374	Human	AT-rich interactive domain-containing protein 4A	2	6	7	1	0.989203	0.892027	0.704319	0.73588	0.700997	0.978792	0.988903	0.919359	0.983477	0.848335	1	0.837731	0.891492	0.795808	-0.428566	-12.5963	-0.03	-0.310933	-0.19	-3.19636	0.17	-3.468	0.931706	0.883765	0.907295	0.982086	0.953263	1	0.961957	0.938585
PDZD11	Q5EBL8	Human	PDZ domain-containing protein 11	6	4	4	1	0.942646	0.978723	0.823312	0.943571	0.830712	0.84374	1	0.950916	0.922957	0.997204	0.964896	0.847779	0.875116	0.87667	-0.169745	-4.03298	0.05	-0.59027	-0.1	-1.52134	0.15	-3.45156	0.943831	0.849811	1	0.863061	0.787188	0.876882	0.931798	0.852541
MKRN4P	Q13434	Human	Putative E3 ubiquitin-protein ligase makorin-4	N/A	1	#N/A	N/A	N/A	N/A	N/A	N/A	N/A	0.611446	0.481928	0.549699	0.375	0.884036	0.394578	0.768072	0.597892	1	N/A	N/A	0.01	-0.273232	0.53	-1.98983	-0.52	-3.45122	#N/A	#N/A	#N/A	#N/A	#N/A	#N/A	#N/A	#N/A
UTP11	Q9Y3A2	Human	Probable U3 small nucleolar RNA-associated protein 11	11	11	11	0.921624	0.949953	0.971671	0.915014	1	0.892351	1	0.927042	0.9737	0.82833	0.801601	0.835304	0.899203	0.847032	0.971986	-0.0174171	-0.321727	-0.23	-4.74454	-0.09	-1.55505	-0.14	-3.45007	0.82697	0.791798	0.906364	0.87465	1	0.854881	0.900234	0.83046
PACSIN3	Q9UKS6	Human	Protein kinase C and casein kinase substrate in neurons protein 3	14	11	14	1	0.935162	0.945137	0.736492	0.74813	0.729842	1	0.873692	0.877781	0.675458	0.686416	0.635999	0.768891	0.71508	0.72886	-0.378944	-15.0357	-0.46	-8.62611	-0.31	-6.0605	-0.15	-3.44939	0.872127	0.870038	1	0.895028	0.941901	0.920252	0.971998	0.993679
CFAP20	Q9Y6A4	Human	Cilia- and flagella-associated protein 20	2	4	4	0.943327	0.984461	0.806216	0.829982	0.817185	1	1	0.863905	0.913462	0.943047	0.826677	0.951923	0.826183	0.864892	0.608481	-0.046921	-0.417049	-0.03	-0.179707	-0.27	-2.92913	0.24	-3.44509	0.841798	0.980712	0.857142	1	0.949563	0.800429	0.940341	0.985322
P4HA1	P13674-2	Human	Isoform 2 of Prolyl 4-hydroxylase subunit alpha-1	N/A	4	#N/A	N/A	N/A	N/A	N/A	N/A	N/A	0.717626	0.902878	0.676259	1	0.917266	0.93705	0.710432	0.994604	0.604317	N/A	N/A	0.31	-2.39387	0.01	-0.0535318	0.31	-3.44508	#N/A	#N/A	#N/A	#N/A	#N/A	#N/A	#N/A	#N/A
OTUD6B	Q8N6M0	Human	OTU domain-containing protein 6B	4	5	9	0.884651	0.832558	0.943256	0.976744	1	0.923721	0.81078	0.821244	0.766055	0.939937	0.953125	1	0.942231	0.828555	0.859375	0.124328	-3.601	0.27	-5.54126	0.13	-2.37092	0.14	-3.4429	0.937519	0.988123	0.935867	0.994121	0.980496	0.968441	1	0.971241
ARSB	P15848	Human	Arylsulfatase B	7	3	5	0.76505	0.732441	0.76505	0.83194	1	0.845318	0.530456	0.563514	0.50903	0.886746	0.733701	1	0.751148	0.701255	0.790328	0.24245	-3.96864	0.71	-8.9187	0.48	-6.40697	0.22	-3.44083	0.678847	0.773971	0.718077	0.855621	1	0.707287	0.716802	0.834977
DENR	O43583	Human	Density-regulated protein	14	7	8	0.893088	0.856221	0.904147	0.945622	1	0.918894	0.827761	0.949394	0.739363	0.958955	0.99064	1	0.904395	0.871258	0.832716	0.109695	-3.77659	0.23	-3.57401	0.05	-0.605848	0.18	-3.43352	0.984528	0.984652	0.915626	0.928885	0.951108	1	0.941842	0.923493
KCTD18	Q6PI47	Human	BTB/POZ domain-containing protein KCTD18	N/A	3	4	N/A	N/A	N/A	N/A	N/A	N/A	0.932154	0.841875	1	0.623017	0.600036	0.608973	0.540945	0.510305	0.589094	N/A	N/A	-0.6	-9.79291	-0.76	-11.4489	0.16	-3.42579	0.52782	0.664761	0.76356	0.898454	1	0.554186	0.631731	0.632343
CLIP2	Q9UDT6	Human	CAP-Gly domain-containing linker protein 2	3	10	13	1	0.921553	0.976228	0.663233	0.687005	0.62916	1	0.950535	0.915203	0.97769	0.932566	0.904199	0.888754	0.861902	0.817585	-0.550043	-15.3563	-0.03	-0.316387	-0.16	-3.17468	0.13	-3.42248	0.983413	0.963494	0.9346	0.875442	0.922583	1	0.977731	0.929321
KRT78	Q8N1N4	Human	Keratin, type II cytoskeletal 78	3	4	13	0.503693	0.65805	0.6839	1	0.720827	0.970458	0.291413	0.322339	0.238526	0.354335	0.348988	0.330317	0.369715	1	0.399161	0.543991	-4.78236	0.28	-0.920901	1.05	-4.06096	-0.78	-3.42136	0.192132	0.223748	0.2213	0.174543	1	0.150765	0.154482	0.144437
CTCFL	Q8NI51	Human	Transcriptional repressor CTCFL	N/A	1	#N/A	N/A	N/A	N/A	N/A	N/A	N/A	0.753187	0.798378	0.626883	0.908459	0.650058	1	0.625724	0.739282	0.674392	N/A	N/A	0.23	-1.57682	-0.1	-0.528759	0.33	-3.42121	#N/A	#N/A	#N/A	#N/A	#N/A	#N/A	#N/A	#N/A
SLC35A4	L0R6Q1	Human	Alternative protein SLC35A4	N/A	1	3	N/A	N/A	N/A	N/A	N/A	N/A	0.749679	0.908858	0.894737	0.893453	0.848524	1	0.804878	0.878049	0.637997	N/A	N/A	0.1	-0.798866	-0.14	-1.23549	0.24	-3.41532	0.964348	1	0.774628	0.864428	0.972272	0.739553	0.875864	0.79379
SLC5A6	Q9Y289	Human	Sodium-dependent multivitamin transporter	2	2	#N/A	0.933654	0.983654	0.953846	0.917308	1	0.941346	1	0.978701	0.949502	0.795431	0.704569	0.824802	0.865682	0.929234	0.802473	-0.00578235	-0.129586	-0.33	-5.91168	-0.17	-2.82448	-0.16	-3.41231	#N/A	#N/A	#N/A	#N/A	#N/A	#N/A	#N/A	#N/A
ZWINT	O95229	Human	ZW10 interactor	10	2	5	0.991577	0.970904	1	0.606432	0.571975	0.611792	1	0.720751	0.836056	0.65615	0.660657	0.659155	0.579718	0.347418	0.62554	-0.72738	-20.4297	-0.37	-2.20289	-0.72	-5.4177	0.35	-3.41159	1	0.785228	0.687961	0.648198	0.674571	0.853921	0.678057	0.630251
ZNF217	O75362	Human	Zinc finger protein 217	7	16	7	0.9375	0.916346	0.943269	0.919231	1	0.996154	0.7043	0.702884	0.799463	0.836985	0.771406	0.921566	0.898875	0.945562	1	0.0593553	-1.72276	0.2	-2.94219	0.37	-6.07044	-0.17	-3.40455	0.550085	1	0.913123	0.945085	0.757787	0.588449	0.844361	0.777
FAM20A	Q96MK3	Human	Pseudokinase FAM20A	N/A	2	#N/A	N/A	N/A	N/A	N/A	N/A	N/A	1	0.77675	0.936444	0.828238	0.625101	0.954143	0.698311	0.588093	0.644811	N/A	N/A	-0.17	-1.32671	-0.49	-4.52327	0.32	-3.40222	#N/A	#N/A	#N/A	#N/A	#N/A	#N/A	#N/A	#N/A
COPZ2	Q9P299	Human	Coatomer subunit zeta-2	1	2	1	0.711878	0.717496	0.698234	0.843499	0.903692	1	0.901816	0.99462	0.763282	0.947209	1	0.930733	0.94889	0.8154	0.650303	0.368489	-7.41443	0.11	-0.870691	-0.14	-1.14666	0.25	-3.39981	0.939975	1	0.917742	0.965593	0.862606	0.938947	0.951908	0.933921
DAB2	P98082	Human	Disabled homolog 2	13	14	23	0.997067	0.968719	0.998045	0.945259	1	0.954057	0.858136	0.839139	0.896099	0.932876	0.935308	1	0.918947	0.851215	0.854806	-0.0320936	-1.10328	0.15	-2.90247	0.02	-0.210004	0.13	-3.39515	0.775427	0.963358	0.902946	0.912972	0.829874	0.785559	0.953001	1
HERC3	Q15034	Human	Probable E3 ubiquitin-protein ligase HERC3	N/A	2	2	N/A	N/A	N/A	N/A	N/A	N/A	0.804348	0.809783	1	0.445652	0.346014	0.38587	0.456522	0.451087	0.451087	N/A	N/A	-1.15	-12.8282	-0.95	-10.9074	-0.2	-3.38403	0.598161	1	0.784916	0.759522	0.754281	0.755585	0.700248	0.634319
JPH1	Q9HDC5	Human	Junctophilin-1	1	2	3	1	0.792567	0.977528	0.878133	0.814175	0.737252	0.785017	0.710677	0.806257	0.899828	0.969288	1	0.948909	0.761768	0.827497	-0.189351	-2.67136	0.32	-4.87576	0.14	-1.73035	0.18	-3.3825	0.785311	0.754104	0.813778	0.817338	0.739557	0.716783	1	0.905401
TYMP	P19971	Human	Thymidine phosphorylase	2	2	1	0.859265	0.799844	1	0.724003	0.80688	0.639562	0.0625636	0.0885046	0.114954	0.175992	0.122584	0.128179	0.143947	1	0.208545	-0.293359	-4.03409	0.68	-1.30446	2.34	-4.48585	-1.66	-3.37979	0.17562	0.208143	0.180752	0.185212	1	0.175245	0.173766	0.168513
NFKB2	Q00653	Human	Nuclear factor NF-kappa-B p100 subunit	18	22	23	0.98398	0.964587	1	0.755481	0.744519	0.743676	0.992552	1	0.854009	0.743285	0.707059	0.766219	0.79225	0.827941	0.84009	-0.394032	-17.6559	-0.36	-6.62294	-0.21	-3.69732	-0.15	-3.37372	0.976786	0.921875	0.930195	0.861448	0.878787	1	0.908625	0.882552
LNP	Q9C0E8	Human	Protein lunapark	6	11	11	1	0.961211	0.918638	0.937559	0.917692	0.959319	0.931936	0.860132	0.824341	1	0.923218	0.8724	0.892468	0.783414	0.827638	-0.0335695	-1.03383	0.1	-1.2518	-0.06	-0.759951	0.16	-3.36967	1	0.903382	0.80532	0.938218	0.833795	0.975357	0.896247	0.903268
MTIF3	Q9H2K0	Human	Translation initiation factor IF-3, mitochondrial	3	3	1	0.999065	1	0.991589	0.964486	0.892523	0.886916	0.873903	1	0.872939	0.887882	0.964427	0.976767	0.863974	0.894052	0.762171	-0.125006	-4.68819	0.04	-0.444127	-0.12	-1.66862	0.17	-3.36825	0.7489	0.875857	0.966152	1	0.851386	0.765279	0.928411	0.869616
F5	P12259	Human	Coagulation factor V	14	13	12	0.467765	0.419771	0.433381	0.825215	0.973496	1	0.723798	0.957311	1	0.491074	0.415655	0.590266	0.782882	0.800917	0.465205	1.08338	-13.0237	-0.84	-5.52404	-0.39	-2.41281	-0.45	-3.36448	0.69812	0.992873	0.706828	1	0.741243	0.685447	0.824037	0.810263
ANKRD30A	Q9BXX3	Human	Ankyrin repeat domain-containing protein 30A	N/A	1	#N/A	N/A	N/A	N/A	N/A	N/A	N/A	0.773962	0.691539	0.637527	0.942866	0.883547	1	0.813612	0.55448	0.938495	N/A	N/A	0.43	-3.47093	0.13	-0.571524	0.29	-3.35872	#N/A	#N/A	#N/A	#N/A	#N/A	#N/A	#N/A	#N/A
COBLL1	Q53SF7	Human	Cordon-bleu protein-like 1	1	7	6	0.944814	0.920076	0.913416	0.921979	0.986679	1	0.930972	0.904127	0.851077	0.936998	1	0.943298	0.876096	0.737217	0.942659	0.0662614	-2.10383	0.1	-1.15998	-0.07	-0.838975	0.17	-3.3587	0.780895	1	0.866218	0.710592	0.850013	0.708014	0.760711	0.757658
EHD4	Q9H223	Human	EH domain-containing protein 4	21	19	21	0.987942	0.957395	1	0.705788	0.677653	0.643891	0.932871	0.940889	1	0.754562	0.799794	0.77832	0.945921	0.766782	0.913463	-0.537424	-16.3538	-0.3	-5.02578	-0.13	-1.90215	-0.17	-3.35569	0.997646	0.999361	0.868423	0.771091	0.717677	1	0.88175	0.777636
CD63	P08962	Human	CD63 antigen	5	2	3	0.83577	0.882201	0.840929	1	0.810834	0.885641	0.692268	0.706919	0.85866	0.625292	0.619388	0.755366	0.835865	0.652568	1	0.0745054	-0.939619	-0.17	-1.20473	0.14	-0.79757	-0.32	-3.35547	0.937593	0.782839	0.750463	0.755912	0.646659	1	0.730809	0.78446
FPGS	Q05932	Human	Folylpolyglutamate synthase, mitochondrial	5	7	8	1	0.919218	0.935374	0.764456	0.673469	0.822279	0.927784	1	0.933748	0.712174	0.644367	0.734863	0.68767	0.842474	0.854661	-0.336428	-6.9666	-0.45	-6.81141	-0.26	-3.94975	-0.19	-3.35296	1	0.86642	0.771779	0.742713	0.724415	0.943615	0.814722	0.799535
EVA1B	Q9NVM1	Human	Protein eva-1 homolog B	2	1	1	1	0.896013	0.956998	0.591087	0.727131	0.626271	0.853801	1	0.929825	0.42885	0.331384	0.239766	0.22807	0.169591	0.327485	-0.552156	-10.3525	-1.48	-8.60161	-1.94	-10.5057	0.46	-3.34643	0.896761	0.402849	1	0.664561	0.815354	0.616591	0.892048	0.564115
NCOA7	Q8NI08	Human	Nuclear receptor coactivator 7	13	16	10	0.823738	0.810452	0.812223	0.894597	1	0.935341	0.567847	0.545592	0.560645	0.812649	0.811566	0.881037	0.916992	0.854397	1	0.210389	-6.44619	0.58	-10.4037	0.73	-11.8988	-0.15	-3.3455	0.703914	0.858291	0.99527	1	0.884407	0.668068	0.956254	0.966759
BAG2	O95816	Human	BAG family molecular chaperone regulator 2	15	12	11	0.831784	0.816914	0.795539	0.978625	0.991636	1	0.754162	0.805232	0.73073	0.929506	0.986829	1	0.935077	0.907937	0.749139	0.280956	-14.2028	0.35	-5.50825	0.18	-2.41218	0.17	-3.34412	0.822621	0.95741	0.903063	0.983639	0.808516	0.833457	1	0.955845
NOVA2	Q9UNW9	Human	RNA-binding protein Nova-2	3	2	1	1	0.944179	0.976874	0.65949	0.714514	0.652313	0.986892	1	0.812888	0.556034	0.48379	0.459476	0.490895	0.415549	0.363018	-0.526992	-15.3392	-0.9	-9.60388	-1.14	-11.2895	0.24	-3.34394	1	0.65962	0.66816	0.710181	0.454839	0.829424	0.525076	0.488424
RND3	P61587	Human	Rho-related GTP-binding protein RhoE	4	3	5	0.46	0.490833	0.405	0.835833	1	0.989167	0.410684	0.432348	0.352182	0.68708	0.814015	0.767715	1	0.848584	0.792898	1.05866	-12.8255	0.92	-10.872	1.14	-12.2321	-0.22	-3.34238	0.275473	0.75886	0.893874	1	0.493186	0.303267	0.814049	0.84947
RMND5A	Q9H871	Human	Protein RMD5 homolog A	6	5	9	0.873616	0.860701	0.902214	0.940959	1	0.921587	0.947206	0.931395	0.881147	1	0.987003	0.9594	0.942784	0.915718	0.831837	0.119024	-4.22774	0.09	-1.56447	-0.04	-0.497527	0.13	-3.33418	0.872613	0.903204	0.991595	0.953268	0.874297	0.874097	0.922858	1
TEX2	Q8IWB9	Human	Testis-expressed sequence 2 protein	13	11	9	1	0.996554	0.977257	0.417643	0.545141	0.438318	0.814739	0.78462	1	0.29592	0.261109	0.286296	0.332647	0.285434	0.382254	-1.0862	-16.2003	-1.62	-14.709	-1.38	-12.976	-0.25	-3.33344	0.939598	0.57897	0.494803	0.487782	0.463772	1	0.52442	0.505265
SUN2	B0QY63	Human	SUN domain-containing protein 2 (Fragment)	N/A	1	#N/A	N/A	N/A	N/A	N/A	N/A	N/A	1	0.82906	0.5	0.867521	0.905983	0.816239	0.491453	0.935897	0.397436	N/A	N/A	0.15	-0.616795	-0.35	-1.39889	0.51	-3.33158	#N/A	#N/A	#N/A	#N/A	#N/A	#N/A	#N/A	#N/A
PPP2R3A	Q06190	Human	Serine/threonine-protein phosphatase 2A regulatory subunit B'' subunit alpha	N/A	6	11	N/A	N/A	N/A	N/A	N/A	N/A	0.944094	1	0.884748	0.870126	0.87285	0.893779	0.782683	0.833572	0.797018	N/A	N/A	-0.1	-1.74924	-0.23	-4.92299	0.13	-3.33118	0.81331	0.851245	0.80354	0.918506	0.820804	1	0.791328	0.751962
DNAJA1	P31689	Human	DnaJ homolog subfamily A member 1	29	17	19	1	0.990942	0.972826	0.810688	0.854167	0.785326	0.953143	1	0.814171	0.710784	0.653558	0.700379	0.762071	0.741841	0.815699	-0.274041	-10.8777	-0.42	-6.86575	-0.25	-4.03842	-0.17	-3.33042	1	0.91939	0.939928	0.846438	0.937093	0.802495	0.940414	0.884469
PHKA1	P46020	Human	Phosphorylase b kinase regulatory subunit alpha, skeletal muscle isoform	1	1	5	1	0.929868	0.891914	0.719472	0.435644	0.891089	0.629454	0.992874	0.719715	1	0.629454	0.900238	0.672209	0.624703	0.629454	-0.463947	-2.8882	0.11	-0.520875	-0.28	-1.53194	0.4	-3.33039	0.963707	0.914862	0.87965	0.837517	0.854542	0.860061	1	0.962758
LYZ	P61626	Human	Lysozyme C	1	1	2	0.466806	0.598183	0.473096	0.85884	0.893082	1	0.156863	0.17094	0.106083	0.159377	0.198089	0.141277	1	0.254902	0.155354	0.83996	-11.8363	0.2	-0.327706	1.7	-3.12233	-1.5	-3.32299	1	0.973143	0.433028	0.292468	0.353142	0.219931	0.196557	0.258896
CSPG4	Q6UVK1	Human	Chondroitin sulfate proteoglycan 4	11	15	13	1	0.807799	0.868524	0.333705	0.289694	0.325348	0.332118	0.273443	1	0.173667	0.197876	0.245054	0.339142	0.248505	0.671601	-1.49818	-16.5921	-1.38	-3.20288	-0.35	-0.417235	-1.03	-3.3212	0.811703	0.35891	0.355062	0.342719	0.308335	1	0.34183	0.373655
FYN	P06241	Human	Tyrosine-protein kinase Fyn	4	6	2	0.95619	0.928571	0.94381	0.960952	0.933333	1	0.950591	1	0.744533	0.774502	0.744047	0.777742	0.716831	0.571521	0.678276	0.0328061	-1.05641	-0.23	-2.27243	-0.45	-5.41903	0.22	-3.31506	0.694799	0.819211	0.97018	0.483337	0.760343	0.787029	1	0.829998
GNAQ	P50148	Human	Guanine nucleotide-binding protein G(q) subunit alpha	9	5	6	0.955769	0.964423	0.973077	0.9625	0.908654	1	0.90234	0.779412	0.7357	1	0.842704	0.836529	0.847579	0.797855	0.615372	-0.011588	-0.234441	0.15	-1.20423	-0.1	-0.774317	0.25	-3.31369	0.753084	0.967338	1	0.861121	0.947489	0.720585	0.935489	0.916622
GCH1	P30793	Human	GTP cyclohydrolase 1	N/A	3	3	N/A	N/A	N/A	N/A	N/A	N/A	0.400055	0.368127	0.554646	0.495566	0.671715	0.765725	0.846091	0.679902	1	N/A	N/A	0.55	-3.67099	0.93	-6.60856	-0.39	-3.31132	0.168333	0.386296	0.589122	0.593976	1	0.153001	0.44166	0.495139
TMEM47	Q9BQJ4	Human	Transmembrane protein 47	N/A	2	#N/A	N/A	N/A	N/A	N/A	N/A	N/A	0.566085	0.490363	0.463286	1	0.829738	0.744149	0.873107	0.658788	0.5514	N/A	N/A	0.76	-6.47619	0.45	-3.57011	0.31	-3.30662	#N/A	#N/A	#N/A	#N/A	#N/A	#N/A	#N/A	#N/A
NMI	Q13287	Human	N-myc-interactor	4	15	15	0.882096	0.822707	1	0.856769	0.878603	0.823581	0.860312	0.835721	0.853513	0.884373	0.847818	0.879318	0.914329	0.923975	1	-0.0800879	-1.49867	0.03	-0.489332	0.15	-3.35751	-0.12	-3.30089	0.979537	0.920765	1	0.995736	0.93046	0.926008	0.939417	0.954885
SEMG1	P04279	Human	Semenogelin-1	N/A	8	#N/A	N/A	N/A	N/A	N/A	N/A	N/A	0.0623869	0.0336312	0.031776	1	0.0326697	0.0687557	0.0351584	0.0319457	0.0396493	N/A	N/A	3.11	-2.07752	-0.26	-0.153599	3.37	-3.28297	#N/A	#N/A	#N/A	#N/A	#N/A	#N/A	#N/A	#N/A
NUFIP2	Q7Z417	Human	Nuclear fragile X mental retardation-interacting protein 2	24	23	25	0.998081	0.992322	1	0.932821	0.975048	0.887716	0.816846	0.87538	0.884506	0.860211	0.862823	0.905339	0.941057	0.924221	1	-0.0969617	-3.46826	0.03	-0.379908	0.15	-3.17108	-0.12	-3.28177	0.914196	0.908477	0.975116	0.949654	0.895473	0.938561	0.979385	1
CLK4	Q9HAZ1	Human	Dual specificity protein kinase CLK4	N/A	3	#N/A	N/A	N/A	N/A	N/A	N/A	N/A	0.896104	0.836364	1	0.817316	0.70303	0.750649	0.791342	0.878788	0.885714	N/A	N/A	-0.27	-4.11457	-0.1	-1.10914	-0.17	-3.28025	#N/A	#N/A	#N/A	#N/A	#N/A	#N/A	#N/A	#N/A
UBXN2A	P68543	Human	UBX domain-containing protein 2A	3	1	2	1	0.95963	0.834315	0.840202	0.76619	0.767872	0.898851	1	0.695402	0.752299	0.744828	0.726437	0.61092	0.68908	0.597701	-0.234465	-5.23092	-0.22	-2.05409	-0.45	-5.1813	0.23	-3.27419	0.620145	0.823542	0.792945	1	0.539026	0.724366	0.775034	0.679682
DHX58	Q96C10	Human	Probable ATP-dependent RNA helicase DHX58	N/A	3	3	N/A	N/A	N/A	N/A	N/A	N/A	1	0.985706	0.787373	0.669446	0.437761	0.556879	0.601549	0.640262	0.849911	N/A	N/A	-0.74	-6.12026	-0.41	-3.1798	-0.33	-3.2741	0.809361	0.863419	0.922865	0.975095	1	0.872172	0.891322	0.784367
DNAJC16	Q9Y2G8	Human	DnaJ homolog subfamily C member 16	3	14	16	1	0.962264	0.920934	0.739443	0.917341	0.888589	0.924216	0.86193	1	0.739067	0.745398	0.894273	0.637525	0.521284	0.818344	-0.179515	-2.8744	-0.23	-1.81097	-0.49	-4.93891	0.27	-3.2718	0.963847	0.830635	0.849052	0.885764	0.850286	1	0.846043	0.894553
DOCK3	Q8IZD9	Human	Dedicator of cytokinesis protein 3	N/A	1	#N/A	N/A	N/A	N/A	N/A	N/A	N/A	0.399142	0.622318	0.300429	0.935622	1	0.841202	0.776824	0.763948	0.48927	N/A	N/A	1.07	-6.44382	0.62	-3.55197	0.45	-3.26889	#N/A	#N/A	#N/A	#N/A	#N/A	#N/A	#N/A	#N/A
TENM4	Q6N022	Human	Teneurin-4	N/A	1	#N/A	N/A	N/A	N/A	N/A	N/A	N/A	0.864362	0.976695	0.778738	1	0.945274	0.966483	0.893428	0.870123	0.84132	N/A	N/A	0.15	-2.32813	-0.01	-0.0247719	0.16	-3.26708	#N/A	#N/A	#N/A	#N/A	#N/A	#N/A	#N/A	#N/A
ACTN1	H9KV75	Human	Alpha-actinin-1	N/A	12	#N/A	N/A	N/A	N/A	N/A	N/A	N/A	0.61895	0.601353	0.605493	0.780779	0.892512	0.75176	0.910403	0.821851	1	N/A	N/A	0.41	-6.45012	0.58	-8.79925	-0.17	-3.26701	#N/A	#N/A	#N/A	#N/A	#N/A	#N/A	#N/A	#N/A
WDR53	Q7Z5U6	Human	WD repeat-containing protein 53	N/A	3	#N/A	N/A	N/A	N/A	N/A	N/A	N/A	0.688519	0.685018	0.491609	1	0.777617	0.776168	0.725583	0.692141	0.687191	N/A	N/A	0.45	-4.58763	0.17	-1.54051	0.28	-3.26494	#N/A	#N/A	#N/A	#N/A	#N/A	#N/A	#N/A	#N/A
HMG20B	Q9P0W2	Human	SWI/SNF-related matrix-associated actin-dependent regulator of chromatin subfamily E member 1-related	3	3	6	0.909594	0.95941	1	0.795203	0.95572	0.847786	0.854058	0.867147	1	0.733639	0.685864	0.862565	0.690445	0.67801	0.625654	-0.142417	-2.50916	-0.25	-3.49737	-0.45	-6.42848	0.2	-3.26345	1	0.827197	0.898115	0.904312	0.999242	0.914972	0.95573	0.874811
HIST1H1D	P16402	Human	Histone H1.3	19	5	7	0.895297	0.918367	1	0.937888	0.87134	0.789707	0.975069	1	0.904294	0.842894	0.83663	0.846664	0.999506	0.992789	0.833436	-0.114035	-1.97828	-0.19	-2.98483	-0.03	-0.309832	-0.16	-3.26167	0.76212	0.695578	0.924506	1	0.865542	0.64662	0.749244	0.673413
CCDC167	Q9P0B6	Human	Coiled-coil domain-containing protein 167	3	3	#N/A	0.885417	0.952652	0.9375	1	0.9375	0.948864	0.677995	0.636391	0.736513	0.982475	0.907955	1	0.897592	0.777659	0.909479	0.0565835	-1.77616	0.5	-8.0832	0.33	-5.56318	0.16	-3.25896	#N/A	#N/A	#N/A	#N/A	#N/A	#N/A	#N/A	#N/A
NFIB	O00712	Human	Nuclear factor 1 B-type	6	5	3	0.71867	0.706735	0.693947	1	0.919864	0.939471	0.727504	0.680247	0.659103	1	0.934471	0.943469	0.925858	0.821961	0.874075	0.43189	-13.0909	0.48	-9.20745	0.34	-6.85026	0.13	-3.2583	0.477457	0.776936	0.879331	0.968622	0.640921	0.545653	0.905273	1
ITPKA	P23677	Human	Inositol-trisphosphate 3-kinase A	N/A	1	3	N/A	N/A	N/A	N/A	N/A	N/A	0.889632	0.77592	0.769231	0.77592	0.944816	0.770903	1	0.85786	0.993311	N/A	N/A	0.03	-0.230034	0.23	-2.88178	-0.2	-3.25176	0.867716	0.971628	0.901711	0.827968	0.834868	0.910617	1	0.815128
DNPEP	Q9ULA0	Human	Aspartyl aminopeptidase	10	9	17	0.889397	0.864717	0.835466	0.922303	0.913163	1	0.740824	0.730707	0.715913	0.880173	0.890391	0.842552	0.929944	0.910524	1	0.130931	-4.00884	0.26	-5.82404	0.38	-8.31961	-0.12	-3.25047	0.774733	0.872327	0.968082	0.966929	0.936646	0.822945	0.97073	1
OCLN	Q16625	Human	Occludin	2	8	4	1	0.946173	0.916737	0.777124	0.807401	0.772918	0.988061	1	0.667458	0.617538	0.615444	0.611883	0.543392	0.480975	0.515395	-0.281036	-11.0829	-0.53	-5.15253	-0.79	-7.76896	0.26	-3.24997	1	0.926956	0.772072	0.689962	0.677386	0.991197	0.851678	0.751183
MRPL57	Q9BQC6	Human	Ribosomal protein 63, mitochondrial	4	2	#N/A	1	0.971895	0.957389	0.890299	0.818676	0.858568	0.900289	0.882535	0.995252	0.981627	0.953448	1	0.970582	0.812345	0.861065	-0.189351	-7.70233	0.08	-1.01187	-0.07	-0.904194	0.15	-3.23869	#N/A	#N/A	#N/A	#N/A	#N/A	#N/A	#N/A	#N/A
MORC1	Q86VD1	Human	MORC family CW-type zinc finger protein 1	N/A	2	1	N/A	N/A	N/A	N/A	N/A	N/A	0.693878	0.687916	0.730796	0.875946	0.739739	1	0.729878	0.740197	0.801422	N/A	N/A	0.31	-4.02056	0.1	-1.05456	0.2	-3.23627	0.722675	0.897724	0.824012	0.765606	1	0.45	0.628308	0.835468
vIRF-3	F5HIC6	KSHV	Viral IRF3-like protein	2	4	#N/A	0.158416	0.174917	0.187459	0.961716	1	0.99604	0.0988024	0.0943994	0.103205	0.794118	0.787601	0.906129	0.849243	1	0.931842	2.50513	-25.5454	3.07	-22.6459	3.23	-22.7045	-0.16	-3.2355	#N/A	#N/A	#N/A	#N/A	#N/A	#N/A	#N/A	#N/A
HSPA8	P11142-2	Human	Isoform 2 of Heat shock cognate 71 kDa protein	N/A	11	#N/A	N/A	N/A	N/A	N/A	N/A	N/A	0.72066	0.626528	0.794621	1	0.680929	0.937347	0.765587	0.762531	0.572738	N/A	N/A	0.29	-2.02658	-0.03	-0.160471	0.32	-3.23507	#N/A	#N/A	#N/A	#N/A	#N/A	#N/A	#N/A	#N/A
PPAT	Q06203	Human	Amidophosphoribosyltransferase	13	11	16	0.759111	0.778667	0.8	0.935111	1	0.955556	0.594446	0.648453	0.603655	1	0.974906	0.924165	0.890904	0.901827	0.871771	0.305679	-11.5626	0.65	-12.4977	0.53	-10.6376	0.12	-3.2282	0.8297	0.953944	0.975739	1	0.889294	0.808562	0.950358	0.96798
PRPF38B	Q5VTL8	Human	Pre-mRNA-splicing factor 38B	5	13	9	0.824166	0.815149	0.949504	1	0.892696	0.915239	0.837226	0.806372	0.726243	0.800623	0.765744	0.756618	0.847024	0.792287	1	0.117695	-2.22059	-0.03	-0.225584	0.16	-1.91844	-0.18	-3.22528	0.857712	0.814207	0.871728	1	0.970509	0.886131	0.904708	0.98161
PAQR3	Q6TCH7	Human	Progestin and adipoQ receptor family member 3	N/A	1	#N/A	N/A	N/A	N/A	N/A	N/A	N/A	0.987277	0.905852	1	0.842239	0.75827	0.92112	0.763359	0.753181	0.745547	N/A	N/A	-0.2	-3.33945	-0.36	-6.27998	0.16	-3.22037	#N/A	#N/A	#N/A	#N/A	#N/A	#N/A	#N/A	#N/A
DOPEY2	Q9Y3R5	Human	Protein dopey-2	1	7	11	0.539242	0.615697	0.611637	0.577808	1	0.589986	0.897124	0.929239	1	0.836598	0.851244	0.849479	0.79513	0.725781	0.801129	0.295135	-1.18453	-0.16	-2.93115	-0.28	-5.94622	0.13	-3.21694	0.85139	0.892694	0.883392	1	0.868299	0.899331	0.930233	0.854644
SNRNP70	P08621	Human	U1 small nuclear ribonucleoprotein 70 kDa	34	18	22	0.91407	0.862134	0.921624	0.976393	0.957507	1	0.802146	0.789511	0.864826	0.819568	0.888082	0.83981	0.890611	0.909781	1	0.121679	-5.71269	0.05	-0.684718	0.19	-3.57702	-0.14	-3.21092	0.799815	0.88287	0.977411	1	0.860194	0.846858	0.955602	0.998678
ECE2	O60344	Human	Endothelin-converting enzyme 2	N/A	2	#N/A	N/A	N/A	N/A	N/A	N/A	N/A	0.725862	0.868966	0.751724	0.936207	0.72931	0.92931	0.977586	1	0.984483	N/A	N/A	0.15	-1.46305	0.34	-4.53051	-0.19	-3.21055	#N/A	#N/A	#N/A	#N/A	#N/A	#N/A	#N/A	#N/A
SLC35B4	Q969S0	Human	UDP-xylose and UDP-N-acetylglucosamine transporter	N/A	1	#N/A	N/A	N/A	N/A	N/A	N/A	N/A	0.549296	0.535211	0.897887	0.852113	0.732394	1	0.742958	0.623239	0.637324	N/A	N/A	0.38	-2.78599	0.01	-0.221841	0.37	-3.20754	#N/A	#N/A	#N/A	#N/A	#N/A	#N/A	#N/A	#N/A
GDAP1	Q8TB36	Human	Ganglioside-induced differentiation-associated protein 1	7	5	8	0.944338	0.914587	0.914587	1	0.989443	0.995202	0.866931	0.847078	0.860008	0.986663	0.825799	1	0.809407	0.882305	0.826308	0.105678	-7.12203	0.13	-1.7139	-0.03	-0.329952	0.16	-3.20508	0.705584	0.816481	0.841857	0.911854	1	0.851939	0.802859	0.890251
PGAP2	Q9UHJ9	Human	Post-GPI attachment to proteins factor 2	N/A	1	#N/A	N/A	N/A	N/A	N/A	N/A	N/A	0.957746	0.832551	0.619718	1	0.815336	0.824726	0.70266	0.56964	0.840376	N/A	N/A	0.13	-0.80526	-0.19	-1.09124	0.32	-3.19557	#N/A	#N/A	#N/A	#N/A	#N/A	#N/A	#N/A	#N/A
INPP4B	O15327	Human	Type II inositol 3,4-bisphosphate 4-phosphatase	1	5	5	0.990842	1	0.951465	0.782051	0.838828	0.898352	0.950434	1	0.683359	0.938852	0.894226	0.949242	0.861523	0.780106	0.696645	-0.224317	-6.32326	0.08	-0.673301	-0.17	-1.24423	0.25	-3.19338	1	0.999904	0.885649	0.794934	0.879543	0.904142	0.917889	0.835053
APOO	Q9BUR5	Human	MICOS complex subunit MIC26	7	3	3	0.912558	0.906977	0.913488	0.986047	0.867907	1	0.782152	0.847697	0.950124	0.83413	0.889165	1	0.786356	0.857634	0.756354	0.0621217	-1.11322	0.08	-0.782683	-0.1	-1.10974	0.18	-3.18648	0.761884	0.852638	0.849627	1	0.935599	0.793101	0.904034	0.963138
LGALS3BP	Q08380	Human	Galectin-3-binding protein	14	11	9	0.984502	1	0.980074	0.536531	0.585978	0.557934	0.925484	1	0.977006	0.395306	0.296844	0.414463	0.395187	0.409822	0.501562	-0.818579	-20.9237	-1.39	-12.9234	-1.15	-11.0682	-0.24	-3.1862	0.76239	0.606403	0.65455	0.689004	0.649721	1	0.646639	0.72014
DHRS7	Q9Y394	Human	Dehydrogenase/reductase SDR family member 7	5	7	11	0.987179	1	0.873626	0.854396	0.881868	0.927656	1	0.927098	0.974696	0.81847	0.838509	0.827925	0.825508	0.721769	0.722037	-0.103147	-2.51784	-0.22	-4.356	-0.35	-7.06671	0.13	-3.18536	0.980869	0.943186	0.93001	0.938041	0.923266	1	0.936846	0.98442
DMXL2	Q8TDJ6	Human	DmX-like protein 2	N/A	5	6	N/A	N/A	N/A	N/A	N/A	N/A	0.975359	1	0.857668	0.814638	0.80103	0.869437	0.737771	0.726738	0.785215	N/A	N/A	-0.19	-3.23609	-0.33	-6.16056	0.14	-3.18251	0.947491	0.920057	1	0.83627	0.952249	0.928178	0.943466	0.965897
ERLIN2	O94905	Human	Erlin-2	17	12	14	0.953846	0.971154	0.933654	1	0.9875	0.968269	0.968521	0.969889	0.887462	0.988225	0.987178	1	0.94777	0.910243	0.882846	0.0482362	-2.46113	0.07	-1.27502	-0.04	-0.639814	0.12	-3.18212	0.892537	0.910344	0.937602	1	0.832902	0.949967	0.921777	0.993704
CDKN2C	P42773	Human	Cyclin-dependent kinase 4 inhibitor C	4	5	7	0.967938	0.954073	1	0.792028	0.794627	0.754766	0.688041	0.820417	0.934238	0.796682	1	0.962956	0.723708	0.775374	0.842316	-0.320126	-13.4767	0.18	-1.65849	-0.06	-0.356672	0.24	-3.18203	1	0.953068	0.849286	0.905176	0.741724	0.926291	0.884178	0.844526
USP47	Q96K76	Human	Ubiquitin carboxyl-terminal hydrolase 47	22	37	37	0.599511	0.596248	0.606852	0.926591	0.969005	1	0.58779	0.668334	0.53708	1	0.950941	0.96043	0.893072	0.903337	0.805072	0.68437	-17.3618	0.7	-10.5627	0.54	-8.50003	0.16	-3.17197	0.599329	0.873044	0.927354	0.847893	1	0.564148	0.885217	0.852816
ZNF512B	Q96KM6	Human	Zinc finger protein 512B	15	17	14	0.945709	0.948336	1	0.809982	0.815236	0.825744	1	0.898107	0.992065	0.709036	0.697712	0.754436	0.593714	0.620625	0.723673	-0.239566	-11.9839	-0.42	-6.86077	-0.58	-9.07202	0.16	-3.17117	0.969765	0.841819	0.888421	0.912276	0.767157	1	0.849355	0.905121
CDSN	Q15517	Human	Corneodesmosin	1	1	2	0.304221	0.345949	0.27705	0.675885	0.516254	1	0.0493253	0.0935319	0.137738	0.0879479	0.155886	0.164728	0.269893	1	0.114007	1.24123	-4.89589	0.54	-0.892519	2.3	-3.83075	-1.76	-3.16898	0.470512	0.499173	0.52589	0.613555	1	0.507833	0.45762	0.53493
MRPS18A	Q9NVS2	Human	28S ribosomal protein S18a, mitochondrial	10	5	6	0.988754	0.978444	1	0.964386	0.865042	0.901593	1	0.952442	0.964067	0.881721	0.864239	0.882954	0.849707	0.831697	0.693602	-0.118727	-3.83811	-0.15	-2.24065	-0.3	-5.27963	0.15	-3.1611	0.859192	0.838893	0.9611	1	0.908687	0.972096	0.854116	0.977483
GXYLT2	A0PJZ3	Human	Glucoside xylosyltransferase 2	N/A	1	#N/A	N/A	N/A	N/A	N/A	N/A	N/A	0.520236	0.421585	0.547218	0.929174	0.750422	1	0.728499	0.850759	0.6543	N/A	N/A	0.85	-8.40403	0.58	-6.00077	0.26	-3.15666	#N/A	#N/A	#N/A	#N/A	#N/A	#N/A	#N/A	#N/A
BCAR3	O75815	Human	Breast cancer anti-estrogen resistance protein 3	N/A	1	2	N/A	N/A	N/A	N/A	N/A	N/A	0.477612	0.69403	0.880597	0.559701	0.481343	0.589552	0.522388	0.809701	1	N/A	N/A	-0.33	-1.22967	0.18	-0.662936	-0.51	-3.1526	0.428206	0.708676	0.734966	0.680366	1	0.499866	0.585754	0.589922
TOM1L1	O75674	Human	TOM1-like protein 1	5	7	7	1	0.962929	0.994575	0.826401	0.866184	0.853526	0.88168	1	0.891836	0.715244	0.725695	0.771544	0.687833	0.704102	0.600572	-0.215915	-10.9178	-0.33	-5.58745	-0.48	-8.08035	0.15	-3.14806	1	0.986094	0.901774	0.806025	0.916764	0.911574	0.875053	0.803548
MESDC2	Q14696	Human	LDLR chaperone MESD	10	13	10	0.881614	0.800897	0.777578	0.92287	1	0.952466	0.661463	0.660257	0.705062	0.921314	0.847864	1	0.838283	0.824673	0.852387	0.22404	-6.82259	0.45	-8.51224	0.31	-6.11458	0.14	-3.14482	0.807203	0.836552	0.867435	1	0.829342	0.834107	0.845209	0.94286
UBE2W	Q96B02	Human	Ubiquitin-conjugating enzyme E2 W	N/A	1	#N/A	N/A	N/A	N/A	N/A	N/A	N/A	0.973019	0.939292	1	0.625632	0.718381	0.62226	0.618887	0.625632	0.453626	N/A	N/A	-0.57	-6.70725	-0.78	-8.94037	0.21	-3.1429	#N/A	#N/A	#N/A	#N/A	#N/A	#N/A	#N/A	#N/A
Kaposin_C2	Kaposin_C2	KSHV	Kaposin_C2	N/A	4	#N/A	N/A	N/A	N/A	N/A	N/A	N/A	0.0823518	0.0674506	0.081502	0.633518	1	0.833004	0.742648	0.620494	0.627431	N/A	N/A	3.41	-19.176	3.11	-18.0364	0.31	-3.14102	#N/A	#N/A	#N/A	#N/A	#N/A	#N/A	#N/A	#N/A
EPC2	Q52LR7	Human	Enhancer of polycomb homolog 2	1	2	1	1	0.841474	0.804627	0.774636	0.802913	0.898886	0.287484	0.236817	0.2419	0.229034	0.215375	0.201239	1	0.226652	0.249047	-0.0954196	-1.21247	-0.25	-0.471253	0.95	-1.47063	-1.19	-3.14094	1	0.788695	0.825773	0.780985	0.98399	0.937767	0.844466	0.732515
DENND1C	Q8IV53	Human	DENN domain-containing protein 1C	1	1	#N/A	0.884647	0.904564	1	0.857261	0.682988	0.714523	0.641213	0.732218	0.524059	0.707113	0.875523	0.910042	1	0.950837	0.970711	-0.307573	-4.88495	0.39	-4.33458	0.62	-7.0163	-0.23	-3.14078	#N/A	#N/A	#N/A	#N/A	#N/A	#N/A	#N/A	#N/A
AKNAD1	Q5T1N1	Human	Protein AKNAD1	N/A	1	#N/A	N/A	N/A	N/A	N/A	N/A	N/A	0.602564	0.638327	0.82996	0.912955	0.848178	1	0.830634	0.745614	0.794197	N/A	N/A	0.42	-5.10938	0.2	-2.16142	0.22	-3.12659	#N/A	#N/A	#N/A	#N/A	#N/A	#N/A	#N/A	#N/A
PIK3R2	O00459	Human	Phosphatidylinositol 3-kinase regulatory subunit beta	5	9	12	1	0.971984	0.96965	0.601556	0.632685	0.631907	1	0.910299	0.875277	0.77464	0.753876	0.761489	0.711656	0.725498	0.652962	-0.657445	-20.2574	-0.28	-5.5449	-0.41	-8.01991	0.13	-3.12343	0.513386	0.651266	0.729846	0.818852	1	0.564532	0.841921	0.955271
SENP5	Q96HI0	Human	Sentrin-specific protease 5	N/A	2	1	N/A	N/A	N/A	N/A	N/A	N/A	1	0.794078	0.935983	0.557215	0.545212	0.627634	0.561483	0.844759	0.695385	N/A	N/A	-0.66	-6.52881	-0.38	-3.76874	-0.28	-3.1223	1	0.978167	0.863959	0.889359	0.993084	0.974432	0.805873	0.743383
SLC30A1	Q9Y6M5	Human	Zinc transporter 1	2	3	11	0.703086	0.672227	0.666389	0.984987	1	0.929942	0.97904	0.78688	0.792	0.71776	0.79056	0.72768	1	0.78288	0.81616	0.513996	-15.0417	-0.19	-1.96095	0.02	-0.150907	-0.22	-3.12119	0.642746	0.503174	0.89116	0.818614	1	0.860218	0.810134	0.938548
COMMD5	Q9GZQ3	Human	COMM domain-containing protein 5	4	4	4	0.877323	0.857807	0.874535	0.904275	0.954461	1	0.942361	0.985406	0.935341	0.784223	0.902088	0.845188	1	0.923148	0.870035	0.132248	-4.29088	-0.18	-3.05984	-0.04	-0.42455	-0.14	-3.11636	0.827384	0.833563	0.87946	0.833316	0.82067	1	0.843774	0.77366
MGAT4B	Q9UQ53	Human	Alpha-1,3-mannosyl-glycoprotein 4-beta-N-acetylglucosaminyltransferase B	2	3	2	1	0.957155	0.98886	0.719794	0.775493	0.778063	1	0.988783	0.939857	0.908592	0.825537	0.818854	0.799761	0.773747	0.772076	-0.373327	-13.2562	-0.2	-4.21239	-0.32	-6.8994	0.12	-3.11586	0.911045	0.808431	0.893611	0.792545	0.814958	0.973562	1	0.881178
AATF	Q9NY61	Human	Protein AATF	20	16	11	0.978062	1	0.983547	0.870201	0.88117	0.83181	0.939638	1	0.93782	0.763606	0.760709	0.804681	0.830985	0.802011	0.920606	-0.1976	-9.79978	-0.31	-6.12182	-0.17	-3.29947	-0.13	-3.11539	0.90481	0.937932	0.918845	0.921495	1	0.945175	0.971892	0.953711
SOWAHC	Q53LP3	Human	Ankyrin repeat domain-containing protein SOWAHC	8	12	11	0.676568	0.70132	0.714521	1	0.942244	0.886964	0.572271	0.548408	0.653044	0.832528	0.895977	0.927422	1	0.976991	0.958813	0.435095	-10.9362	0.58	-9.87895	0.73	-11.4	-0.14	-3.11323	0.716596	0.875802	0.925831	0.920347	0.876557	0.712279	0.960874	1
SUMF1	Q8NBK3	Human	Sulfatase-modifying factor 1	8	5	3	1	0.917203	0.965041	0.869365	0.939282	0.862925	0.84099	0.836895	1	0.750534	0.762999	0.842415	0.662393	0.759972	0.672543	-0.109359	-3.30396	-0.18	-2.46079	-0.35	-5.4453	0.17	-3.11116	0.825682	0.875321	0.882946	1	0.814781	0.78915	0.785525	0.835716
DRAP1	Q14919	Human	Dr1-associated corepressor	7	4	3	0.951969	0.982709	0.972142	1	0.865514	0.966378	0.950628	0.904088	0.863748	0.899112	0.989743	1	0.923224	0.872091	0.838181	-0.0380063	-0.625316	0.09	-1.29779	-0.05	-0.583745	0.13	-3.11063	0.934565	0.990606	0.94314	0.946732	0.975291	0.809035	0.917874	1
RB1CC1	Q8TDY2	Human	RB1-inducible coiled-coil protein 1	7	31	27	0.883178	0.907477	0.894393	1	0.935514	0.992523	0.956498	0.97083	0.794554	0.977002	1	0.991083	0.894834	0.877579	0.904506	0.125651	-5.32576	0.12	-1.90705	-0.02	-0.176522	0.15	-3.10705	0.876228	0.982087	0.974465	0.92564	1	0.817282	0.99561	0.945512
UPP1	Q16831	Human	Uridine phosphorylase 1	2	4	8	0.669672	0.67459	0.647541	0.90082	1	0.967213	0.808696	0.891377	0.721522	0.875	0.836449	0.885652	0.945362	0.937101	1	0.526069	-13.2873	0.1	-1.42457	0.25	-4.39949	-0.15	-3.0965	0.757529	0.856698	0.872343	0.9034	1	0.859852	0.89306	0.922623
NOLC1	Q14978	Human	Nucleolar and coiled-body phosphoprotein 1	41	23	31	0.935606	0.909091	0.95928	1	0.935606	0.912879	0.587242	0.569073	0.649809	0.72833	0.760339	0.816145	0.849204	0.777037	1	0.0229004	-0.493766	0.35	-5.01945	0.54	-7.57192	-0.19	-3.09251	0.704583	0.766172	0.922837	1	0.827226	0.751416	0.937243	0.998942
CLYBL	Q8N0X4	Human	Citrate lyase subunit beta-like protein, mitochondrial	1	2	#N/A	0.907346	0.788815	0.895659	0.654424	1	0.813022	1	0.755391	0.640509	0.568399	0.498056	0.465536	0.417109	0.45175	0.401555	-0.0709665	-0.41073	-0.65	-6.11467	-0.92	-8.46056	0.27	-3.08922	#N/A	#N/A	#N/A	#N/A	#N/A	#N/A	#N/A	#N/A
WLS	Q5T9L3	Human	Protein wntless homolog	N/A	7	8	N/A	N/A	N/A	N/A	N/A	N/A	0.571515	0.530464	0.869069	0.72215	0.641431	0.853081	0.944171	0.823265	1	N/A	N/A	0.17	-1.14936	0.49	-4.08153	-0.32	-3.08584	0.834557	0.696714	0.907111	1	0.728391	0.853894	0.817372	0.921991
SH3D19	Q5HYK7	Human	SH3 domain-containing protein 19	7	6	6	0.992908	0.965426	1	0.792553	0.843085	0.792553	1	0.942484	0.947028	0.867666	0.774674	0.909715	0.761044	0.687965	0.834509	-0.284546	-11.9116	-0.18	-2.61088	-0.34	-5.56528	0.16	-3.08553	1	0.923885	0.931197	0.85199	0.85067	0.944273	0.893909	0.818565
SRP19	P09132	Human	Signal recognition particle 19 kDa protein	10	2	5	0.969388	0.976809	1	0.932282	0.821892	0.896104	0.701518	0.874495	0.739573	0.815683	0.934461	1	0.869114	0.826638	0.651739	-0.152003	-4.47414	0.25	-2.43373	0.02	-0.0885909	0.23	-3.08373	0.852674	0.901206	0.966585	0.989408	0.98842	1	0.894349	0.918439
CLTCL1	P53675	Human	Clathrin heavy chain 2	N/A	1	#N/A	N/A	N/A	N/A	N/A	N/A	N/A	1	0.936672	0.784242	0.900589	0.828424	0.877025	0.85567	0.740059	0.689249	N/A	N/A	-0.06	-0.452203	-0.25	-3.13587	0.19	-3.07957	#N/A	#N/A	#N/A	#N/A	#N/A	#N/A	#N/A	#N/A
FAM3C	Q92520	Human	Protein FAM3C	7	8	10	1	0.985968	0.934518	0.902713	0.953227	0.926099	1	0.912009	0.969712	0.81253	0.849716	0.867184	0.807911	0.766965	0.755004	-0.0694519	-2.76694	-0.19	-3.97253	-0.31	-6.70505	0.12	-3.07911	0.937756	0.93193	0.951273	0.944451	0.854297	1	0.916338	0.94799
PBLD	P30039	Human	Phenazine biosynthesis-like domain-containing protein	N/A	2	1	N/A	N/A	N/A	N/A	N/A	N/A	0.765743	0.811083	0.869018	0.846348	0.947103	0.879093	0.937028	1	0.992443	N/A	N/A	0.13	-2.12181	0.26	-5.10748	-0.13	-3.07436	0.809264	0.956338	0.827001	0.980496	1	0.53085	0.813153	0.901687
RUSC1	Q9BVN2	Human	RUN and SH3 domain-containing protein 1	4	3	7	0.780446	0.761578	0.810463	0.899657	1	0.903945	0.828877	0.918449	0.93984	0.947861	0.946524	1	0.84893	0.986631	0.675134	0.252173	-6.9752	0.11	-0.875261	-0.1	-0.940903	0.2	-3.07407	0.877116	0.915568	0.990616	0.837697	0.908663	0.8198	1	0.995996
C16orf87	Q6PH81	Human	UPF0547 protein C16orf87	2	2	#N/A	0.929026	0.850773	0.971793	0.900819	1	0.851683	1	0.839058	0.755192	0.710463	0.632188	0.642173	0.599441	0.556709	0.589457	0.00144197	-0.00495797	-0.39	-5.33256	-0.57	-7.80577	0.19	-3.07292	#N/A	#N/A	#N/A	#N/A	#N/A	#N/A	#N/A	#N/A
SH2B1	Q9NRF2	Human	SH2B adapter protein 1	1	1	1	0.764207	0.811705	0.854962	0.804071	1	0.916031	0.718475	0.818182	1	0.721408	0.824047	0.809384	0.920821	0.906158	0.879765	0.16221	-2.26248	-0.11	-0.839312	0.09	-0.976963	-0.2	-3.07287	0.808344	0.782869	0.832433	0.859612	0.820034	0.737824	0.826709	1
METTL9	Q9H1A3	Human	Methyltransferase-like protein 9	1	3	4	1	0.975913	0.960373	0.651904	0.627817	0.646465	0.972893	0.994697	0.85327	0.826753	0.836181	0.893341	1	0.971715	0.870359	-0.608232	-20.23	-0.14	-2.01066	0.01	-0.105086	-0.15	-3.0688	0.841195	0.74044	0.747691	0.789337	1	0.982759	0.753901	0.738213
MYCT1	Q8N699	Human	Myc target protein 1	2	2	#N/A	1	0.967115	0.80867	0.684604	0.680867	0.576981	0.727876	0.674779	0.935841	0.74115	0.661504	0.568584	0.674779	0.774336	1	-0.514573	-8.40143	-0.25	-1.65706	0.07	-0.30599	-0.31	-3.06814	#N/A	#N/A	#N/A	#N/A	#N/A	#N/A	#N/A	#N/A
RPS6KC1	Q96S38	Human	Ribosomal protein S6 kinase delta-1	3	4	1	0.906803	0.939422	1	0.870457	0.917055	0.926375	0.973917	0.968868	0.767775	0.906605	0.806479	1	0.798065	0.733698	0.81952	-0.0694519	-2.08748	0	-0.0287651	-0.21	-2.1898	0.21	-3.06575	0.865499	1	0.918665	0.951696	0.86901	0.931682	0.897765	0.877213
SLC2A3	P11169	Human	Solute carrier family 2, facilitated glucose transporter member 3	7	8	5	0.624073	0.68343	0.687552	1	0.935697	0.961253	0.495582	0.512476	0.644994	0.665278	0.717517	0.808816	0.925645	0.714806	1	0.538041	-15.0899	0.41	-3.9867	0.68	-6.70505	-0.27	-3.06555	0.662529	0.73298	1	0.935597	0.986765	0.72293	0.923868	0.990336
BCAR1	P56945	Human	Breast cancer anti-estrogen resistance protein 1	11	18	19	0.623299	0.64966	0.670068	0.968537	0.985544	1	0.349413	0.376007	0.651998	0.84154	0.869082	1	0.663153	0.67513	0.766374	0.604071	-19.1427	0.98	-7.24986	0.61	-4.72957	0.37	-3.0654	0.57023	0.862081	0.916778	0.919473	0.826593	0.64682	0.98926	1
CCND3	P30281	Human	G1/S-specific cyclin-D3	N/A	1	3	N/A	N/A	N/A	N/A	N/A	N/A	0.84448	0.898872	1	0.436745	0.437147	0.491942	0.54311	0.439162	0.637389	N/A	N/A	-1.01	-10.4176	-0.76	-8.4125	-0.25	-3.06304	0.932836	0.807643	0.817931	0.756103	0.731966	1	0.835048	0.83138
CHML	P26374	Human	Rab proteins geranylgeranyltransferase component A 2	N/A	4	#N/A	N/A	N/A	N/A	N/A	N/A	N/A	0.754357	0.813338	0.783512	0.979558	0.960456	1	0.90248	0.876005	0.942024	N/A	N/A	0.32	-7.3403	0.21	-4.84512	0.11	-3.06185	#N/A	#N/A	#N/A	#N/A	#N/A	#N/A	#N/A	#N/A
IL1RL1	Q01638	Human	Interleukin-1 receptor-like 1	N/A	1	3	N/A	N/A	N/A	N/A	N/A	N/A	0.0857538	0.0700784	0.163209	0.307515	0.452743	0.577225	0.74781	0.435685	1	N/A	N/A	2.07	-8.00528	2.78	-9.93279	-0.71	-3.06184	0.0806212	0.328999	0.514153	0.59724	1	0.0897835	0.266095	0.302467
ZNF143	P52747	Human	Zinc finger protein 143	N/A	4	2	N/A	N/A	N/A	N/A	N/A	N/A	1	0.993688	0.8293	0.718043	0.633614	0.674382	0.625723	0.626512	0.548396	N/A	N/A	-0.48	-7.10782	-0.65	-9.22704	0.17	-3.05258	0.938995	0.968483	0.964551	0.938664	1	0.863028	0.957085	0.843993
BAZ1A	Q9NRL2	Human	Bromodomain adjacent to zinc finger domain protein 1A	23	32	38	0.850885	0.879776	0.93383	1	0.975769	0.931966	0.860231	0.848254	0.765892	0.818999	0.747664	0.862169	0.823338	0.902375	1	0.125651	-4.41481	-0.03	-0.241242	0.14	-1.76455	-0.17	-3.04932	0.856444	0.974742	0.956127	0.983157	0.93073	0.854726	0.973512	1
KLHL22	Q53GT1	Human	Kelch-like protein 22	2	5	5	0.879004	0.739502	1	0.565836	0.656228	0.520996	0.919494	0.843307	1	0.760333	0.775756	0.718075	0.681061	0.732264	0.606107	-0.586406	-7.3792	-0.29	-4.55314	-0.45	-7.14177	0.16	-3.04816	1	0.924235	0.817084	0.776701	0.792463	0.885104	0.798449	0.818097
UBXN7	O94888	Human	UBX domain-containing protein 7	18	16	15	1	0.983035	0.961357	0.883129	0.941565	0.910462	1	0.858774	0.952824	0.76706	0.750394	0.701565	0.686719	0.718079	0.557382	-0.106249	-4.87673	-0.34	-4.67096	-0.52	-7.24265	0.18	-3.04719	0.930154	0.94672	0.90484	0.881428	0.830029	1	0.904328	0.907765
PSEN2	P49810	Human	Presenilin-2	1	1	1	0.875298	0.876092	1	0.70691	0.752979	0.681493	0.904628	0.935484	1	0.479663	0.471248	0.652174	0.614306	0.563815	0.681627	-0.362158	-8.95538	-0.82	-9.18642	-0.61	-6.92719	-0.21	-3.04171	0.974939	0.952934	0.605065	0.834823	0.983418	1	0.949588	0.639229
TCF7L2	Q9NQB0	Human	Transcription factor 7-like 2	N/A	2	1	N/A	N/A	N/A	N/A	N/A	N/A	0.695326	0.779633	0.718698	1	0.850584	0.811352	0.865609	0.752922	0.732888	N/A	N/A	0.28	-3.84187	0.1	-1.0319	0.18	-3.04135	0.363837	0.710013	0.72958	1	0.617685	0.416849	0.691797	0.796666
FBXO45	P0C2W1	Human	F-box/SPRY domain-containing protein 1	N/A	3	#N/A	N/A	N/A	N/A	N/A	N/A	N/A	0.919722	1	0.747275	0.995045	0.900892	0.877106	0.870168	0.763132	0.785927	N/A	N/A	0.06	-0.525901	-0.14	-1.32377	0.2	-3.03814	#N/A	#N/A	#N/A	#N/A	#N/A	#N/A	#N/A	#N/A
ZDHHC7	Q9NXF8	Human	Palmitoyltransferase ZDHHC7	N/A	1	#N/A	N/A	N/A	N/A	N/A	N/A	N/A	0.620178	0.75816	0.799703	0.637982	0.615727	1	0.639466	0.608309	0.513353	N/A	N/A	0.05	-0.0917702	-0.31	-2.03983	0.36	-3.03509	#N/A	#N/A	#N/A	#N/A	#N/A	#N/A	#N/A	#N/A
PUDP	Q08623	Human	Pseudouridine-5'-phosphatase	2	3	3	1	0.886186	0.940921	0.771503	0.860122	0.822763	0.720785	0.721709	0.736028	0.900924	1	0.907159	0.929561	0.85612	0.734642	-0.204233	-5.65086	0.37	-5.82404	0.21	-3.02749	0.16	-3.03273	0.901245	0.924215	0.839269	1	0.850654	0.856601	0.854842	0.943654
TMEM267	Q0VDI3	Human	Transmembrane protein 267	N/A	1	#N/A	N/A	N/A	N/A	N/A	N/A	N/A	0.761727	0.710668	0.749066	0.901619	0.768369	1	0.920714	0.674969	0.683271	N/A	N/A	0.27	-2.47266	0.04	-0.128813	0.23	-3.0295	#N/A	#N/A	#N/A	#N/A	#N/A	#N/A	#N/A	#N/A
MFF	Q9GZY8-2	Human	Isoform 2 of Mitochondrial fission factor	N/A	2	#N/A	N/A	N/A	N/A	N/A	N/A	N/A	0.946032	0.889947	1	0.724868	0.626455	0.752381	0.779894	0.74709	0.8	N/A	N/A	-0.43	-7.3463	-0.29	-4.87629	-0.15	-3.02444	#N/A	#N/A	#N/A	#N/A	#N/A	#N/A	#N/A	#N/A
EFL1	Q7Z2Z2	Human	Elongation factor-like GTPase 1	13	22	33	0.97179	0.972763	0.9893	0.911479	0.984436	1	0.960545	0.994821	0.839527	0.965023	1	0.90462	0.916102	0.869198	0.794469	-0.018878	-0.414568	0.04	-0.401032	-0.12	-1.49108	0.15	-3.02336	1	0.9557	0.999889	0.90895	0.896054	0.95446	0.975186	0.935784
PASK	Q96RG2	Human	PAS domain-containing serine/threonine-protein kinase	4	7	8	0.830268	0.712375	0.813545	0.842809	1	0.867057	0.755049	0.801853	0.744239	0.826206	0.912212	0.852221	0.958185	0.880138	1	0.201634	-3.20271	0.17	-3.07727	0.3	-5.94406	-0.13	-3.02309	0.953766	0.990508	1	0.988854	0.906277	0.860521	0.990909	0.922902
LCLAT1	Q6UWP7	Human	Lysocardiolipin acyltransferase 1	7	9	9	0.906077	1	0.945672	0.968692	0.881215	0.911602	1	0.967571	0.9945	0.911929	0.8044	0.898919	0.778798	0.844984	0.766812	-0.046921	-1.02656	-0.18	-3.40012	-0.31	-6.1906	0.13	-3.01871	0.904877	0.919485	0.920796	0.985536	0.865607	1	0.933734	0.951356
DYSF	O75923	Human	Dysferlin	3	10	11	1	1	0.960369	0.834101	0.877419	0.911521	1	0.912859	0.941067	0.781883	0.711297	0.692491	0.784135	0.761753	0.855119	-0.174621	-6.79649	-0.38	-7.19149	-0.25	-4.68508	-0.14	-3.01505	0.96301	0.990498	0.928419	0.889571	0.815156	1	0.990935	0.952859
ATXN1	P54253	Human	Ataxin-1	N/A	3	4	N/A	N/A	N/A	N/A	N/A	N/A	0.561165	0.504854	0.574757	0.774757	1	0.98835	0.916505	0.646602	0.774757	N/A	N/A	0.75	-7.63054	0.51	-5.19617	0.24	-3.0127	0.753071	0.855587	0.980456	0.912773	0.962111	0.746035	0.992358	1
TCP11L1	Q9NUJ3	Human	T-complex protein 11-like protein 1	7	16	9	1	0.906678	0.921233	0.822774	0.786815	0.762842	0.838743	0.782187	0.785644	0.906394	1	0.903401	0.891687	0.873832	0.804273	-0.253257	-8.52287	0.22	-4.31472	0.09	-1.46292	0.13	-3.00663	0.675247	0.882998	0.847626	1	0.736926	0.666038	0.958432	0.852356
NDUFA5	Q16718	Human	NADH dehydrogenase [ubiquinone] 1 alpha subcomplex subunit 5	11	4	2	0.949091	1	0.872727	0.880909	0.895455	0.922727	0.752971	0.899936	0.829104	0.971571	0.917363	1	0.849261	0.942981	0.804851	-0.0649175	-1.71068	0.22	-3.41879	0.07	-0.728198	0.15	-3.00568	0.806114	0.954506	0.809342	0.766277	0.476214	0.876593	1	0.975448
CYLD	Q9NQC7	Human	Ubiquitin carboxyl-terminal hydrolase CYLD	3	5	12	0.972973	0.972973	1	0.820721	0.903604	0.817117	1	0.905709	0.831317	0.765119	0.72116	0.799974	0.703082	0.642476	0.714787	-0.212568	-7.14211	-0.26	-4.24446	-0.41	-6.87058	0.15	-3.00424	0.911312	0.875997	0.722764	0.720612	0.704885	1	0.827739	0.758231
MAD2L2	Q9UI95	Human	Mitotic spindle assembly checkpoint protein MAD2B	2	2	2	1	0.9	0.953097	0.807965	0.892035	0.795575	0.904851	0.8349	1	0.768334	0.818729	0.835276	0.785258	0.729974	0.65551	-0.192645	-5.09868	-0.18	-2.41971	-0.34	-5.33024	0.16	-3.00114	0.824267	1	0.72645	0.728818	0.772647	0.689775	0.89955	0.795093
PFN2	P35080	Human	Profilin-2	6	6	5	0.924741	0.87206	1	0.903104	0.96143	0.900282	0.698484	0.749754	1	0.771933	0.925884	0.887072	0.790848	0.779899	0.562605	-0.0159576	-0.294664	0.08	-0.498982	-0.2	-1.33494	0.28	-3.00064	0.982742	0.932857	0.887695	0.904106	0.777013	1	0.905219	0.846649
EHD3	Q9NZN3	Human	EH domain-containing protein 3	1	1	3	0.99387	1	0.85977	0.644444	0.487356	0.718008	0.809384	0.771261	0.841642	0.762463	0.747801	0.706745	0.826979	0.72434	1	-0.625934	-7.47567	-0.13	-1.28483	0.08	-0.532889	-0.2	-3.00052	0.81457	0.874611	1	0.908797	0.900351	0.85489	0.835933	0.818449
GLS	O94925-3	Human	Isoform 3 of Glutaminase kidney isoform, mitochondrial	N/A	7	#N/A	N/A	N/A	N/A	N/A	N/A	N/A	0.942619	0.995567	1	0.946463	0.866641	0.945735	0.811892	0.915504	0.787028	N/A	N/A	-0.09	-1.29723	-0.22	-4.18966	0.13	-2.99607	#N/A	#N/A	#N/A	#N/A	#N/A	#N/A	#N/A	#N/A
SREBF1	P36956	Human	Sterol regulatory element-binding protein 1	1	1	4	0.711974	0.677184	0.67233	0.773463	0.90534	1	1	0.953822	0.989809	0.310191	0.239809	0.271975	0.296178	0.281847	0.392357	0.377401	-5.09868	-1.84	-15.3844	-1.6	-13.7177	-0.24	-2.99551	1	0.5765	0.545202	0.514223	0.437905	0.966856	0.497755	0.438262
MTMR1	Q13613	Human	Myotubularin-related protein 1	5	11	10	0.95324	0.982773	1	0.734208	0.7137	0.678425	1	0.908859	0.889157	0.740785	0.712036	0.689854	0.69555	0.655408	0.598445	-0.465938	-15.5502	-0.38	-6.98221	-0.52	-9.09258	0.14	-2.99247	0.977439	0.880436	0.837377	0.78764	0.742586	1	0.861955	0.830638
NFYC	Q13952	Human	Nuclear transcription factor Y subunit gamma	6	5	6	0.91068	0.902913	1	0.999029	0.947573	0.995146	0.85744	0.810383	0.939555	0.788962	0.869639	1	0.819458	0.73774	0.79278	0.0648829	-1.8662	0.03	-0.193731	-0.15	-1.8061	0.18	-2.99123	0.620782	0.674896	0.679019	0.709442	1	0.728077	0.621534	0.648466
CHPF	Q8IZ52	Human	Chondroitin sulfate synthase 2	N/A	3	5	N/A	N/A	N/A	N/A	N/A	N/A	0.851657	0.849398	0.701807	1	0.965361	0.908133	0.89006	0.754518	0.902861	N/A	N/A	0.26	-3.56315	0.08	-0.843788	0.17	-2.98361	0.873435	0.789264	0.831964	0.805869	0.718912	1	0.82497	0.835645
ESD	P10768	Human	S-formylglutathione hydrolase	18	7	9	0.940789	0.921053	0.912594	0.889098	1	0.948308	0.892069	0.923502	0.918457	0.876013	1	0.893839	0.911739	0.845161	0.724521	0.0313952	-0.642951	0.02	-0.139554	-0.14	-1.90299	0.16	-2.98088	0.869506	0.860604	0.890717	0.887142	1	0.814448	0.842689	0.886267
GSDMA	Q96QA5	Human	Gasdermin-A	1	3	3	0.211138	0.420339	0.344794	0.775303	0.36368	1	0.157095	0.135338	0.194049	0.216285	0.235802	0.214526	0.230523	1	0.2526	1.13159	-3.10867	0.45	-1.06579	1.61	-3.89907	-1.15	-2.97703	0.373902	0.453871	0.449287	0.343704	1	0.337234	0.339231	0.325493
GAA	P10253	Human	Lysosomal alpha-glucosidase	18	9	9	0.956069	0.89799	1	0.530901	0.624721	0.574088	0.775547	0.694636	1	0.638972	0.562631	0.705124	0.490935	0.499101	0.609155	-0.72261	-14.4933	-0.37	-3.3856	-0.63	-6.15279	0.25	-2.97571	0.881302	0.671334	0.672795	0.848808	0.765048	1	0.710055	0.87295
BIRC5	O15392	Human	Baculoviral IAP repeat-containing protein 5	8	3	5	0.861368	0.855823	0.833641	0.9122	1	0.987985	0.597437	0.828083	0.543513	0.814202	1	0.850507	0.794981	0.739989	0.682862	0.185232	-6.27147	0.44	-4.29214	0.17	-1.46318	0.26	-2.97485	0.703459	0.827584	0.83799	0.78466	0.708374	0.741854	1	0.892934
DDX21	Q9NR30	Human	Nucleolar RNA helicase 2	52	39	40	0.953668	0.897683	0.933398	0.992278	1	0.982625	0.581403	0.612486	0.694703	0.722233	0.735259	0.858196	0.815298	0.83031	1	0.0962619	-5.4166	0.29	-3.73304	0.49	-6.4432	-0.19	-2.97475	0.727058	0.868315	0.90411	0.972754	1	0.65237	0.860005	0.860588
DCAF15	Q66K64	Human	DDB1- and CUL4-associated factor 15	1	2	1	0.964392	0.95178	1	0.560831	0.615727	0.513353	0.978652	1	0.98966	0.462308	0.394263	0.433956	0.473649	0.428953	0.571381	-0.788365	-15.8682	-1.2	-13.6239	-1.01	-11.8967	-0.19	-2.9735	0.760896	0.689199	0.499503	0.406307	1	0.723729	0.611872	0.464262
TLE4	Q04727	Human	Transducin-like enhancer protein 4	4	1	4	0.752889	0.851556	0.810667	1	0.894222	0.934222	0.84569	0.673309	0.76367	1	0.873494	0.861446	0.869323	0.807229	0.733086	0.227741	-5.94095	0.26	-3.43368	0.08	-0.756783	0.18	-2.97067	0.53038	0.829497	0.867017	1	0.906933	0.638079	0.864979	0.992345
CDC20	Q12834	Human	Cell division cycle protein 20 homolog	4	8	12	0.994527	0.912432	1	0.616106	0.662236	0.618452	0.977537	1	0.860384	0.553471	0.473	0.434806	0.517244	0.58085	0.547799	-0.614845	-15.744	-0.96	-12.0134	-0.79	-10.2131	-0.17	-2.96807	1	0.865694	0.68699	0.605004	0.806693	0.927976	0.751823	0.615152
PNO1	Q9NRX1	Human	RNA-binding protein PNO1	7	8	10	0.78508	0.761989	0.806394	0.928952	0.950266	1	0.604915	0.609478	0.599163	0.884095	0.835853	0.89203	0.926268	0.90165	1	0.291604	-10.5763	0.53	-10.7109	0.64	-11.9994	-0.11	-2.96699	0.672555	0.805301	0.877389	1	0.922192	0.686407	0.958004	0.957536
MIS18A	Q9NYP9	Human	Protein Mis18-alpha	2	2	4	0.916865	0.966746	1	0.676168	0.678543	0.647664	0.885542	0.912651	1	0.653614	0.693775	0.938755	0.718876	0.548193	0.641566	-0.524915	-16.1193	-0.29	-2.80666	-0.55	-5.66229	0.26	-2.96457	0.94404	0.925393	0.735437	0.72027	0.785798	1	0.901036	0.719258
IFT46	Q9NQC8	Human	Intraflagellar transport protein 46 homolog	N/A	1	3	N/A	N/A	N/A	N/A	N/A	N/A	0.682373	0.839442	0.82897	0.736475	0.839442	0.874346	0.867365	0.90925	1	N/A	N/A	0.06	-0.541264	0.24	-3.18245	-0.18	-2.96305	1	0.95617	0.991832	0.869746	0.795741	0.951927	0.937541	0.886785
FGFR1OP2	Q9NVK5	Human	FGFR1 oncogene partner 2	4	2	5	0.790894	0.838111	0.950253	1	0.703204	0.766442	1	0.903876	0.92093	0.821705	0.706977	0.852713	0.905426	0.972093	0.80155	-0.0634092	-0.386301	-0.25	-3.49737	-0.08	-0.808782	-0.17	-2.9589	0.971016	0.81526	0.850265	1	0.794718	0.792072	0.974269	0.930167
DSC3	Q14574	Human	Desmocollin-3	1	4	7	0.511269	0.443657	0.468126	0.809401	0.690277	1	0.386275	0.37916	0.704613	0.538444	0.461786	0.529263	0.550149	1	0.624971	0.813114	-6.66804	0.06	-0.376348	0.57	-2.91283	-0.51	-2.95652	0.921443	0.57081	0.572063	0.548757	0.441718	1	0.58363	0.616208
CBFB	Q13951-2	Human	Isoform 2 of Core-binding factor subunit beta	N/A	1	#N/A	N/A	N/A	N/A	N/A	N/A	N/A	0.695937	0.726081	0.474443	0.883355	1	0.833552	0.753604	0.642202	0.840105	N/A	N/A	0.52	-4.69468	0.24	-1.86051	0.28	-2.95403	#N/A	#N/A	#N/A	#N/A	#N/A	#N/A	#N/A	#N/A
CLGN	O14967	Human	Calmegin	5	13	7	1	0.947418	0.904225	0.958685	0.988732	0.861033	1	0.969489	0.684862	0.909935	0.82816	0.890006	0.749148	0.696414	0.79274	-0.0218044	-0.316571	-0.01	-0.0267725	-0.25	-2.10816	0.23	-2.952	0.789768	0.910638	0.923362	1	0.774801	0.949171	0.910835	0.890552
LCP1	P13796	Human	Plastin-2	N/A	3	8	N/A	N/A	N/A	N/A	N/A	N/A	1	0.371921	0.347291	0.337438	0.512315	0.396552	0.635468	0.539409	0.714286	N/A	N/A	-0.47	-0.855678	0.14	-0.882803	-0.6	-2.94843	0.815315	1	0.992592	0.912081	0.793978	0.857696	0.948768	0.964104
ARHGAP29	Q52LW3	Human	Rho GTPase-activating protein 29	9	28	39	0.989666	1	0.943561	0.624801	0.627981	0.68442	0.906676	0.97658	1	0.669111	0.617688	0.612993	0.594568	0.543912	0.601452	-0.599462	-16.2174	-0.6	-10.8707	-0.73	-12.1391	0.13	-2.94705	0.996094	1	0.811631	0.676255	0.598622	0.950143	0.795782	0.663403
ITGA2	P17301	Human	Integrin alpha-2	11	17	16	1	0.995741	0.995741	0.724872	0.803237	0.744463	0.933836	0.775409	1	0.474414	0.528957	0.545072	0.618266	0.562857	0.56825	-0.397828	-13.1336	-0.81	-10.5087	-0.63	-8.54322	-0.18	-2.94596	0.854094	0.759638	0.800159	0.725991	0.685105	1	0.786581	0.741276
TRIM11	Q96F44	Human	E3 ubiquitin-protein ligase TRIM11	7	8	9	0.970343	1	0.964782	0.877665	0.868397	0.905468	0.898257	0.864554	1	0.753619	0.737982	0.718014	0.808663	0.751717	0.884522	-0.147202	-8.08256	-0.32	-5.6196	-0.18	-2.85101	-0.15	-2.94414	0.996647	0.854508	0.72556	0.720879	0.644838	1	0.848894	0.794411
NIPSNAP3B	Q9BS92	Human	Protein NipSnap homolog 3B	N/A	1	#N/A	N/A	N/A	N/A	N/A	N/A	N/A	1	0.963082	0.789496	0.874896	0.843828	0.844664	0.820981	0.786849	0.637921	N/A	N/A	-0.1	-0.813738	-0.29	-3.54592	0.19	-2.94226	#N/A	#N/A	#N/A	#N/A	#N/A	#N/A	#N/A	#N/A
CASP2	P42575	Human	Caspase-2	1	2	2	1	0.899847	0.970183	0.632263	0.454893	0.728593	0.942471	1	0.912456	0.624812	0.629815	0.654327	0.555278	0.566783	0.630815	-0.659723	-7.16187	-0.58	-10.6861	-0.7	-11.9746	0.12	-2.94153	1	0.789515	0.788229	0.817754	0.824886	0.974499	0.798129	0.744669
GFPT2	O94808	Human	Glutamine--fructose-6-phosphate aminotransferase [isomerizing] 2	12	21	23	0.942358	0.993013	1	0.795633	0.774672	0.80262	0.543595	0.596167	0.806725	0.763256	0.7617	0.826016	0.926943	0.842919	1	-0.307573	-13.3976	0.27	-2.83749	0.51	-5.66994	-0.24	-2.93851	0.833882	0.889981	0.866402	0.894791	0.712477	0.849243	0.982562	1
TMEM53	Q6P2H8	Human	Transmembrane protein 53	N/A	1	2	N/A	N/A	N/A	N/A	N/A	N/A	0.900433	0.670996	0.891775	1	0.532468	0.714286	0.722944	0.350649	0.545455	N/A	N/A	-0.13	-0.537808	-0.61	-3.15788	0.48	-2.93229	0.896413	0.887964	0.807057	1	0.894627	0.774924	0.797396	0.724023
TMEM38B	Q9NVV0	Human	Trimeric intracellular cation channel type B	N/A	2	1	N/A	N/A	N/A	N/A	N/A	N/A	0.95793	0.994415	0.937081	0.895011	0.868206	1	0.743485	0.835815	0.909159	N/A	N/A	-0.06	-0.714531	-0.22	-3.40624	0.15	-2.92472	0.840035	0.776701	0.891964	1	0.769694	0.977582	0.830306	0.832203
OSTC	Q9NRP0	Human	Oligosaccharyltransferase complex subunit OSTC	1	2	2	0.960104	1	0.866435	1	0.541197	0.80399	0.765382	0.822473	0.716562	0.920113	1	0.928586	0.904983	0.734719	0.908614	-0.268817	-1.54999	0.31	-4.52504	0.15	-1.71606	0.16	-2.92237	0.776778	0.670298	1	0.929951	0.662194	0.862309	0.758841	0.911801
ITGA5	P08648	Human	Integrin alpha-5	20	16	23	0.95841	1	0.966728	0.887246	0.916821	0.873383	0.810876	0.758931	1	0.657513	0.637619	0.633366	0.801735	0.739936	0.661915	-0.128156	-6.61036	-0.41	-5.35497	-0.22	-2.57396	-0.19	-2.92051	0.754531	1	0.923912	0.774253	0.787298	0.827081	0.892243	0.868241
TRPM7	Q96QT4	Human	Transient receptor potential cation channel subfamily M member 7	1	2	1	0.934348	0.953378	0.861085	1	0.996194	0.972407	0.942308	0.979853	1	0.825549	0.757326	0.864011	0.805403	0.71337	0.711081	0.111031	-4.58811	-0.26	-4.72819	-0.39	-7.21275	0.13	-2.91987	0.821668	0.658227	0.877078	0.710586	0.770678	1	0.931265	0.959124
ATP2A3	Q93084	Human	Sarcoplasmic/endoplasmic reticulum calcium ATPase 3	6	8	9	0.862637	0.884615	0.918498	0.968864	1	0.929487	1	0.847323	0.693508	0.714803	0.686893	0.626628	0.595307	0.544449	0.610089	0.120352	-4.66603	-0.32	-3.43753	-0.54	-6.15891	0.21	-2.9184	0.858919	1	0.992185	0.908703	0.992002	0.793454	0.873831	0.944246
LAMP2	P13473	Human	Lysosome-associated membrane glycoprotein 2	N/A	6	6	N/A	N/A	N/A	N/A	N/A	N/A	0.788906	0.700349	1	0.655583	0.636364	0.669856	0.758738	0.667586	0.92231	N/A	N/A	-0.34	-3.03943	-0.08	-0.510614	-0.26	-2.91783	0.886802	0.790442	0.772426	0.835458	0.887333	1	0.808178	0.825854
MRPS12	O15235	Human	28S ribosomal protein S12, mitochondrial	6	2	3	1	0.992747	0.995467	0.888486	0.846782	0.821396	0.994468	1	0.947161	0.916958	0.942138	0.979844	0.914033	0.865518	0.853564	-0.226004	-9.79827	-0.05	-0.791971	-0.16	-3.49636	0.11	-2.91308	0.828016	0.835708	0.828588	0.968839	0.841782	0.893384	0.93595	1
PPP2R3C	Q969Q6	Human	Serine/threonine-protein phosphatase 2A regulatory subunit B'' subunit gamma	N/A	1	3	N/A	N/A	N/A	N/A	N/A	N/A	0.942085	1	0.868726	0.772201	0.803089	0.841699	0.888031	0.818533	0.972973	N/A	N/A	-0.22	-3.47928	-0.07	-0.823766	-0.15	-2.91238	0.757977	0.798656	0.918695	0.953329	1	0.925574	0.800468	0.847725
TMBIM6	P55061	Human	Bax inhibitor 1	2	1	1	0.951314	1	0.886399	0.680062	0.543277	0.606646	1	0.75666	0.85001	0.776169	0.666876	0.600587	0.632473	0.470946	0.617999	-0.632629	-11.2516	-0.35	-3.20886	-0.6	-5.98122	0.25	-2.91058	0.743212	0.957515	0.717206	0.879519	0.559514	0.89107	0.954852	1
CERS6	Q6ZMG9	Human	Ceramide synthase 6	1	3	3	0.873646	0.889892	0.790614	1	0.879061	0.975632	0.767173	0.797907	0.723098	1	0.775501	0.86505	0.791716	0.830483	0.708137	0.16092	-3.48879	0.21	-2.49654	0.03	-0.190473	0.18	-2.90752	0.758583	0.753968	0.835988	1	0.827329	0.765601	0.810303	0.97381
TRMT61A	Q96FX7	Human	tRNA (adenine(58)-N(1))-methyltransferase catalytic subunit TRMT61A	4	7	5	0.783595	0.747818	0.774869	0.945899	0.908377	1	0.865287	0.892335	0.908868	0.860062	0.934264	0.922095	0.942001	1	0.987898	0.308011	-9.77243	0.03	-0.34462	0.14	-2.82425	-0.11	-2.90732	0.824835	0.873017	0.923946	0.942337	0.961679	0.744695	0.920266	1
RWDD1	Q9H446	Human	RWD domain-containing protein 1	3	4	2	0.900627	0.91137	1	0.862131	0.838854	0.846911	0.791854	0.936771	0.804134	0.981771	0.967508	1	0.957212	0.87049	0.849668	-0.140826	-5.45348	0.22	-3.75905	0.08	-1.05222	0.14	-2.90306	0.838728	0.875636	1	0.930676	0.883396	0.824209	0.826672	0.765872
HNRNPC	G3V5V7	Human	Heterogeneous nuclear ribonucleoproteins C1/C2 (Fragment)	N/A	5	#N/A	N/A	N/A	N/A	N/A	N/A	N/A	0.904941	0.70419	0.84803	0.8793	0.726704	1	0.732333	0.709193	0.781113	N/A	N/A	0.09	-0.580344	-0.14	-1.16765	0.23	-2.90148	#N/A	#N/A	#N/A	#N/A	#N/A	#N/A	#N/A	#N/A
FUBP1	Q96AE4	Human	Far upstream element-binding protein 1	39	23	25	0.950476	0.929524	0.919048	0.968571	1	0.944762	0.915159	0.964248	0.992121	0.908477	0.994031	1	0.922098	0.925211	0.790445	0.0579701	-2.43597	0.02	-0.1425	-0.12	-1.83384	0.14	-2.89669	0.846139	0.875819	0.9391	1	0.944164	0.862008	0.880778	0.918451
C7orf43	Q8WVR3	Human	Uncharacterized protein C7orf43	N/A	1	#N/A	N/A	N/A	N/A	N/A	N/A	N/A	0.519231	0.663462	0.389423	1	0.971154	0.990385	0.908654	0.870192	0.605769	N/A	N/A	0.92	-6.94091	0.6	-4.47998	0.31	-2.89341	#N/A	#N/A	#N/A	#N/A	#N/A	#N/A	#N/A	#N/A
DPYSL2	A0A1C7CYX9	Human	Dihydropyrimidinase-related protein 2	N/A	6	#N/A	N/A	N/A	N/A	N/A	N/A	N/A	0.575022	0.583109	1	0.727763	0.820305	0.634322	0.567835	0.569632	0.590296	N/A	N/A	0.02	-0.247461	-0.32	-1.63884	0.34	-2.88944	#N/A	#N/A	#N/A	#N/A	#N/A	#N/A	#N/A	#N/A
DSG2	Q14126	Human	Desmoglein-2	13	17	15	0.996288	0.98144	1	0.547142	0.576095	0.533779	1	0.943397	0.985629	0.551358	0.516099	0.58968	0.600382	0.566487	0.648314	-0.846843	-21.6142	-0.82	-13.0549	-0.69	-11.3271	-0.13	-2.88187	1	0.761665	0.559897	0.464633	0.395527	0.986966	0.536634	0.493279
PELI3	Q8N2H9	Human	E3 ubiquitin-protein ligase pellino homolog 3	N/A	1	1	N/A	N/A	N/A	N/A	N/A	N/A	0.875403	0.865074	0.865074	0.961265	1	0.773402	0.878631	0.830213	0.64816	N/A	N/A	0.07	-0.412582	-0.14	-1.36992	0.21	-2.88107	0.573353	1	0.613297	0.555461	0.537218	0.521285	0.745712	0.616328
TRAM2	Q15035	Human	Translocating chain-associated membrane protein 2	N/A	4	5	N/A	N/A	N/A	N/A	N/A	N/A	0.791753	0.746354	0.782378	1	0.81849	0.984549	0.813628	0.757552	0.920747	N/A	N/A	0.27	-3.73304	0.1	-1.04726	0.17	-2.87884	0.976071	0.861174	0.959064	0.924725	1	0.994622	0.876347	0.893396
CENPF	P49454	Human	Centromere protein F	42	64	94	1	0.98618	0.995064	0.937808	0.991115	0.960513	0.95261	0.98534	0.730822	1	0.894327	0.903309	0.789384	0.80813	0.85304	-0.0454314	-1.92068	0.07	-0.664642	-0.12	-1.05075	0.19	-2.87813	0.834843	1	0.865715	0.83556	0.770911	0.889134	0.932912	0.835318
SCAMP3	O14828	Human	Secretory carrier-associated membrane protein 3	10	10	10	0.941627	0.952153	1	0.98756	0.988517	0.934928	0.947835	1	0.85833	0.625616	0.608535	0.653365	0.664034	0.659315	0.770004	0.00863031	-0.210236	-0.57	-9.20279	-0.42	-7.06671	-0.15	-2.86853	0.883784	0.867089	0.842229	0.845952	0.755862	1	0.846932	0.912542
ARFIP1	P53367-2	Human	Isoform A of Arfaptin-1	N/A	4	#N/A	N/A	N/A	N/A	N/A	N/A	N/A	0.786325	0.763533	0.863248	0.826211	0.837607	1	0.814815	0.803419	0.774929	N/A	N/A	0.14	-1.89799	-0.01	-0.0892587	0.16	-2.86525	#N/A	#N/A	#N/A	#N/A	#N/A	#N/A	#N/A	#N/A
SERPINB1	P30740	Human	Leukocyte elastase inhibitor	16	16	13	0.949378	0.928952	1	0.820604	0.736234	0.875666	1	0.90166	0.807291	0.804828	0.75852	0.737996	0.845367	0.942043	0.793135	-0.242977	-5.52447	-0.24	-3.25031	-0.07	-0.685428	-0.17	-2.8645	0.786111	0.822298	0.878667	1	0.921925	0.913985	0.794986	0.856958
FBRS	J3KNZ9	Human	Probable fibrosin-1	N/A	1	#N/A	N/A	N/A	N/A	N/A	N/A	N/A	0.738928	0.703963	0.613054	0.655012	0.785548	0.81352	0.848485	1	0.762238	N/A	N/A	0.13	-1.12497	0.34	-3.87972	-0.21	-2.86357	#N/A	#N/A	#N/A	#N/A	#N/A	#N/A	#N/A	#N/A
ERRFI1	Q9UJM3	Human	ERBB receptor feedback inhibitor 1	N/A	2	#N/A	N/A	N/A	N/A	N/A	N/A	N/A	0.335655	0.366193	0.477096	0.561747	0.615591	0.652558	0.735066	0.592553	1	N/A	N/A	0.63	-4.99381	0.98	-7.40317	-0.35	-2.86306	#N/A	#N/A	#N/A	#N/A	#N/A	#N/A	#N/A	#N/A
MAPK8	P45983-4	Human	Isoform 4 of Mitogen-activated protein kinase 8	N/A	1	#N/A	N/A	N/A	N/A	N/A	N/A	N/A	0.971717	1	0.864646	0.954747	0.958384	0.978586	0.901414	0.909495	0.845253	N/A	N/A	0.03	-0.35637	-0.09	-1.44186	0.12	-2.86301	#N/A	#N/A	#N/A	#N/A	#N/A	#N/A	#N/A	#N/A
FLYWCH1	Q4VC44	Human	FLYWCH-type zinc finger-containing protein 1	N/A	3	1	N/A	N/A	N/A	N/A	N/A	N/A	1	0.968566	0.921415	0.711198	0.799607	0.935167	0.874263	0.901768	0.952849	N/A	N/A	-0.24	-3.47379	-0.08	-0.846345	-0.16	-2.86061	0.938866	0.752647	0.828485	0.827911	0.804022	1	0.846947	0.763427
PPHLN1	F8W0Q9	Human	Periphilin-1	N/A	4	#N/A	N/A	N/A	N/A	N/A	N/A	N/A	0.96325	0.87911	1	0.77176	0.723888	0.784816	0.818665	0.776596	0.938104	N/A	N/A	-0.32	-5.23142	-0.17	-2.48951	-0.15	-2.85945	#N/A	#N/A	#N/A	#N/A	#N/A	#N/A	#N/A	#N/A
MAPK7	Q13164	Human	Mitogen-activated protein kinase 7	1	4	7	0.914443	0.931003	0.74333	1	0.805888	0.99724	0.934098	0.946394	1	0.859215	0.901768	0.856038	0.958967	0.916137	0.938243	0.1137	-1.1197	-0.14	-2.96607	-0.03	-0.495034	-0.1	-2.85798	0.896581	0.843572	0.952702	0.898212	0.887313	1	0.90569	0.918386
DIMT1	Q9UNQ2	Human	Probable dimethyladenosine transferase	8	12	8	0.988247	0.98237	0.987267	1	0.921645	0.999021	0.936541	0.93689	0.875527	0.857849	0.85398	0.953763	1	0.936622	0.95559	-0.018878	-0.42599	-0.04	-0.596312	0.07	-1.11591	-0.12	-2.85719	0.751546	0.886095	0.948146	1	0.986762	0.73707	0.900428	0.913652
TMEM109	Q9BVC6	Human	Transmembrane protein 109	8	5	5	0.860839	0.933988	0.865299	1	0.902765	0.882248	0.736898	0.757874	0.820234	1	0.85804	0.91949	0.807674	0.835463	0.885044	0.0662614	-1.23152	0.26	-4.71854	0.13	-1.95997	0.14	-2.8505	0.787991	0.804859	0.839945	1	0.846667	0.804146	0.852192	0.942797
ANXA2P2	A6NMY6	Human	Putative annexin A2-like protein	N/A	1	#N/A	N/A	N/A	N/A	N/A	N/A	N/A	0.678571	0.68254	0.924603	0.769841	1	0.869048	0.849206	0.742063	0.603175	N/A	N/A	0.2	-1.51847	-0.06	-0.297009	0.26	-2.84869	#N/A	#N/A	#N/A	#N/A	#N/A	#N/A	#N/A	#N/A
MUM1	Q2TAK8	Human	PWWP domain-containing protein MUM1	2	3	2	0.930582	0.877111	0.907129	0.918386	1	0.967167	1	0.969364	0.975648	0.448547	0.390416	0.556952	0.459544	0.541241	0.663001	0.0881416	-2.86786	-1.08	-9.91956	-0.82	-7.98648	-0.25	-2.84775	0.807983	0.661244	0.851973	1	0.69304	0.746267	0.762266	0.77393
MPC2	O95563	Human	Mitochondrial pyruvate carrier 2	2	3	3	0.880276	1	0.802756	0.885444	0.825151	0.888028	1	0.937749	0.801084	0.733857	0.695931	0.76935	0.699912	0.690513	0.532618	-0.0454314	-0.649449	-0.32	-3.54942	-0.51	-6.20085	0.19	-2.84616	0.808708	0.775467	0.86698	1	0.912187	0.899838	0.784885	0.835933
NOL7	Q9UMY1	Human	Nucleolar protein 7	13	7	7	0.984389	0.91327	1	0.799653	0.793582	0.769297	1	0.98161	0.96351	0.761799	0.760054	0.755631	0.844556	0.76308	0.85282	-0.295128	-11.3006	-0.37	-8.07829	-0.26	-5.84844	-0.11	-2.83784	0.948604	0.836231	0.795534	0.920544	1	0.858057	0.95246	0.965932
RIOK1	Q9BRS2	Human	Serine/threonine-protein kinase RIO1	3	7	6	0.825939	0.742321	0.841297	0.791809	1	0.889932	0.946256	0.900573	1	0.744894	0.753852	0.862952	0.836797	0.906306	0.844321	0.154454	-1.92078	-0.27	-4.88838	-0.14	-2.15031	-0.13	-2.83475	0.98125	0.966503	0.993137	0.907875	0.979733	0.94062	1	0.915853
CCZ1B	P86790	Human	Vacuolar fusion protein CCZ1 homolog B	4	12	#N/A	1	0.976399	0.958916	0.745629	0.821678	0.786713	0.98996	1	0.852439	0.739492	0.71443	0.733536	0.765453	0.811606	0.814565	-0.318326	-11.2911	-0.38	-7.04686	-0.25	-4.63923	-0.13	-2.83358	#N/A	#N/A	#N/A	#N/A	#N/A	#N/A	#N/A	#N/A
RXRB	P28702	Human	Retinoic acid receptor RXR-beta	3	3	5	0.953311	1	0.98472	0.775042	0.702886	0.813243	0.914429	0.829493	1	0.639361	0.645161	0.656046	0.616558	0.55379	0.597489	-0.358454	-9.79681	-0.5	-8.63533	-0.63	-10.2914	0.13	-2.83245	0.994341	0.926369	0.940414	0.85214	0.892066	1	0.950813	0.894065
SRSF11	Q05519	Human	Serine/arginine-rich splicing factor 11	11	9	7	0.922743	0.895833	1	0.806424	0.909722	0.730903	0.871242	0.897403	0.847865	0.778216	0.754838	0.795776	0.806252	0.795754	1	-0.204233	-3.32968	-0.17	-2.3156	-0.01	-0.134437	-0.16	-2.81319	0.92223	0.900838	0.859484	0.971033	0.822717	1	0.916433	0.988175
COQ5	Q5HYK3	Human	2-methoxy-6-polyprenyl-1,4-benzoquinol methylase, mitochondrial	N/A	2	4	N/A	N/A	N/A	N/A	N/A	N/A	1	0.830283	0.768996	0.603716	0.592069	0.570993	0.561564	0.510538	0.506656	N/A	N/A	-0.56	-7.98186	-0.72	-9.78923	0.16	-2.81242	0.796358	0.838422	0.866441	0.895473	0.989936	0.935584	0.968968	1
RBPJ	Q06330	Human	Recombining binding protein suppressor of hairless	4	8	9	0.722591	0.722591	0.734219	0.879568	1	0.892857	0.801157	0.730116	0.744837	0.959133	0.922294	1	0.85323	0.899663	0.911455	0.347099	-8.2905	0.34	-7.21786	0.23	-4.87971	0.11	-2.80759	0.784688	0.863369	0.896193	0.991584	0.996436	0.750902	0.869227	1
TM7SF3	Q9NS93	Human	Transmembrane 7 superfamily member 3	N/A	3	4	N/A	N/A	N/A	N/A	N/A	N/A	0.855492	0.801564	1	0.551068	0.628925	0.679701	0.807867	0.596475	0.780903	N/A	N/A	-0.51	-5.51998	-0.28	-2.8481	-0.23	-2.80729	0.916534	0.758704	0.814534	0.774278	0.961782	1	0.804866	0.863146
ZFHX4	Q86UP3	Human	Zinc finger homeobox protein 4	8	24	24	0.915179	0.932143	1	0.894643	0.835714	0.81875	0.913095	0.878274	0.977355	0.899765	1	0.96834	0.92805	0.701218	0.91489	-0.16004	-5.10517	0.05	-0.400389	-0.12	-1.33924	0.17	-2.80541	0.743755	0.871908	0.823732	1	0.850785	0.795853	0.836818	0.883477
OPHN1	O60890	Human	Oligophrenin-1	1	8	14	0.936	1	0.7984	0.64	0.6888	0.7896	0.906279	1	0.902829	0.869595	0.898689	0.813937	0.869365	0.769894	0.684913	-0.367732	-5.57832	-0.12	-1.4383	-0.27	-4.19979	0.15	-2.80331	0.916892	0.985304	0.977655	0.881813	0.815415	0.931808	1	0.967602
NFIA	Q12857	Human	Nuclear factor 1 A-type	4	3	4	0.888992	0.827937	0.844588	0.961147	0.989824	1	0.76862	0.836809	0.751076	1	0.767958	0.95101	0.776895	0.878848	0.726581	0.204141	-9.52439	0.21	-2.21106	0.02	-0.0869548	0.19	-2.7998	0.833436	0.886626	0.977405	1	0.739188	0.818454	0.990291	0.987825
MRPL49	Q13405	Human	39S ribosomal protein L49, mitochondrial	9	4	7	1	0.944088	0.860678	0.824931	0.95692	0.913841	0.806066	0.966577	0.954405	0.864865	1	0.922839	0.857231	0.918713	0.602022	-0.0558912	-0.828941	0.03	-0.180034	-0.2	-1.693	0.23	-2.79649	0.846007	0.863655	0.89533	0.997953	1	0.954971	0.939987	0.989678
NR1H2	P55055	Human	Oxysterols receptor LXR-beta	N/A	3	3	N/A	N/A	N/A	N/A	N/A	N/A	1	0.95359	0.88868	0.427407	0.429602	0.432424	0.481656	0.428975	0.502979	N/A	N/A	-1.14	-15.7015	-1.01	-14.1766	-0.13	-2.7951	1	0.743417	0.683558	0.698259	0.749074	0.958872	0.702818	0.621646
DNM3	Q9UQ16	Human	Dynamin-3	2	1	2	0.934211	0.915414	0.944549	0.93985	0.880639	1	0.77931	0.77931	0.650575	0.763218	0.714943	0.682759	0.873563	0.68046	1	0.0129262	-0.224468	-0.03	-0.164875	0.21	-1.71456	-0.24	-2.78863	0.915634	0.954436	0.926337	0.916812	0.837604	0.859914	0.933143	1
FBXO42	Q6P3S6	Human	F-box only protein 42	N/A	3	1	N/A	N/A	N/A	N/A	N/A	N/A	0.812139	0.750289	0.85896	1	0.939884	0.932948	0.880925	0.913873	0.849133	N/A	N/A	0.25	-4.94066	0.13	-2.24085	0.12	-2.78768	0.70997	0.836069	1	0.955759	0.805766	0.653394	0.888545	0.930864
OAS3	Q9Y6K5	Human	2'-5'-oligoadenylate synthase 3	17	27	29	0.994258	0.94067	1	0.946411	0.957895	0.968421	0.971003	1	0.800948	0.76336	0.686032	0.796477	0.801733	0.790121	0.97976	-0.0306192	-1.23431	-0.3	-3.57722	-0.11	-0.976448	-0.2	-2.78766	0.938055	0.912528	0.952334	0.996365	0.968781	0.933625	0.942743	1
TNS2	Q63HR2	Human	Tensin-2	3	4	3	0.965273	0.949681	1	0.508859	0.524451	0.515946	1	0.98825	0.953001	0.502682	0.486335	0.500128	0.516475	0.5106	0.604598	-0.913216	-22.5802	-0.98	-14.5473	-0.85	-12.9864	-0.13	-2.78641	0.935408	0.658423	0.655017	0.601916	0.543032	1	0.587679	0.6807
NEURL4	Q96JN8	Human	Neuralized-like protein 4	1	4	2	0.674419	0.670409	0.672815	0.872494	1	0.866079	0.967949	0.977855	0.934732	0.844406	0.926573	1	0.762238	0.88986	0.86014	0.441483	-8.89392	-0.06	-0.653716	-0.2	-3.207	0.14	-2.7861	0.75792	0.972186	0.937683	0.997138	0.821853	0.589098	0.715446	1
PARP9	Q8IXQ6-2	Human	Isoform 2 of Poly [ADP-ribose] polymerase 9	N/A	8	#N/A	N/A	N/A	N/A	N/A	N/A	N/A	0.964596	1	0.817641	0.742561	0.665573	0.869907	0.814207	0.81497	0.999618	N/A	N/A	-0.29	-3.10564	-0.08	-0.629483	-0.21	-2.78436	#N/A	#N/A	#N/A	#N/A	#N/A	#N/A	#N/A	#N/A
PIGP	P57054	Human	Phosphatidylinositol N-acetylglucosaminyltransferase subunit P	1	1	#N/A	0.746758	0.721587	0.668955	0.818459	0.463005	1	0.732254	0.692403	0.77335	0.762142	0.956413	0.938979	1	0.950187	0.995019	0.0949116	-0.301988	0.27	-3.99504	0.42	-6.53909	-0.15	-2.77599	#N/A	#N/A	#N/A	#N/A	#N/A	#N/A	#N/A	#N/A
HYKK	A2RU49	Human	Hydroxylysine kinase	N/A	3	2	N/A	N/A	N/A	N/A	N/A	N/A	0.637373	0.692902	0.818445	0.933848	1	0.836794	0.946403	0.759054	0.684211	N/A	N/A	0.37	-3.82114	0.15	-1.18647	0.21	-2.77338	0.815137	0.905824	0.843088	1	0.758985	0.835206	0.916607	0.959352
RAPGEF2	Q9Y4G8	Human	Rap guanine nucleotide exchange factor 2	10	12	11	1	0.976492	0.923146	0.822785	0.891501	0.877939	0.863867	0.837932	1	0.757772	0.849895	0.805798	0.95503	0.828502	0.893468	-0.161653	-5.79366	-0.16	-2.20879	-0.01	-0.097226	-0.15	-2.77163	0.888056	1	0.868732	0.850662	0.894606	0.960018	0.858121	0.842614
JOSD1	Q15040	Human	Josephin-1	N/A	2	2	N/A	N/A	N/A	N/A	N/A	N/A	0.877692	0.933846	1	0.889231	0.75	0.76	0.807692	0.658462	0.668462	N/A	N/A	-0.23	-2.9598	-0.4	-5.65671	0.17	-2.76365	0.913098	0.957288	1	0.864785	0.965419	0.876595	0.849856	0.761557
MOCS2	O96033	Human	Molybdopterin synthase sulfur carrier subunit	2	2	#N/A	0.979853	1	0.978938	0.787546	0.769231	0.880952	0.871524	0.966443	0.918504	1	0.981783	0.943432	0.975551	0.827421	0.877756	-0.279284	-7.818	0.09	-1.1919	-0.04	-0.489909	0.13	-2.76318	#N/A	#N/A	#N/A	#N/A	#N/A	#N/A	#N/A	#N/A
PSMC3IP	Q9P2W1	Human	Homologous-pairing protein 2 homolog	5	3	7	0.912886	0.822142	0.917423	0.883848	1	0.874773	1	0.9399	0.707846	0.75626	0.669449	0.657763	0.649416	0.565943	0.585977	0.0565835	-0.850596	-0.35	-3.60182	-0.56	-6.1906	0.21	-2.76315	0.839884	1	0.944092	0.941679	0.934317	0.848859	0.888005	0.908657
VCPKMT	Q9H867	Human	Protein-lysine methyltransferase METTL21D	N/A	1	#N/A	N/A	N/A	N/A	N/A	N/A	N/A	1	0.779703	0.727723	0.935644	0.876238	0.74505	0.811881	0.742574	0.616337	N/A	N/A	0.03	-0.194735	-0.21	-1.6378	0.24	-2.76182	#N/A	#N/A	#N/A	#N/A	#N/A	#N/A	#N/A	#N/A
ZNF691	Q5VV52	Human	Zinc finger protein 691	N/A	1	2	N/A	N/A	N/A	N/A	N/A	N/A	1	0.731809	0.983368	0.650728	0.643105	0.773389	0.550243	0.620929	0.610534	N/A	N/A	-0.39	-4.22648	-0.61	-6.71298	0.21	-2.7603	0.745558	0.708668	0.753305	0.688563	0.657213	1	0.731565	0.741531
SLC25A14	O95258	Human	Brain mitochondrial carrier protein 1	N/A	1	#N/A	N/A	N/A	N/A	N/A	N/A	N/A	0.775202	0.853831	0.868952	1	0.811492	0.917339	0.895161	0.842742	0.605847	N/A	N/A	0.13	-0.865727	-0.09	-0.761935	0.22	-2.75847	#N/A	#N/A	#N/A	#N/A	#N/A	#N/A	#N/A	#N/A
GNPTG	Q9UJJ9	Human	N-acetylglucosamine-1-phosphotransferase subunit gamma	3	4	4	0.96824	0.972777	1	0.899274	0.866606	0.792196	0.756552	0.82758	1	0.568769	0.678113	0.621905	0.495933	0.649919	0.446955	-0.200913	-6.13504	-0.47	-4.39124	-0.7	-6.84331	0.23	-2.75819	0.898129	0.903913	0.879831	0.99659	0.920223	0.927349	0.918245	1
FBXL15	Q9H469	Human	F-box/LRR-repeat protein 15	1	1	2	0.989593	1	0.901608	0.882687	0.926206	0.899716	0.912064	1	0.729651	0.585029	0.59157	0.506541	0.424419	0.580669	0.426599	-0.093879	-3.19384	-0.65	-6.21692	-0.88	-8.36857	0.23	-2.75395	0.864696	0.885475	0.852277	1	0.911169	0.93327	0.812806	0.905914
TRPT1	Q86TN4	Human	tRNA 2'-phosphotransferase 1	2	4	5	0.888614	0.90429	1	0.745875	0.732673	0.734323	0.921925	1	0.748183	0.778279	0.832364	0.760105	0.732917	0.645536	0.719977	-0.336428	-10.9961	-0.17	-1.7746	-0.35	-4.52037	0.18	-2.7524	0.875605	0.891057	1	0.880924	0.91849	0.961288	0.911219	0.811857
BOLA3	Q53S33	Human	BolA-like protein 3	2	2	3	0.902242	0.840359	0.825112	0.927354	1	0.878027	0.554132	0.654752	0.81343	0.862603	0.862603	1	0.795248	0.815496	0.73657	0.128293	-2.87549	0.43	-4.91817	0.22	-2.24714	0.22	-2.75011	0.864076	0.925701	0.978661	1	0.876069	0.893729	0.894919	0.955774
STAP2	Q9UGK3	Human	Signal-transducing adaptor protein 2	N/A	2	3	N/A	N/A	N/A	N/A	N/A	N/A	0.95751	1	0.841595	0.483787	0.507268	0.412598	0.521804	0.485278	0.569139	N/A	N/A	-1	-12.174	-0.83	-10.4931	-0.17	-2.74995	0.965693	0.592076	0.552276	0.441553	0.345489	1	0.545056	0.496607
ZNF609	O15014	Human	Zinc finger protein 609	6	12	16	1	0.946443	0.960032	0.725819	0.721023	0.633094	1	0.965379	0.983741	0.811199	0.880931	0.921578	0.907562	0.926344	0.99965	-0.481969	-12.2636	-0.17	-3.34259	-0.06	-0.819424	-0.12	-2.7474	1	0.909436	0.910697	0.887471	0.79243	0.979156	0.916546	0.891156
RTN4	Q9NQC3-2	Human	Isoform 2 of Reticulon-4	N/A	3	#N/A	N/A	N/A	N/A	N/A	N/A	N/A	0.682215	0.733143	0.833571	1	0.859115	0.987149	0.859749	0.807235	0.887831	N/A	N/A	0.34	-5.2532	0.18	-2.61144	0.16	-2.73784	#N/A	#N/A	#N/A	#N/A	#N/A	#N/A	#N/A	#N/A
ITGAV	P06756	Human	Integrin alpha-V	17	26	24	1	0.989682	0.947549	0.769561	0.761823	0.803095	1	0.885005	0.886698	0.740612	0.74103	0.733106	0.862256	0.727335	0.856005	-0.330973	-13.5335	-0.32	-5.49132	-0.18	-2.87201	-0.14	-2.73671	0.79036	0.864045	0.914149	0.8937	0.858352	0.901393	0.908845	1
SMURF2	Q9HAU4	Human	E3 ubiquitin-protein ligase SMURF2	2	7	5	1	0.996283	0.904275	0.828996	0.884758	0.967472	0.838523	0.969684	0.880594	0.914622	0.8245	1	0.837286	0.828418	0.810683	-0.114035	-2.15109	0.03	-0.234487	-0.12	-1.55236	0.15	-2.73645	0.886787	0.909001	0.850033	0.863638	0.699462	1	0.904559	0.878259
H2AFX	P16104	Human	Histone H2AX	6	3	3	0.786784	0.787665	0.860793	1	0.914537	0.912775	0.848449	0.999149	0.906585	0.9198	0.923033	1	0.86813	0.963984	0.60025	0.215368	-6.12557	0.05	-0.252415	-0.18	-1.5216	0.22	-2.73566	0.681897	0.73335	0.857068	1	0.759823	0.730148	0.757147	0.840757
PSMD4	H0Y3Y9	Human	26S proteasome non-ATPase regulatory subunit 4 (Fragment)	N/A	3	#N/A	N/A	N/A	N/A	N/A	N/A	N/A	0.738494	0.790795	0.4341	0.964784	0.711297	1	0.737448	0.729777	0.60251	N/A	N/A	0.45	-2.85278	0.08	-0.484756	0.37	-2.73262	#N/A	#N/A	#N/A	#N/A	#N/A	#N/A	#N/A	#N/A
SCD5	Q86SK9	Human	Stearoyl-CoA desaturase 5	1	3	#N/A	0.925743	0.839109	1	0.729373	0.825908	0.710396	0.939946	0.788103	1	0.558702	0.545325	0.555144	0.500783	0.448129	0.536787	-0.288065	-5.59394	-0.72	-9.71649	-0.88	-11.1519	0.16	-2.73219	#N/A	#N/A	#N/A	#N/A	#N/A	#N/A	#N/A	#N/A
DOCK2	Q92608	Human	Dedicator of cytokinesis protein 2	N/A	3	#N/A	N/A	N/A	N/A	N/A	N/A	N/A	0.559282	0.688183	0.720749	0.854329	0.887871	1	0.88202	0.845164	0.62227	N/A	N/A	0.48	-4.78534	0.26	-2.12186	0.22	-2.73139	#N/A	#N/A	#N/A	#N/A	#N/A	#N/A	#N/A	#N/A
P4HB	P07237	Human	Protein disulfide-isomerase	66	43	39	0.964695	0.961832	0.915076	1	0.967557	0.95229	0.738661	0.782281	0.815311	0.972387	1	0.96179	0.941915	0.905458	0.879745	0.0398403	-1.43948	0.33	-7.26214	0.22	-5.00277	0.11	-2.72964	0.869991	0.81407	0.849126	1	0.775302	0.870751	0.851907	0.953814
UCHL5	Q9Y5K5	Human	Ubiquitin carboxyl-terminal hydrolase isozyme L5	13	11	14	1	0.967626	0.959532	0.860612	0.826439	0.826439	0.7925	0.865374	0.988001	0.870668	0.946131	1	0.922919	0.844196	0.723233	-0.21927	-10.9693	0.09	-0.825841	-0.09	-0.781408	0.18	-2.728	1	0.955035	0.940792	0.899252	0.825661	0.951819	0.940683	0.937863
RPL7L1	Q6DKI1	Human	60S ribosomal protein L7-like 1	7	11	3	0.923525	0.918537	1	0.798836	0.763092	0.697423	0.857642	0.958116	1	0.719675	0.745765	0.738033	0.835457	0.742987	0.835516	-0.330973	-8.74241	-0.35	-6.3982	-0.22	-3.92985	-0.13	-2.72678	0.798207	0.84244	0.831525	0.941546	1	0.894601	0.801779	0.835649
SIL1	Q9H173	Human	Nucleotide exchange factor SIL1	7	10	9	0.963364	0.972523	1	0.79184	0.722731	0.71607	0.966033	0.862919	1	0.756067	0.729424	0.679092	0.698184	0.611385	0.661313	-0.395929	-12.5093	-0.39	-6.66739	-0.52	-8.69268	0.14	-2.72519	0.935787	1	0.882179	0.850407	0.913112	0.972924	0.916669	0.826702
SARNP	P82979	Human	SAP domain-containing ribonucleoprotein	22	10	8	0.941399	0.910208	0.934783	1	0.987713	0.92155	0.809925	0.791275	0.781339	0.928167	1	0.985077	0.968973	0.905159	0.787193	0.0621217	-1.93793	0.29	-5.02578	0.16	-2.37795	0.13	-2.7235	0.798466	0.837105	0.931344	0.975435	0.861411	0.876912	0.930712	1
TOR3A	Q9H497	Human	Torsin-3A	2	6	6	0.862966	0.752819	0.79098	0.904597	1	0.916739	1	0.944172	0.823059	0.743044	0.705583	0.652119	0.640116	0.6974	0.495908	0.228973	-5.85864	-0.4	-4.3609	-0.59	-6.7962	0.2	-2.72322	0.967085	1	0.77709	0.861925	0.82103	0.974788	0.94786	0.945105
NUDT12	Q9BQG2	Human	Peroxisomal NADH pyrophosphatase NUDT12	3	7	11	0.938172	0.937276	1	0.849462	0.920251	0.765233	0.829601	0.773179	1	0.818042	0.793388	0.873737	0.756042	0.755072	0.718293	-0.181149	-3.65737	-0.07	-0.563642	-0.22	-3.03542	0.16	-2.72024	1	0.916636	0.968317	0.868464	0.924495	0.957398	0.863025	0.860794
VAMP2	P63027	Human	Vesicle-associated membrane protein 2	2	1	#N/A	0.991031	1	0.974888	0.832287	0.884305	0.800897	0.848266	0.880709	1	0.85151	0.767657	0.910573	0.955744	0.875967	0.966143	-0.236164	-8.80029	-0.11	-1.32592	0.04	-0.362106	-0.15	-2.71679	#N/A	#N/A	#N/A	#N/A	#N/A	#N/A	#N/A	#N/A
TAMM41	Q96BW9	Human	Phosphatidate cytidylyltransferase, mitochondrial	8	7	3	0.918443	0.923077	0.899907	0.978684	0.854495	1	0.732455	0.741668	0.806319	0.873354	0.818674	1	0.854929	0.821221	0.749526	0.0468403	-0.711872	0.24	-3.57381	0.09	-1.01557	0.15	-2.71632	0.861984	0.907517	0.943363	0.923073	0.963264	0.837589	0.929732	1
KCTD12	Q96CX2	Human	BTB/POZ domain-containing protein KCTD12	13	13	14	0.621044	0.664671	0.667237	0.962361	1	0.987169	0.153689	0.166628	0.279339	0.73065	0.596218	0.822454	0.842757	1	0.864686	0.594549	-18.2861	1.84	-11.6177	2.17	-12.5787	-0.33	-2.71606	0.431352	0.672728	0.785014	1	0.845821	0.448483	0.70675	0.847105
TNFAIP8	O95379	Human	Tumor necrosis factor alpha-induced protein 8	2	3	1	0.930037	0.864739	0.958022	0.900187	0.893657	1	0.681508	0.701657	0.741306	0.901852	1	0.907377	0.927527	0.78778	0.852779	0.0214797	-0.326378	0.4	-7.1528	0.27	-4.86822	0.13	-2.71413	0.886629	0.936342	1	0.969818	0.802763	0.947725	0.878301	0.867203
ATP2B4	P23634	Human	Plasma membrane calcium-transporting ATPase 4	7	14	25	0.961538	0.986538	1	0.945192	0.925	0.954808	1	0.911052	0.881356	0.877085	0.832557	0.799792	0.812327	0.735034	0.758752	-0.0619024	-3.33645	-0.15	-2.62578	-0.28	-5.31336	0.12	-2.70486	0.841188	0.916171	1	0.933309	0.937807	0.90539	0.954477	0.929865
NME2P1	O60361	Human	Putative nucleoside diphosphate kinase	N/A	2	1	N/A	N/A	N/A	N/A	N/A	N/A	0.75591	0.62785	0.502744	0.841613	0.80425	1	0.877779	0.683718	0.650999	N/A	N/A	0.49	-4.35109	0.23	-1.71619	0.26	-2.70039	1	0.823281	0.75992	0.771796	0.700211	0.728791	0.721528	0.715305
STARD13	Q9Y3M8	Human	StAR-related lipid transfer protein 13	12	14	25	0.984344	0.977495	1	0.996086	0.976517	0.954012	0.784201	0.883366	0.818921	0.839236	1	0.999052	0.853058	0.823808	0.89128	-0.0174171	-0.637864	0.19	-2.84268	0.05	-0.497657	0.14	-2.69396	0.879816	0.992026	1	0.914156	0.972417	0.813421	0.928154	0.896227
MCU	Q8NE86	Human	Calcium uniporter protein, mitochondrial	6	10	10	1	0.973118	0.913082	0.865591	0.818996	0.905018	1	0.961586	0.978434	0.8792	0.834363	0.84165	0.81129	0.820232	0.748814	-0.15682	-4.85547	-0.2	-4.50689	-0.3	-6.87871	0.1	-2.68265	0.921197	0.948214	0.940324	0.954139	0.929194	0.950514	0.9378	1
TIMP1	P01033	Human	Metalloproteinase inhibitor 1	N/A	1	3	N/A	N/A	N/A	N/A	N/A	N/A	0.302824	0.320706	1	0.151529	0.160471	0.202353	0.216	0.276	0.304706	N/A	N/A	-1.66	-5.31698	-1.03	-2.72258	-0.63	-2.6824	0.87353	0.744918	0.731322	0.747151	0.993493	1	0.571637	0.642842
TMEM234	Q8WY98	Human	Transmembrane protein 234	N/A	1	#N/A	N/A	N/A	N/A	N/A	N/A	N/A	0.821078	0.824755	0.829657	0.890931	0.985294	1	0.877451	0.682598	0.981618	N/A	N/A	0.22	-2.22961	0.04	-0.143103	0.18	-2.6816	#N/A	#N/A	#N/A	#N/A	#N/A	#N/A	#N/A	#N/A
MAP4K2	Q12851	Human	Mitogen-activated protein kinase kinase kinase kinase 2	8	13	12	0.962371	1	0.947319	0.870179	0.962371	0.936971	1	0.951212	0.934425	0.934134	0.864829	0.855211	0.816974	0.854745	0.789869	-0.0709665	-1.96115	-0.12	-2.24065	-0.23	-4.94358	0.11	-2.68105	0.918614	0.968191	1	0.942176	0.924118	0.979796	0.961545	0.960185
NSMCE1	Q8WV22	Human	Non-structural maintenance of chromosomes element 1 homolog	2	5	9	0.865492	1	0.957328	0.954545	0.847866	0.900742	0.979608	0.885909	1	0.789662	0.770595	0.744392	0.774572	0.666395	0.667108	-0.0634092	-1.1059	-0.31	-5.53341	-0.44	-7.73339	0.13	-2.68044	0.965305	1	0.939226	0.899241	0.852571	0.952474	0.993472	0.886295
TSNAX	Q99598	Human	Translin-associated protein X	5	11	12	0.946962	0.963356	1	0.87946	0.974928	0.969142	1	0.931743	0.863145	0.937982	0.951482	0.900771	0.911662	0.870481	0.756656	-0.0439433	-0.945143	0	-0.00197649	-0.14	-1.96117	0.14	-2.67788	0.875421	0.927476	0.95808	0.977636	0.938482	1	0.952032	0.988066
SNX18	Q96RF0	Human	Sorting nexin-18	8	10	9	1	0.994158	0.971762	0.950341	0.996105	0.979552	0.723122	0.709322	0.849605	0.801703	0.740952	0.840214	0.836603	1	0.836261	-0.018878	-0.697159	0.06	-0.59394	0.23	-3.04572	-0.17	-2.67662	0.965008	0.852217	0.819795	0.896086	1	0.93301	0.846508	0.86284
PDCD7	Q8N8D1	Human	Programmed cell death protein 7	2	2	3	1	0.88523	0.946378	0.951082	0.960489	0.931326	1	0.792005	0.797626	0.901312	0.845097	0.993129	0.810743	0.667708	0.90381	0.00575927	-0.123167	0.08	-0.616375	-0.12	-0.976354	0.2	-2.67429	0.882339	0.835891	0.93808	0.989733	0.904806	0.881085	0.989434	1
ACOT11	Q8WXI4	Human	Acyl-coenzyme A thioesterase 11	1	4	3	0.821525	0.986547	0.793722	0.840359	0.903139	1	0.762323	0.798843	0.85931	1	0.95889	0.980643	0.878866	0.891439	0.952904	0.077243	-0.843832	0.28	-5.92245	0.17	-3.40588	0.11	-2.67423	0.95411	0.964086	0.747925	0.785503	0.728806	0.709153	0.920698	1
BANF1	O75531	Human	Barrier-to-autointegration factor	13	1	4	0.928571	0.880952	0.82967	0.907509	0.901099	1	0.584439	0.588359	0.904101	0.856152	1	0.884801	0.734922	0.770205	0.799156	0.0894982	-1.93504	0.4	-3.85913	0.15	-1.28999	0.25	-2.67412	1	0.587873	0.859897	0.616924	0.537334	0.964161	0.842681	0.773534
TNIK	Q9UKE5	Human	TRAF2 and NCK-interacting protein kinase	7	16	19	0.645469	0.642289	0.709857	0.866455	1	0.852941	0.809164	0.84462	0.799945	0.981523	0.930623	1	0.943702	0.907537	0.854273	0.445727	-8.01481	0.25	-5.37432	0.14	-2.79768	0.11	-2.67384	0.897848	0.931136	1	0.891802	0.949448	0.91948	0.917749	0.89186
MRPS10	P82664	Human	28S ribosomal protein S10, mitochondrial	2	7	7	0.993671	0.947559	1	0.88698	0.878843	0.829114	0.881847	0.99842	0.988003	0.913565	0.961903	1	0.931999	0.908415	0.762757	-0.179515	-7.62499	0	-0.0407677	-0.14	-1.87337	0.14	-2.67379	0.83362	0.843048	0.894518	0.940981	0.848362	0.857813	0.949799	1
JUP	P14923	Human	Junction plakoglobin	20	19	26	0.924211	1	0.985263	0.555789	0.461053	0.517193	0.965686	0.891865	1	0.487668	0.386619	0.372175	0.443262	0.67425	0.418957	-0.924125	-16.7221	-1.2	-9.55326	-0.9	-7.63938	-0.3	-2.67046	0.333019	0.3235	0.262927	0.238198	1	0.289743	0.245555	0.194477
CFL2	Q9Y281	Human	Cofilin-2	9	8	10	0.960069	0.927951	1	0.789062	0.804688	0.765625	0.866475	1	0.726433	0.84033	0.790194	0.792025	0.751016	0.788093	0.514446	-0.291592	-11.8994	-0.1	-0.468285	-0.34	-2.83328	0.24	-2.66659	0.921341	0.917407	0.857339	0.80971	0.67936	1	0.838719	0.84298
CASC4	Q6P4E1	Human	Protein CASC4	5	11	13	0.810592	0.850987	0.869838	0.931777	1	0.95781	0.92537	0.954539	0.769147	0.985256	0.961047	1	0.919818	0.82198	0.922912	0.190299	-7.44985	0.15	-2.14919	0.01	-0.108676	0.14	-2.66109	0.754736	0.782379	0.941083	0.950179	1	0.877022	0.84933	0.901473
TCF4	P15884	Human	Transcription factor 4	1	1	1	0.240452	0.329209	0.302313	0.73588	1	0.633136	0.789174	0.92674	1	0.692715	0.739927	0.963777	0.734636	0.693529	0.615792	1.44201	-7.64186	-0.18	-1.59109	-0.41	-4.25054	0.23	-2.65877	0.611475	0.756527	0.798453	0.848803	1	0.713984	0.705754	0.685811
ZC3H12C	Q9C0D7	Human	Probable ribonuclease ZC3H12C	N/A	2	#N/A	N/A	N/A	N/A	N/A	N/A	N/A	0.926267	0.888982	0.942187	0.659824	0.749895	0.68119	0.70088	0.729367	1	N/A	N/A	-0.4	-4.56037	-0.18	-1.94665	-0.22	-2.6573	#N/A	#N/A	#N/A	#N/A	#N/A	#N/A	#N/A	#N/A
ORF75	Q9QR70	KSHV	Protein ORF75	29	27	18	0.128797	0.139733	0.155529	0.942284	0.923451	1	0.0754542	0.0758259	0.0913497	0.632502	0.417276	0.813955	0.581799	1	0.847146	2.75681	-23.3098	2.94	-13.7367	3.32	-14.3013	-0.38	-2.65653	0.0722962	0.134347	0.472259	1	0.246887	0.061399	0.0969372	0.114157
IMP3	Q9NV31	Human	U3 small nucleolar ribonucleoprotein protein IMP3	8	9	6	0.886686	0.921624	0.939566	0.990557	0.904627	1	0.90961	0.930304	1	0.860939	0.87708	0.900836	0.950832	0.909362	0.978065	0.0758749	-1.91098	-0.11	-1.93225	0	-0.00444577	-0.11	-2.65598	0.862399	0.884517	0.908154	0.970378	1	0.826076	0.923042	0.996667
SARAF	Q96BY9	Human	Store-operated calcium entry-associated regulatory factor	N/A	2	2	N/A	N/A	N/A	N/A	N/A	N/A	0.97021	0.999124	1	0.612442	0.60368	0.704731	0.591121	0.452687	0.645736	N/A	N/A	-0.63	-7.30544	-0.81	-9.18975	0.18	-2.65597	0.505715	0.667353	0.690442	0.623853	1	0.456789	0.667401	0.578505
KLF5	Q13887	Human	Krueppel-like factor 5	3	3	3	0.728499	0.608769	0.577572	0.876897	1	0.932546	0.828125	0.814328	0.690492	0.890293	1	0.987367	0.926363	0.745844	0.896277	0.551885	-9.83112	0.3	-4.05557	0.14	-1.4777	0.16	-2.64748	0.776252	0.91672	0.848246	0.979086	0.750442	0.757792	0.948404	1
CUTC	Q9NTM9	Human	Copper homeostasis protein cutC homolog	7	3	8	0.945105	0.993596	1	0.901189	0.817017	0.874657	0.993043	0.87941	1	0.908398	0.972172	0.932748	0.891337	0.794103	0.895644	-0.181149	-6.29699	-0.03	-0.291475	-0.15	-2.52041	0.12	-2.64262	0.843736	0.929546	0.935366	1	0.897679	0.879423	0.941291	0.928563
IDE	P14735	Human	Insulin-degrading enzyme	16	29	21	0.948064	0.938621	1	0.92068	0.830028	0.978281	0.766208	0.766208	0.793437	0.810612	0.787674	0.794321	0.834653	1	0.804414	-0.0816138	-1.42879	0.04	-0.4189	0.18	-2.73451	-0.14	-2.64213	0.842733	1	0.878967	0.853984	0.85682	0.815363	0.844266	0.808603
RNF213	Q63HN8	Human	E3 ubiquitin-protein ligase RNF213	61	129	124	0.985903	1	0.961233	0.819383	0.81674	0.819383	0.955245	0.946575	0.968553	0.82855	0.776285	0.854118	0.861649	0.833047	1	-0.263612	-14.4039	-0.22	-3.85835	-0.09	-1.30994	-0.13	-2.64146	0.945981	0.831177	0.885144	0.922109	0.923294	1	0.859285	0.902417
RRS1	Q15050	Human	Ribosome biogenesis regulatory protein homolog	31	15	20	0.814748	0.785072	0.857014	1	0.976619	0.944245	0.740812	0.791287	0.731322	0.797017	0.803084	0.891731	0.878711	0.853207	1	0.249749	-9.79978	0.14	-2.0372	0.27	-4.70028	-0.13	-2.64124	0.740358	0.822679	0.859592	0.929492	1	0.779161	0.815658	0.824853
TCEB2	Q15370	Human	Transcription elongation factor B polypeptide 2	11	4	6	1	0.934545	0.983636	0.821818	0.868182	0.820909	0.620243	1	0.883195	0.831331	0.946236	0.949198	0.731236	0.915442	0.593249	-0.217591	-8.99756	0.12	-0.751443	-0.16	-0.803002	0.28	-2.63797	0.966759	0.988312	0.881154	0.971517	0.812176	1	0.888482	0.864881
TECPR1	Q7Z6L1	Human	Tectonin beta-propeller repeat-containing protein 1	1	3	3	1	0.954802	0.903148	0.664245	0.744149	0.757062	0.952317	1	0.892157	0.934492	0.964349	0.85918	0.861854	0.741087	0.900624	-0.39973	-10.1222	-0.04	-0.433821	-0.18	-2.75198	0.14	-2.63508	0.908735	0.89375	0.976805	1	0.814922	0.943525	0.930182	0.956151
IFNGR1	P15260	Human	Interferon gamma receptor 1	1	2	2	1	0.895431	0.997364	0.837434	0.806678	0.778559	0.661018	0.690468	0.842697	0.774647	0.835991	0.883835	0.88456	0.90676	1	-0.2567	-8.125	0.19	-2.35747	0.35	-5.0121	-0.16	-2.6327	0.957824	0.717162	0.801301	0.785027	0.819877	1	0.950508	0.714217
SPICE1	Q8N0Z3	Human	Spindle and centriole-associated protein 1	5	2	5	1	0.968936	0.992069	0.446794	0.384666	0.42961	1	1	0.96767	0.428094	0.453735	0.421405	0.496098	0.406912	0.620959	-1.23107	-21.7248	-1.19	-11.8278	-0.96	-10.1098	-0.23	-2.63252	1	0.53895	0.481082	0.469185	0.568982	0.915813	0.507869	0.495628
SPIRE1	Q08AE8	Human	Protein spire homolog 1	5	6	6	1	0.847938	0.982818	0.812715	0.82646	0.774914	1	0.905906	0.941018	0.918303	0.883191	0.926388	0.836452	0.766074	0.907292	-0.229382	-5.95068	-0.06	-0.752554	-0.18	-3.22585	0.12	-2.63171	0.861436	0.897646	0.868555	0.815313	0.817923	0.861504	1	0.844951
TYK2	P29597	Human	Non-receptor tyrosine-protein kinase TYK2	3	8	7	1	0.975735	0.956618	0.530147	0.572059	0.566912	0.970944	1	0.755679	0.507206	0.437161	0.465295	0.549637	0.512452	0.525424	-0.813499	-20.4754	-0.95	-11.2719	-0.78	-9.54968	-0.17	-2.62998	0.994328	0.836004	0.750605	0.634858	0.543859	1	0.731649	0.676289
ZFP64	Q9NTW7	Human	Zinc finger protein 64 homolog, isoforms 3 and 4	N/A	3	4	N/A	N/A	N/A	N/A	N/A	N/A	0.745656	0.695103	0.829384	0.668246	0.742496	0.759874	0.821485	0.698262	1	N/A	N/A	-0.07	-0.433108	0.15	-1.17853	-0.21	-2.62992	0.653066	0.717536	0.86026	0.96616	1	0.761923	0.776961	0.777383
HDGFRP3	A0A024R216	Human	Hepatoma-derived growth factor, related protein 3, isoform CRA_a	N/A	7	#N/A	N/A	N/A	N/A	N/A	N/A	N/A	1	0.929298	0.961457	0.920312	0.924096	0.920028	0.903996	0.862946	0.805959	N/A	N/A	-0.06	-0.985215	-0.17	-3.52106	0.1	-2.62972	#N/A	#N/A	#N/A	#N/A	#N/A	#N/A	#N/A	#N/A
VTI1A	Q96AJ9	Human	Vesicle transport through interaction with t-SNAREs homolog 1A	7	6	9	0.981696	0.941233	0.95183	1	0.959538	0.959538	0.903734	0.939297	0.828209	0.843869	0.832085	0.842246	0.894621	0.855968	1	0.0214797	-0.758918	-0.09	-1.12567	0.04	-0.471392	-0.13	-2.62879	0.915956	0.907821	0.985731	0.962807	0.87038	0.948495	0.973676	1
CXADR	P78310	Human	Coxsackievirus and adenovirus receptor	7	7	3	0.995459	1	0.995459	0.790191	0.871026	0.89555	1	0.766634	0.790168	0.495811	0.460448	0.505914	0.42675	0.480655	0.382393	-0.226004	-7.08113	-0.81	-9.37468	-0.99	-10.8224	0.18	-2.62868	0.965731	0.930983	0.95272	0.85527	1	0.909392	0.797786	0.795971
SERPINB8	P50452	Human	Serpin B8	19	11	16	0.901037	0.882187	0.908577	0.934967	1	0.985862	0.677792	0.68085	0.697689	0.803445	0.770053	0.894429	0.86628	0.84571	1	0.117695	-5.04325	0.26	-4.33065	0.4	-6.71298	-0.14	-2.62812	0.910726	0.911191	0.997917	1	0.990273	0.920387	0.888699	0.944908
MIS18BP1	Q6P0N0	Human	Mis18-binding protein 1	2	12	16	1	0.953642	0.889901	0.730132	0.679636	0.773179	1	0.994794	0.88963	0.916301	0.76259	0.850676	0.763467	0.772416	0.768029	-0.382702	-9.70153	-0.19	-3.10174	-0.32	-5.68366	0.13	-2.62562	0.843783	1	0.834146	0.824545	0.904882	0.823548	0.952856	0.884484
RPL29	P47914	Human	60S ribosomal protein L29	17	5	6	0.785336	0.825972	0.900177	1	0.914311	0.884276	0.470565	0.60972	0.833906	0.740864	0.830223	0.728075	0.85484	1	0.929717	0.157044	-3.38024	0.26	-2.13153	0.54	-4.78404	-0.28	-2.62385	0.8436	0.824125	1	0.915918	0.940107	0.822041	0.93899	0.937625
RANBP3	Q9H6Z4-2	Human	Isoform 2 of Ran-binding protein 3	N/A	5	#N/A	N/A	N/A	N/A	N/A	N/A	N/A	0.870305	0.832403	0.899701	0.972578	0.977817	1	0.986255	0.864181	0.884186	N/A	N/A	0.18	-3.52179	0.07	-1.03545	0.11	-2.62352	#N/A	#N/A	#N/A	#N/A	#N/A	#N/A	#N/A	#N/A
B3GNT2	Q9NY97	Human	N-acetyllactosaminide beta-1,3-N-acetylglucosaminyltransferase 2	N/A	3	4	N/A	N/A	N/A	N/A	N/A	N/A	0.431563	0.456425	0.528847	0.829077	0.875557	0.868937	0.912579	0.915552	1	N/A	N/A	0.86	-12.5792	1	-13.4081	-0.14	-2.622	0.445884	0.754927	0.724596	0.844576	1	0.501315	0.728688	0.748379
POMK	Q9H5K3	Human	Protein O-mannose kinase	1	2	1	0.917316	1	0.831636	0.303775	0.448173	0.315758	0.781726	1	0.888325	0.347716	0.326142	0.360406	0.360406	0.374365	0.422589	-1.36216	-13.8256	-1.37	-14.9698	-1.21	-13.5176	-0.16	-2.62132	1	0.547075	0.413676	0.472371	0.548904	0.974063	0.680997	0.422121
FAM160B1	Q5W0V3	Human	Protein FAM160B1	2	9	9	1	0.92662	0.939891	0.857143	0.26776	0.790788	0.804997	0.887698	0.696364	1	0.969286	0.93985	0.919319	0.920143	0.760018	-0.58208	-2.47805	0.28	-3.81003	0.12	-1.28045	0.16	-2.62082	0.894419	0.988422	0.967483	0.859757	1	0.812681	0.961964	0.889013
SKP2	Q13309	Human	S-phase kinase-associated protein 2	7	8	7	0.689003	0.628007	0.694158	0.956186	0.99055	1	0.715019	0.707665	0.504862	1	0.866739	0.841765	0.727358	0.885001	0.698287	0.550901	-16.3358	0.49	-4.91594	0.26	-2.34534	0.23	-2.61988	0.610932	0.988718	0.913432	0.98494	0.832118	0.618407	1	0.877383
YIPF3	Q9GZM5	Human	Protein YIPF3	3	6	3	0.974815	1	0.937037	0.601481	0.558519	0.58	0.977336	0.985434	1	0.650253	0.609653	0.747323	0.701288	0.765639	0.723789	-0.744197	-19.2764	-0.56	-9.46414	-0.44	-7.56491	-0.13	-2.61883	0.814079	0.640353	0.652222	0.69336	0.795277	1	0.668428	0.741329
USP33	Q8TEY7	Human	Ubiquitin carboxyl-terminal hydrolase 33	2	3	5	1	0.988879	0.974337	0.686056	0.778443	0.707442	0.920757	1	0.715235	0.605317	0.552147	0.579755	0.617076	0.638548	0.736708	-0.448115	-12.6961	-0.6	-6.87609	-0.4	-4.60399	-0.2	-2.61421	1	0.915538	0.884828	0.819414	0.885337	0.889148	0.905269	0.814658
KIF22	Q14807	Human	Kinesin-like protein KIF22	31	24	22	0.702055	0.659247	0.705479	0.953767	1	0.956336	0.694621	0.640386	0.651462	1	0.965873	0.86011	0.869188	0.911261	0.804176	0.494672	-15.9736	0.51	-8.76914	0.38	-6.74986	0.13	-2.61278	0.649275	0.918846	0.87904	0.885486	0.835028	0.636821	1	0.979425
NR2C2	P49116-2	Human	Isoform 2 of Nuclear receptor subfamily 2 group C member 2	N/A	3	#N/A	N/A	N/A	N/A	N/A	N/A	N/A	1	0.976119	0.826866	0.859701	0.856716	0.695522	0.644776	0.722388	0.761194	N/A	N/A	-0.22	-2.48697	-0.4	-5.11921	0.18	-2.61194	#N/A	#N/A	#N/A	#N/A	#N/A	#N/A	#N/A	#N/A
GTDC1	Q4AE62	Human	Glycosyltransferase-like domain-containing protein 1	N/A	3	#N/A	N/A	N/A	N/A	N/A	N/A	N/A	1	0.877542	0.726907	0.895127	0.746186	0.935381	0.734746	0.7875	0.718432	N/A	N/A	-0.02	-0.0644947	-0.22	-2.03454	0.2	-2.61162	#N/A	#N/A	#N/A	#N/A	#N/A	#N/A	#N/A	#N/A
PGRMC2	O15173	Human	Membrane-associated progesterone receptor component 2	11	10	10	0.895425	0.897292	0.872082	0.930906	1	0.976657	0.78009	0.800554	0.836579	0.862358	1	0.959201	0.887945	0.925243	0.722869	0.125651	-5.29815	0.22	-2.87731	0.07	-0.567163	0.15	-2.60883	0.859541	0.912009	0.890696	1	0.913199	0.969758	0.91696	0.986979
ESYT1	Q9BSJ8-2	Human	Isoform 2 of Extended synaptotagmin-1	N/A	9	#N/A	N/A	N/A	N/A	N/A	N/A	N/A	0.887198	0.837427	0.863725	1	0.803086	0.908281	0.809389	0.915236	0.663117	N/A	N/A	0.07	-0.449906	-0.12	-1.1444	0.18	-2.60876	#N/A	#N/A	#N/A	#N/A	#N/A	#N/A	#N/A	#N/A
PYGB	P11216	Human	Glycogen phosphorylase, brain form	35	29	34	0.963654	0.976424	0.998035	1	0.968566	0.980354	0.787011	0.85822	0.909557	0.991469	1	0.942858	0.914969	0.941955	0.845094	0.00575927	-0.179007	0.2	-3.65802	0.08	-1.15881	0.12	-2.60872	0.974803	1	0.978737	0.932395	0.924294	0.987177	0.937556	0.98222
UTP23	Q9BRU9	Human	rRNA-processing protein UTP23 homolog	6	6	7	0.85404	0.879235	1	0.93397	0.83232	0.769765	0.987923	0.913744	0.998651	0.853237	0.903507	0.880456	0.939186	0.904671	1	-0.107803	-1.44117	-0.14	-2.55624	-0.03	-0.355472	-0.11	-2.60542	0.886061	1	0.969362	0.964595	0.994438	0.922997	0.980588	0.954528
SCRN1	Q12765	Human	Secernin-1	13	11	12	0.923954	0.926806	1	0.921103	0.864068	0.977186	0.687831	0.827186	0.702942	0.979151	0.974051	1	0.954311	0.899178	0.841755	-0.0454314	-0.851595	0.41	-7.0642	0.28	-4.84217	0.13	-2.60387	0.994607	0.940733	0.917044	1	0.951027	0.846485	0.907124	0.945273
ING2	Q9H160	Human	Inhibitor of growth protein 2	N/A	2	5	N/A	N/A	N/A	N/A	N/A	N/A	1	0.934367	0.906003	0.805079	0.736478	0.783641	0.685356	0.707124	0.757916	N/A	N/A	-0.29	-5.8237	-0.4	-7.95477	0.11	-2.60353	0.985626	0.955989	0.839726	0.81205	0.753611	0.914963	1	0.93321
MYO5A	Q9Y4I1	Human	Unconventional myosin-Va	33	47	49	0.883117	0.864564	0.894249	0.967532	1	0.951763	0.858715	0.843913	0.863058	1	0.979987	0.984411	0.94391	0.899274	0.941373	0.144046	-7.424	0.21	-5.22423	0.12	-2.68407	0.09	-2.60255	0.857281	0.957227	0.95875	0.919307	0.871777	0.908278	1	0.987504
EPB41L3	Q9Y2J2	Human	Band 4.1-like protein 3	42	37	39	1	0.988609	0.938161	0.679414	0.69406	0.714402	0.925939	0.863337	1	0.740878	0.769489	0.714236	0.870678	0.783736	0.772769	-0.486004	-16.5392	-0.33	-5.94958	-0.2	-3.49344	-0.13	-2.59943	0.980413	0.856261	0.833443	0.753403	0.67934	1	0.798701	0.798425
SERPINC1	P01008	Human	Antithrombin-III	2	2	3	0.66293	0.673339	0.708567	0.69976	0.904724	1	0.943836	0.87335	0.625386	0.691098	0.630862	0.676636	0.86633	1	0.625386	0.349365	-3.20382	-0.29	-1.67865	0.03	-0.0985672	-0.32	-2.59743	0.73963	1	0.74798	0.980515	0.920064	0.429615	0.621657	0.673189
HEBP1	Q9NRV9	Human	Heme-binding protein 1	12	8	8	0.953139	0.917772	1	0.765694	0.912467	0.804598	0.819221	0.899567	1	0.865296	0.875524	0.843164	0.782938	0.853526	0.7039	-0.209228	-4.30478	-0.07	-0.695938	-0.22	-3.12716	0.14	-2.59716	0.977273	0.926544	0.892325	0.934937	0.843768	1	0.846894	0.79772
DUSP11	O75319	Human	RNA/RNP complex-1-interacting phosphatase	2	2	3	1	0.92607	0.961738	0.447471	0.384565	0.411154	0.829809	0.82427	1	0.532729	0.437059	0.549849	0.436556	0.488922	0.41138	-1.21424	-20.4297	-0.8	-9.58538	-0.99	-10.9611	0.18	-2.59654	0.853785	0.689066	0.672642	0.655027	0.911823	1	0.705869	0.599929
PDRG1	Q9NUG6	Human	p53 and DNA damage-regulated protein 1	4	2	5	0.979592	0.968902	0.929057	0.961127	1	0.927114	0.799469	0.805367	0.808611	0.939251	1	0.914185	0.900914	0.892362	0.875258	0.00575927	-0.120127	0.24	-5.7208	0.15	-3.23873	0.1	-2.5955	0.885774	0.937377	0.986713	0.966613	0.801012	0.922746	1	0.971339
CPD	O75976	Human	Carboxypeptidase D	22	34	27	1	0.984824	0.923323	0.676518	0.695687	0.694888	1	0.960886	0.940846	0.674183	0.652405	0.710879	0.604752	0.599553	0.680032	-0.492079	-16.346	-0.51	-9.61383	-0.62	-10.987	0.11	-2.5922	0.868086	0.930232	0.938164	0.919874	1	0.894774	0.994192	0.942985
RCL1	Q9Y2P8	Human	RNA 3'-terminal phosphate cyclase-like protein	10	10	8	0.979808	0.969231	1	0.933654	0.932692	0.950962	0.86175	0.855542	0.878058	0.819301	0.801215	0.870474	0.885407	0.833261	1	-0.0664274	-4.07919	-0.06	-0.733274	0.07	-0.793869	-0.13	-2.59121	0.841889	0.869128	0.933906	0.927215	1	0.829886	0.889816	0.891366
RAD9A	Q99638	Human	Cell cycle checkpoint control protein RAD9A	N/A	2	1	N/A	N/A	N/A	N/A	N/A	N/A	1	0.960177	0.849558	0.924779	0.765487	0.814159	0.792035	0.725664	0.743363	N/A	N/A	-0.16	-2.26767	-0.31	-4.89464	0.15	-2.58664	0.655021	0.894873	0.794897	1	0.59929	0.79891	0.768321	0.813933
ZADH2	Q8N4Q0	Human	Prostaglandin reductase 3	3	5	6	0.563391	0.690923	0.652663	0.931733	1	0.747187	0.954338	0.813699	1	0.843531	0.850228	0.840335	0.748706	0.785084	0.785845	0.49057	-5.34383	-0.13	-1.75464	-0.26	-4.37079	0.13	-2.58533	0.802894	0.82487	0.895769	0.928395	1	0.813238	0.960724	0.930179
PLEKHG4	Q58EX7	Human	Puratrophin-1	1	1	7	0.879572	1	0.879572	0.789474	0.807315	0.956289	0.885787	0.84264	0.956853	0.769036	0.751269	1	0.926396	0.918782	0.967005	-0.112475	-1.44379	-0.09	-0.951571	0.07	-0.587856	-0.16	-2.58463	0.981943	0.794425	0.721096	0.618327	0.629991	1	0.727457	0.700799
DHRS7B	Q6IAN0	Human	Dehydrogenase/reductase SDR family member 7B	5	10	6	0.989752	0.999146	1	0.772844	0.752348	0.76345	1	0.930696	0.981081	0.762186	0.720478	0.739163	0.682758	0.717977	0.674706	-0.384584	-18.0046	-0.39	-8.69285	-0.49	-10.2254	0.1	-2.57596	0.900473	0.751686	0.782131	0.788535	0.68954	1	0.773153	0.884632
DHRS13	Q6UX07	Human	Dehydrogenase/reductase SDR family member 13	1	2	1	0.989474	1	0.971053	0.811404	0.787719	0.777193	0.711078	0.718563	0.694611	1	0.803892	0.850299	0.845808	0.721557	0.823353	-0.316528	-14.8105	0.32	-4.75794	0.17	-2.20858	0.15	-2.57578	1	0.936461	0.899557	0.859462	0.853123	0.875905	0.873128	0.913866
CD47	Q08722	Human	Leukocyte surface antigen CD47	4	5	4	0.999078	1	0.954839	0.934562	0.884793	0.885714	1	0.815598	0.69112	0.625814	0.594058	0.586421	0.754924	0.604574	0.735687	-0.128156	-5.79615	-0.47	-4.92442	-0.26	-2.3887	-0.21	-2.5754	0.848145	0.903865	1	0.877496	0.817515	0.986923	0.94894	0.922622
EMC10	Q5UCC4	Human	ER membrane protein complex subunit 10	6	5	6	0.95967	1	0.932172	0.893676	0.921173	0.83593	0.928546	1	0.837876	0.880328	0.977463	0.959877	0.858025	0.850978	0.874272	-0.125006	-4.0382	0.03	-0.298175	-0.1	-1.32889	0.13	-2.57501	0.899999	0.932293	1	0.995054	0.851422	0.974864	0.954942	0.976681
HINT3	Q9NQE9	Human	Histidine triad nucleotide-binding protein 3	3	2	3	1	0.934142	0.942808	0.753033	0.837088	0.835355	0.941296	1	0.970445	0.808502	0.928745	0.968826	0.854251	0.892308	0.62834	-0.246395	-7.50502	-0.11	-0.838323	-0.29	-3.29388	0.19	-2.57362	0.974765	0.890777	0.91372	0.896558	0.804883	0.967688	0.873332	1
NEU3	Q9UQ49	Human	Sialidase-3	N/A	2	1	N/A	N/A	N/A	N/A	N/A	N/A	0.803779	0.784641	0.969477	0.922238	0.947917	1	0.858769	0.84157	0.906977	N/A	N/A	0.17	-2.4674	0.03	-0.316976	0.14	-2.57317	0.738862	1	0.782649	0.718147	0.855213	0.711486	0.836379	0.732602
SLC38A1	Q9H2H9	Human	Sodium-coupled neutral amino acid transporter 1	N/A	4	1	N/A	N/A	N/A	N/A	N/A	N/A	0.743331	1	0.701213	0.536702	0.453112	0.618108	0.596362	0.594099	0.693614	N/A	N/A	-0.6	-5.71724	-0.38	-3.25581	-0.23	-2.57246	1	0.864427	0.8824	0.628249	0.711175	0.923701	0.729876	0.61298
IBTK	Q9P2D0	Human	Inhibitor of Bruton tyrosine kinase	N/A	4	8	N/A	N/A	N/A	N/A	N/A	N/A	1	0.926137	0.980963	0.718637	0.643442	0.632972	0.68399	0.731201	0.743575	N/A	N/A	-0.54	-9.99053	-0.43	-8.23079	-0.11	-2.57217	0.914952	0.838773	0.792917	0.887738	0.789964	1	0.767848	0.769275
LPIN1	Q14693	Human	Phosphatidate phosphatase LPIN1	N/A	4	4	N/A	N/A	N/A	N/A	N/A	N/A	1	0.979068	0.858354	0.43701	0.453576	0.450751	0.481572	0.461924	0.517401	N/A	N/A	-1.08	-15.216	-0.96	-13.7049	-0.12	-2.57041	0.958064	0.65683	0.610578	0.554777	0.541576	1	0.603801	0.619293
USP30	Q70CQ3	Human	Ubiquitin carboxyl-terminal hydrolase 30	N/A	4	5	N/A	N/A	N/A	N/A	N/A	N/A	0.883752	0.791281	0.756935	0.858653	0.770145	0.891678	0.898283	0.877147	1	N/A	N/A	0.05	-0.521896	0.19	-2.84458	-0.14	-2.56945	0.981376	0.954044	0.731172	0.848587	0.970188	0.84455	0.801965	1
IGFBP7	Q16270	Human	Insulin-like growth factor-binding protein 7	8	3	1	1	0.945187	0.901738	0.465241	0.499332	0.461898	0.487659	0.572592	1	0.416438	0.431314	0.444694	0.470207	0.540929	0.666251	-0.997117	-19.3525	-0.67	-3.55657	-0.3	-1.10047	-0.38	-2.56939	0.739711	0.912683	0.931914	0.78517	0.686921	0.710821	0.836795	1
ASH2L	Q9UBL3	Human	Set1/Ash2 histone methyltransferase complex subunit ASH2	16	17	14	0.97448	0.971645	1	0.931947	0.962193	0.879017	1	0.893016	0.849471	0.799852	0.801162	0.816974	0.767089	0.745601	0.721816	-0.086201	-3.01775	-0.18	-3.28742	-0.3	-5.81608	0.11	-2.56841	0.916163	0.917572	0.927448	0.977928	0.862299	0.971211	0.957974	1
RAB27A	P51159	Human	Ras-related protein Rab-27A	5	6	5	0.814387	0.821492	0.810835	0.9627	1	0.923623	0.858749	0.859873	0.745015	0.937305	0.790517	0.853087	0.90246	1	0.934141	0.238787	-9.32706	0.07	-0.713307	0.2	-3.1248	-0.14	-2.56158	0.811285	0.919404	1	0.989516	0.922433	0.850225	0.898369	0.931155
GNAI3	P08754	Human	Guanine nucleotide-binding protein G(k) subunit alpha	6	4	8	0.927063	0.963532	0.900192	0.971209	1	0.99904	0.930868	1	0.825965	0.921825	0.780346	0.924035	0.982918	0.932878	0.980908	0.0894982	-4.46433	-0.07	-0.711204	0.07	-0.798161	-0.14	-2.56158	0.785436	0.994079	0.876525	0.748899	1	0.685336	0.835268	0.768169
MYO19	Q96H55	Human	Unconventional myosin-XIX	5	6	10	0.969178	0.974315	1	0.2871	0.261986	0.26484	1	0.974543	0.778225	0.226952	0.19977	0.215015	0.244211	0.211707	0.28405	-1.85204	-25.5454	-2.1	-16.7228	-1.9	-15.3329	-0.21	-2.55798	0.62489	0.546723	0.466877	0.350618	1	0.60159	0.370724	0.326493
NCBP2	P52298	Human	Nuclear cap-binding protein subunit 2	7	7	8	0.8014	0.785652	0.832021	0.972003	1	0.895013	0.962298	1	0.827616	0.854134	0.866381	0.837461	0.819417	0.83283	0.619485	0.244887	-7.16153	-0.13	-1.05744	-0.3	-3.54399	0.17	-2.54676	0.855073	0.916471	0.951739	1	0.986298	0.909899	0.869627	0.954762
ORF63	F5HEU7	KSHV	Capsid assembly protein UL37 homolog	23	27	15	0.0544465	0.0568663	0.0719903	0.859044	0.949183	1	0.0919594	0.0963974	0.0949308	0.814245	0.707263	0.811133	0.795371	1	0.808187	3.93659	-20.2378	3.04	-21.8851	3.2	-22.0652	-0.16	-2.54533	0.112765	0.494565	0.809371	1	0.334488	0.104264	0.405241	0.354015
HELZ2	Q9BYK8	Human	Helicase with zinc finger domain 2	13	36	43	0.959967	0.969975	1	0.713928	0.731443	0.722269	0.981853	1	0.916516	0.652129	0.608215	0.688022	0.68849	0.648352	0.858365	-0.434403	-17.8664	-0.57	-7.74308	-0.4	-5.66143	-0.17	-2.54397	0.889543	0.822625	0.825195	0.803345	1	0.917588	0.80795	0.766021
KIAA1456	Q9P272	Human	Probable tRNA methyltransferase 9-like protein	N/A	1	#N/A	N/A	N/A	N/A	N/A	N/A	N/A	0.826676	0.554954	0.67118	0.953509	1	0.881517	0.925299	0.730084	0.788987	N/A	N/A	0.47	-4.88515	0.25	-2.37107	0.21	-2.54206	#N/A	#N/A	#N/A	#N/A	#N/A	#N/A	#N/A	#N/A
RABGAP1L	Q5R372	Human	Rab GTPase-activating protein 1-like	2	8	11	0.901961	0.959851	0.835668	0.903828	0.991597	1	0.919175	0.968412	0.883138	0.995551	1	0.935785	0.945277	0.915171	0.865342	0.10165	-2.21916	0.08	-1.3154	-0.02	-0.28733	0.1	-2.54203	0.990107	1	0.99915	0.9245	0.887328	0.919464	0.97554	0.952037
ABHD13	Q7L211	Human	Protein ABHD13	N/A	1	#N/A	N/A	N/A	N/A	N/A	N/A	N/A	0.548576	0.664154	0.579564	0.646566	0.653266	1	0.632328	0.652429	0.621441	N/A	N/A	0.36	-2.80599	0.09	-0.555002	0.27	-2.54191	#N/A	#N/A	#N/A	#N/A	#N/A	#N/A	#N/A	#N/A
FAM20B	O75063	Human	Glycosaminoglycan xylosylkinase	5	7	4	0.964912	1	0.959372	0.917821	0.87627	0.897507	0.893746	0.877741	0.919763	1	0.852711	0.956004	0.866178	0.915251	0.788973	-0.118727	-6.34141	0.06	-0.673301	-0.07	-0.830498	0.13	-2.54017	0.861	0.854481	0.918197	0.961857	0.854413	0.94519	0.965565	1
EPPK1	A0A087X1U6	Human	Epiplakin	N/A	12	#N/A	N/A	N/A	N/A	N/A	N/A	N/A	0.970599	0.827666	1	0.777424	0.769453	0.699965	0.787932	0.808065	0.874779	N/A	N/A	-0.32	-5.07112	-0.18	-2.57845	-0.14	-2.53991	#N/A	#N/A	#N/A	#N/A	#N/A	#N/A	#N/A	#N/A
FBXO21	O94952	Human	F-box only protein 21	2	4	4	0.977022	0.996324	0.993566	0.83364	1	0.76011	0.980783	1	0.961097	0.74127	0.647762	0.593391	0.574174	0.601359	0.62667	-0.194295	-2.52301	-0.57	-9.27673	-0.71	-10.6882	0.14	-2.53406	0.93693	1	0.89653	0.774618	0.824939	0.883709	0.90377	0.739084
PDDC1	Q8NB37	Human	Parkinson disease 7 domain-containing protein 1	4	4	5	1	0.945778	0.864446	0.627421	0.612703	0.673122	0.946289	1	0.944173	0.583984	0.633626	0.592855	0.591471	0.585856	0.463949	-0.554273	-12.7388	-0.67	-9.55562	-0.82	-10.9243	0.14	-2.53216	1	0.898161	0.919371	0.854475	0.842447	0.993723	0.868184	0.952487
MTERF4	Q7Z6M4	Human	Transcription termination factor 4, mitochondrial	4	6	7	0.957759	0.942149	1	0.865932	0.891644	0.850321	0.834969	0.849917	1	0.81685	0.835875	0.903518	0.814888	0.750566	0.767779	-0.153607	-7.40672	-0.07	-0.763258	-0.2	-3.16599	0.13	-2.53194	0.771945	0.858547	0.888269	0.911706	1	0.806262	0.931089	0.917446
CALD1	Q05682-4	Human	Isoform 4 of Caldesmon	N/A	7	#N/A	N/A	N/A	N/A	N/A	N/A	N/A	0.741121	0.715684	0.64459	0.783789	0.881843	0.6838	1	0.894151	0.773649	N/A	N/A	0.16	-1.47757	0.34	-4.03162	-0.18	-2.53172	#N/A	#N/A	#N/A	#N/A	#N/A	#N/A	#N/A	#N/A
AP3S2	P59780	Human	AP-3 complex subunit sigma-2	1	3	2	0.789606	0.758592	1	0.797988	0.801341	0.746857	0.545802	0.551527	0.900763	0.668416	0.727099	0.763836	1	0.873569	0.764313	-0.118727	-1.52817	0.11	-0.805955	0.4	-3.21789	-0.29	-2.53085	0.839186	0.727058	0.669134	0.683905	0.55992	1	0.576981	0.663424
MGEA5	O60502	Human	Protein O-GlcNAcase	25	27	22	0.839402	0.827264	0.861811	0.968254	0.940243	1	0.891597	0.915998	0.774	1	0.966947	0.935613	0.931735	0.903949	0.821855	0.201634	-8.95572	0.17	-2.67056	0.04	-0.469087	0.13	-2.53006	0.762658	0.946673	0.943438	0.851067	1	0.761522	0.965649	0.938151
PURA	Q00577	Human	Transcriptional activator protein Pur-alpha	12	9	11	0.848341	0.875829	0.929858	0.996209	1	0.993365	0.668459	0.72305	0.878602	0.889592	0.959402	1	0.82658	0.882871	0.847017	0.172488	-8.37046	0.33	-4.76346	0.17	-2.25403	0.16	-2.52816	0.823078	0.816238	0.890312	0.898104	1	0.861761	0.866336	0.901094
POFUT2	Q9Y2G5	Human	GDP-fucose protein O-fucosyltransferase 2	12	11	12	0.971564	1	0.981991	0.917536	0.874882	0.967773	0.937037	0.834582	1	0.911529	0.906381	0.879413	0.872152	0.81184	0.797011	-0.0985055	-3.18655	-0.04	-0.383819	-0.16	-2.58237	0.12	-2.52606	0.907124	0.850552	0.977974	1	0.959561	0.984652	0.941263	0.95744
COQ2	Q96H96	Human	4-hydroxybenzoate polyprenyltransferase, mitochondrial	N/A	1	#N/A	N/A	N/A	N/A	N/A	N/A	N/A	0.985257	0.985885	1	0.691656	0.620138	0.731493	0.579987	0.569636	0.70138	N/A	N/A	-0.54	-8.12023	-0.68	-9.77257	0.14	-2.52482	#N/A	#N/A	#N/A	#N/A	#N/A	#N/A	#N/A	#N/A
NSMCE4A	Q9NXX6	Human	Non-structural maintenance of chromosomes element 4 homolog A	2	8	5	1	0.972072	0.981982	0.836036	0.806306	0.864865	1	0.91566	0.940818	0.844619	0.746315	0.756179	0.760723	0.674831	0.724482	-0.236164	-10.5815	-0.28	-5.29192	-0.4	-7.43969	0.12	-2.52402	0.921148	1	0.958276	0.896757	0.792774	0.920964	0.940023	0.908224
GEMIN2	O14893	Human	Gem-associated protein 2	7	3	9	0.939394	0.925189	0.880682	0.982008	1	0.984848	0.737693	1	0.752461	0.832865	0.906704	0.894749	0.775902	0.68331	0.853493	0.112367	-6.235	0.08	-0.717089	-0.11	-0.769916	0.19	-2.52368	0.87814	0.924061	0.858826	0.876799	0.852553	0.76554	0.910336	1
DENND1A	Q8TEH3	Human	DENN domain-containing protein 1A	1	4	3	0.995719	0.860445	1	0.880993	0.766267	0.748288	0.996184	1	0.817604	0.799033	0.781989	0.733656	0.88985	0.803358	0.857288	-0.253257	-4.66579	-0.28	-4.29671	-0.14	-1.79378	-0.14	-2.52318	0.921274	0.890498	0.96564	1	0.917953	0.927437	0.977254	0.945049
APOD	P05090	Human	Apolipoprotein D	N/A	1	1	N/A	N/A	N/A	N/A	N/A	N/A	0.291948	0.243365	0.236167	0.230319	0.22897	0.271705	0.248313	1	0.242465	N/A	N/A	-0.08	-0.133777	0.95	-1.57951	-1.03	-2.52186	0.715211	0.840976	0.919073	0.770817	0.685079	0.681737	0.83714	1
KLHL29	Q96CT2	Human	Kelch-like protein 29	N/A	1	6	N/A	N/A	N/A	N/A	N/A	N/A	1	0.981679	0.99542	0.862595	0.839695	0.909924	0.853435	0.839695	0.709924	N/A	N/A	-0.19	-3.12511	-0.31	-5.62987	0.12	-2.52095	1	0.999477	0.835337	0.862798	0.8399	0.947295	0.889104	0.790033
RAB11FIP2	Q7L804	Human	Rab11 family-interacting protein 2	N/A	2	3	N/A	N/A	N/A	N/A	N/A	N/A	0.885439	1	0.807281	0.820128	0.728051	0.872056	0.715739	0.742505	0.724304	N/A	N/A	-0.15	-1.93936	-0.3	-4.51198	0.15	-2.5207	0.987354	1	0.954034	0.94668	0.893565	0.916508	0.878894	0.881503
ARID5B	Q14865	Human	AT-rich interactive domain-containing protein 5B	4	8	15	0.603292	0.585185	0.623045	0.960494	1	0.962963	0.401851	0.354552	0.430763	1	0.953715	0.97895	0.922141	0.857215	0.913391	0.690641	-19.4835	1.3	-16.5981	1.18	-15.2171	0.12	-2.51833	0.449679	1	0.944283	0.979094	0.673734	0.4757	0.962883	0.903404
CTC1	Q2NKJ3	Human	CST complex subunit CTC1	2	3	3	1	0.858733	0.967466	0.864726	0.744007	0.770548	1	0.87033	0.962637	0.825641	0.823443	0.778755	0.770696	0.758974	0.718681	-0.248108	-5.04187	-0.22	-4.30723	-0.33	-6.62635	0.11	-2.51493	0.910395	0.887445	0.943711	0.995491	0.86499	1	0.931523	0.927721
SLC35F6	Q8N357	Human	Solute carrier family 35 member F6	2	5	2	0.816999	0.848222	0.792715	0.926279	1	0.843018	0.869455	0.830526	0.910444	0.675838	0.726465	0.817331	0.854857	0.699607	1	0.171207	-3.32084	-0.23	-2.39659	-0.03	-0.303898	-0.2	-2.51234	0.871775	0.802448	1	0.980036	0.846205	0.987608	0.973208	0.963291
ALDH4A1	P30038	Human	Delta-1-pyrroline-5-carboxylate dehydrogenase, mitochondrial	18	24	18	1	0.962371	0.919097	0.927563	0.92286	0.957667	0.909854	0.828369	0.922705	0.988424	1	0.966407	0.942801	0.870273	0.936184	-0.0380063	-1.24401	0.15	-2.94675	0.05	-0.66845	0.1	-2.51152	0.740248	0.769687	0.929023	0.982929	0.861199	0.829318	0.919284	1
ZCRB1	Q8TBF4	Human	Zinc finger CCHC-type and RNA-binding motif-containing protein 1	1	2	1	0.713558	0.780395	1	0.646722	0.442393	0.412476	0.889722	0.947193	1	0.608862	0.573213	0.662835	0.592204	0.543895	0.559887	-0.732165	-5.83617	-0.62	-10.6037	-0.74	-11.7255	0.12	-2.51027	0.345762	0.311488	0.263513	0.237568	1	0.268572	0.235702	0.198513
BAX	Q07812	Human	Apoptosis regulator BAX	10	7	6	1	0.941459	0.966411	0.928023	0.99904	0.908829	1	0.915921	0.868093	0.853898	0.882725	0.70816	0.929424	0.862816	0.900743	-0.0365259	-0.820949	-0.19	-2.59233	-0.05	-0.42892	-0.14	-2.50866	0.844032	0.813785	0.822434	0.957723	0.899734	0.919236	0.948864	1
SGO1	Q5FBB7	Human	Shugoshin 1	1	1	3	1	0.692308	0.843077	0.446769	0.299077	0.454154	0.93568	1	0.902913	0.688107	0.445388	0.519417	0.601942	0.637136	0.63835	-1.08009	-9.16102	-0.78	-8.37771	-0.6	-6.3713	-0.18	-2.50493	0.960822	0.822674	0.775971	0.788144	0.853152	1	0.814642	0.801099
PHKB	Q93100-3	Human	Isoform 3 of Phosphorylase b kinase regulatory subunit beta	N/A	5	#N/A	N/A	N/A	N/A	N/A	N/A	N/A	1	0.831284	0.930328	0.864071	0.980874	0.922814	0.952186	0.810109	0.69877	N/A	N/A	0	-0.0345835	-0.17	-1.75732	0.17	-2.50467	#N/A	#N/A	#N/A	#N/A	#N/A	#N/A	#N/A	#N/A
ENDOG	Q14249	Human	Endonuclease G, mitochondrial	1	2	2	0.800512	1	0.803708	0.473146	0.48977	0.473785	0.552724	0.63884	1	0.443761	0.479789	0.502636	0.577329	0.539543	0.613357	-0.85726	-12.3978	-0.62	-4.46743	-0.34	-1.96844	-0.28	-2.50342	0.912964	0.930694	1	0.875103	0.99487	0.926728	0.970289	0.910432
DGUOK	Q16854	Human	Deoxyguanosine kinase, mitochondrial	3	4	6	0.996176	1	0.962715	0.938815	0.99522	0.926386	1	0.997037	0.917117	0.951455	0.904131	0.886875	0.876242	0.908053	0.695224	-0.0484122	-1.59979	-0.09	-0.849397	-0.23	-3.25581	0.15	-2.50228	0.827319	0.817947	0.867639	1	0.848211	0.803407	0.929182	0.952104
KIAA1468	Q9P260	Human	LisH domain and HEAT repeat-containing protein KIAA1468	13	19	22	0.983099	0.995305	1	0.878873	0.965258	0.897653	0.984167	0.999198	1	0.878345	0.838711	0.831747	0.797675	0.831196	0.757391	-0.118727	-4.23896	-0.23	-5.23276	-0.32	-7.37338	0.1	-2.50181	0.984745	0.905627	0.951866	0.829803	0.857746	1	0.886348	0.85547
ROCK1	Q13464	Human	Rho-associated protein kinase 1	38	46	51	0.997438	1	0.998292	0.756618	0.76345	0.722459	1	0.971606	0.832932	0.667749	0.663599	0.625209	0.62852	0.547228	0.608914	-0.416962	-16.761	-0.52	-8.27363	-0.65	-9.88098	0.13	-2.50181	0.962632	0.99017	1	0.83471	0.844653	0.972731	0.918756	0.822899
RASA1	P20936	Human	Ras GTPase-activating protein 1	2	23	11	1	0.963126	0.871817	0.863916	0.628622	0.877963	0.872436	0.857763	0.909234	0.986172	1	0.972766	0.950641	0.927902	0.900131	-0.258425	-2.66859	0.16	-3.8469	0.07	-1.39574	0.09	-2.49881	0.806096	0.902651	1	0.783866	0.842972	0.859372	0.880669	0.813195
PRKACA	P17612	Human	cAMP-dependent protein kinase catalytic subunit alpha	10	11	9	0.958733	0.953935	0.983685	0.864683	0.960653	1	0.885191	0.84451	1	0.864407	0.838954	0.8025	0.758341	0.825819	0.707421	-0.0350469	-0.590834	-0.12	-1.61461	-0.25	-4.15199	0.13	-2.49716	0.952377	0.965668	0.927842	0.832565	0.724931	1	0.996792	0.926505
PRCP	P42785	Human	Lysosomal Pro-X carboxypeptidase	6	6	5	0.914874	0.8971	0.955098	0.908326	1	0.898036	0.626528	0.619977	1	0.691463	0.647633	0.926015	0.539137	0.552948	0.721213	0.0200577	-0.354679	0.01	-0.120485	-0.31	-1.58549	0.32	-2.49552	0.91578	0.943122	0.703901	0.864702	1	0.889826	0.745057	0.837438
EIF4A1	P60842	Human	Eukaryotic initiation factor 4A-I	11	11	13	0.979631	1	0.988361	0.909796	0.947624	0.964113	0.770841	0.808614	0.832715	0.815774	0.88459	0.85851	0.876891	0.892015	1	-0.0740006	-3.39265	0.09	-1.24863	0.2	-3.7289	-0.11	-2.48747	0.885983	1	0.957353	0.93583	0.919822	0.843098	0.891222	0.898929
NRM	Q8IXM6	Human	Nurim	2	4	5	0.859589	0.774829	1	0.934075	0.830479	0.759418	1	0.879184	0.863463	0.877409	0.811739	0.735041	0.775735	0.768763	0.625127	-0.0619024	-0.56626	-0.18	-2.02176	-0.34	-4.5719	0.16	-2.48661	0.881348	0.927999	0.84493	1	0.853909	0.898433	0.921215	0.999108
PARP14	Q460N5	Human	Poly [ADP-ribose] polymerase 14	13	45	46	1	0.972826	0.907609	0.837862	0.76087	0.913043	1	0.936453	0.840825	0.678758	0.604166	0.752662	0.726557	0.688896	0.909398	-0.1976	-3.94297	-0.45	-5.28123	-0.26	-2.8481	-0.19	-2.48459	0.828745	0.821281	0.986046	0.962361	1	0.860062	0.862183	0.85061
HMGA1	P17096	Human	High mobility group protein HMG-I/HMG-Y	12	9	8	0.979943	0.939828	1	0.906399	0.881566	0.942693	0.836746	1	0.893149	0.726711	0.840213	0.737676	0.764791	0.703888	0.586909	-0.0954196	-3.8217	-0.24	-2.843	-0.41	-5.35597	0.16	-2.48449	0.936837	0.858427	0.830883	0.916394	0.865644	1	0.890348	0.895669
ABHD3	Q8WU67	Human	Phospholipase ABHD3	N/A	1	#N/A	N/A	N/A	N/A	N/A	N/A	N/A	0.82791	0.772957	0.654375	0.741142	0.616052	0.651482	0.679682	0.707158	1	N/A	N/A	-0.17	-1.154	0.08	-0.376596	-0.25	-2.48416	#N/A	#N/A	#N/A	#N/A	#N/A	#N/A	#N/A	#N/A
SCLT1	Q96NL6	Human	Sodium channel and clathrin linker 1	N/A	7	1	N/A	N/A	N/A	N/A	N/A	N/A	0.946279	0.811318	0.818837	0.918295	0.766047	1	0.776512	0.668992	0.898372	N/A	N/A	0.06	-0.35034	-0.14	-1.18982	0.2	-2.47838	1	0.921557	0.929852	0.798702	0.923828	0.948839	0.904597	0.835939
LTV1	Q96GA3	Human	Protein LTV1 homolog	10	11	11	0.899206	0.842063	1	0.753175	0.665079	0.674603	1	0.922746	0.813761	0.805424	0.708578	0.80869	0.76843	0.907418	0.916715	-0.388355	-8.1965	-0.24	-3.00525	-0.08	-0.729682	-0.16	-2.47748	0.99118	0.963717	0.971849	0.954127	1	0.886093	0.975609	0.95877
MYEF2	Q9P2K5	Human	Myelin expression factor 2	15	16	14	0.982317	0.952255	1	0.820513	0.84527	0.809903	1	0.913437	0.819267	0.736281	0.707735	0.724433	0.658303	0.672663	0.666975	-0.244685	-11.9116	-0.33	-6.11072	-0.45	-8.12917	0.12	-2.47453	0.959482	0.894613	0.893854	1	0.828224	0.931862	0.86459	0.897429
MSANTD3	Q96H12	Human	Myb/SANT-like DNA-binding domain-containing protein 3	N/A	1	#N/A	N/A	N/A	N/A	N/A	N/A	N/A	0.745415	0.857667	0.638298	0.404255	1	0.382979	0.464417	0.451944	0.222304	N/A	N/A	-0.33	-1.34916	-0.98	-3.83649	0.65	-2.47337	#N/A	#N/A	#N/A	#N/A	#N/A	#N/A	#N/A	#N/A
ATP6V1D	Q9Y5K8	Human	V-type proton ATPase subunit D	10	6	13	0.990542	0.988822	1	0.770421	0.745486	0.774721	0.698715	0.632692	1	0.410417	0.4215	0.386891	0.518257	0.468212	0.44183	-0.378944	-16.9608	-0.94	-8.5458	-0.71	-6.58575	-0.23	-2.47331	0.928071	0.755136	0.787481	0.706358	0.774796	1	0.768258	0.720029
PHF21A	Q96BD5	Human	PHD finger protein 21A	2	4	7	0.832117	0.940693	1	0.963504	0.915146	0.816606	0.925868	0.836722	0.936503	0.882703	0.960588	1	0.865499	0.788239	0.943384	-0.0409718	-0.474163	0.08	-0.844809	-0.06	-0.622342	0.13	-2.47184	0.770479	0.869779	0.947434	1	0.917161	0.819241	0.9204	0.941752
NOSIP	Q9Y314	Human	Nitric oxide synthase-interacting protein	15	10	8	1	0.973465	0.899166	0.596664	0.617134	0.605762	0.906638	1	0.816907	0.446462	0.436988	0.426641	0.455591	0.525034	0.460744	-0.659723	-16.9652	-1.06	-13.8385	-0.92	-12.3236	-0.14	-2.47039	0.998561	0.601068	0.615675	0.53222	0.706556	1	0.652525	0.611485
C19orf52	Q9BSF4	Human	Uncharacterized protein C19orf52	5	3	6	0.986767	0.963138	0.926276	0.930057	1	0.929112	1	0.978546	0.950536	0.876639	0.889154	0.939213	0.953516	0.948749	0.979142	-0.00868224	-0.178536	-0.11	-2.4023	-0.02	-0.326604	-0.09	-2.46882	0.81071	0.966884	0.868967	0.919602	1	0.787941	0.825788	0.967073
DNAJB12	Q9NXW2	Human	DnaJ homolog subfamily B member 12	4	8	10	0.85	1	0.866964	0.816964	0.853571	0.9875	1	0.935003	0.913184	0.749816	0.67865	0.785813	0.621571	0.7297	0.67552	-0.0320936	-0.310738	-0.36	-6.22886	-0.49	-8.22598	0.13	-2.46853	0.970909	1	0.896926	0.9175	0.919019	0.933668	0.865992	0.81473
PDK3	Q15120	Human	[Pyruvate dehydrogenase (acetyl-transferring)] kinase isozyme 3, mitochondrial	8	9	12	0.989767	1	0.922791	0.930233	0.87814	0.96	1	0.86202	0.907875	0.740957	0.724077	0.707423	0.709683	0.650603	0.650264	-0.0740006	-2.05471	-0.35	-6.71673	-0.46	-8.60152	0.11	-2.46609	0.961584	0.890029	0.865815	0.974912	0.927949	1	0.830864	0.829829
AFAP1	Q8N556	Human	Actin filament-associated protein 1	16	13	9	0.935085	1	0.942813	0.646059	0.623648	0.637558	0.809019	0.746417	1	0.647895	0.658575	0.648773	0.778256	0.685287	0.720441	-0.592919	-18.2267	-0.39	-5.16728	-0.23	-2.74092	-0.16	-2.46587	0.908159	0.691186	0.822944	0.74054	0.532237	1	0.718178	0.687057
SIK2	Q9H0K1	Human	Serine/threonine-protein kinase SIK2	3	2	4	1	0.933333	0.945045	0.746847	0.858559	0.855856	1	0.932364	0.992727	0.641455	0.642909	0.684364	0.730909	0.742545	0.653091	-0.226004	-5.59394	-0.57	-10.5179	-0.46	-8.80883	-0.11	-2.4635	1	0.777427	0.69494	0.689004	0.708895	0.967649	0.709181	0.655837
CD274	Q9NZQ7	Human	Programmed cell death 1 ligand 1	3	6	6	0.955636	1	0.941091	0.541091	0.530182	0.594182	0.754036	0.732903	1	0.509153	0.543166	0.546971	0.525298	0.431253	0.453851	-0.798366	-18.0046	-0.64	-7.23695	-0.82	-9.03448	0.18	-2.46317	0.917894	0.801912	0.595497	0.50126	0.481608	1	0.759447	0.667812
POLE4	Q9NR33	Human	DNA polymerase epsilon subunit 4	5	1	4	1	0.960784	0.99287	0.800357	0.782531	0.829768	0.0431034	0.0621284	0.053805	0.139417	0.0659929	0.0870987	0.102854	1	0.0876932	-0.291592	-12.7298	0.88	-1.13354	2.9	-3.56686	-2.02	-2.46209	0.752093	1	0.674755	0.638775	0.544371	0.839398	0.794224	0.707702
ZCCHC8	Q6NZY4	Human	Zinc finger CCHC domain-containing protein 8	16	20	27	0.820244	0.791449	0.760035	0.874346	1	0.919721	0.907752	1	0.88347	0.907854	0.93693	0.974038	0.857837	0.914739	0.843411	0.23634	-5.81643	0.01	-0.173118	-0.09	-1.45871	0.11	-2.45524	0.851258	0.94561	0.952086	0.994176	1	0.808531	0.948657	0.964001
NCK1	P16333	Human	Cytoplasmic protein NCK1	15	14	11	0.995224	1	0.974212	0.882521	0.946514	0.945559	0.946345	0.921358	0.913312	1	0.991653	0.928123	0.928423	0.959083	0.814866	-0.0969617	-3.93269	0.07	-0.922974	-0.04	-0.539669	0.11	-2.45505	0.975616	1	0.91868	0.907835	0.823792	0.918598	0.908283	0.915492
MEST	Q5EB52	Human	Mesoderm-specific transcript homolog protein	5	5	1	1	0.898539	0.913961	0.722403	0.565747	0.840909	0.969768	0.883862	0.988716	1	0.949116	0.646051	0.809559	0.786779	0.522674	-0.401635	-4.4644	-0.13	-0.769818	-0.42	-3.11582	0.29	-2.45185	0.931282	0.663354	0.68054	0.660284	0.455517	1	0.688855	0.653734
ITPR2	Q14571	Human	Inositol 1,4,5-trisphosphate receptor type 2	28	48	50	0.948854	1	0.917989	0.858907	0.819224	0.844797	1	0.946319	0.936868	0.847869	0.787955	0.836919	0.845063	0.917829	0.885226	-0.184425	-7.87874	-0.22	-4.8237	-0.12	-2.38098	-0.1	-2.44935	0.883189	0.864845	0.904983	0.963001	0.882449	0.984532	0.928654	1
TMEM159	Q96B96	Human	Promethin	N/A	1	#N/A	N/A	N/A	N/A	N/A	N/A	N/A	1	0.825352	0.878873	0.642254	0.692958	0.415023	0.768075	0.683568	0.614085	N/A	N/A	-0.63	-5.32247	-0.39	-2.91701	-0.24	-2.44912	#N/A	#N/A	#N/A	#N/A	#N/A	#N/A	#N/A	#N/A
GALC	P54803	Human	Galactocerebrosidase	2	5	6	0.976852	1	0.983333	0.82963	0.784259	0.968519	0.904377	0.746394	1	0.735723	0.666444	0.795081	0.602084	0.580659	0.742893	-0.1976	-3.43238	-0.27	-2.6149	-0.46	-5.11921	0.19	-2.44869	0.958459	0.813188	0.853214	0.866491	0.781805	1	0.828648	0.88964
NOB1	Q9ULX3	Human	RNA-binding protein NOB1	12	13	9	0.952963	0.925682	1	0.913452	0.968956	0.908749	0.72027	0.765506	0.86907	0.874135	0.813009	0.884326	0.862841	1	0.963219	-0.0454314	-1.28335	0.13	-1.69822	0.26	-4.20417	-0.14	-2.44671	0.794063	0.912848	0.892501	0.929323	1	0.734307	0.900084	0.872868
DENND3	A2RUS2	Human	DENN domain-containing protein 3	2	10	#N/A	1	0.932916	0.94186	0.852415	0.788909	0.881038	0.835004	0.768298	1	0.562032	0.568348	0.466858	0.507959	0.457424	0.448581	-0.189351	-5.86189	-0.7	-8.6002	-0.88	-10.1005	0.18	-2.44563	#N/A	#N/A	#N/A	#N/A	#N/A	#N/A	#N/A	#N/A
PIK3C2A	O00443	Human	Phosphatidylinositol 4-phosphate 3-kinase C2 domain-containing subunit alpha	25	39	39	1	0.971601	0.952668	0.783133	0.802065	0.761618	0.959947	0.993606	0.993374	0.747283	0.683301	0.809598	0.785646	0.744777	1	-0.316528	-13.7201	-0.4	-5.14314	-0.22	-2.73609	-0.18	-2.44239	0.985577	0.965846	0.975039	0.903696	0.946293	1	0.993597	0.950135
CBR3	O75828	Human	Carbonyl reductase [NADPH] 3	11	8	7	0.803509	0.757018	0.831579	0.879825	1	0.891228	0.841295	0.879209	0.830462	0.92006	1	0.920843	0.937484	0.930893	0.64076	0.211635	-4.82335	0.16	-1.25613	-0.02	-0.279319	0.18	-2.44173	0.755171	0.877414	0.863145	1	0.937985	0.656234	0.840499	0.821803
FXR1	P51114	Human	Fragile X mental retardation syndrome-related protein 1	20	23	29	0.980483	0.957249	1	0.901487	0.847584	0.891264	0.98889	1	0.979277	0.822069	0.796524	0.779407	0.760603	0.756323	0.741597	-0.153607	-7.14037	-0.31	-7.63289	-0.39	-9.33999	0.09	-2.44141	1	0.939575	0.954684	0.861153	0.829538	0.923151	0.919297	0.860493
CYTH3	O43739	Human	Cytohesin-3	N/A	4	4	N/A	N/A	N/A	N/A	N/A	N/A	0.998894	1	0.846602	0.638319	0.656313	0.55971	0.594793	0.553177	0.532871	N/A	N/A	-0.62	-9.18075	-0.76	-10.5706	0.14	-2.43919	0.646377	1	0.702952	0.571398	0.84135	0.594657	0.737843	0.57542
IER5	Q5VY09	Human	Immediate early response gene 5 protein	2	1	1	0.612779	0.492687	0.485758	0.591994	0.82602	1	0.781362	0.681004	0.541219	0.713262	1	0.759857	0.971326	0.910394	0.982079	0.603122	-3.55094	0.3	-2.57669	0.52	-5.07341	-0.21	-2.43651	0.803925	0.799442	0.666439	0.867118	1	0.99793	0.75498	0.679351
TBX18	O95935	Human	T-box transcription factor TBX18	4	4	8	0.658197	0.601639	0.631148	0.909836	1	0.879508	0.729228	0.678397	0.626914	0.92636	1	0.956338	0.981753	0.871294	0.760182	0.560715	-11.7033	0.5	-7.24711	0.36	-5.18918	0.14	-2.43432	0.59281	0.869523	0.814992	0.870168	1	0.566007	0.843619	0.836792
HLA-E	P13747	Human	HLA class I histocompatibility antigen, alpha chain E	7	10	3	1	0.919381	0.903094	0.707655	0.737785	0.732085	0.676504	0.606771	1	0.422337	0.431762	0.519852	0.550647	0.479721	0.626701	-0.373327	-12.4352	-0.73	-5.68691	-0.46	-3.32931	-0.27	-2.43381	0.780465	1	0.854373	0.923041	0.70239	0.725732	0.790343	0.911379
SPATA18	Q8TC71	Human	Mitochondria-eating protein	N/A	1	#N/A	N/A	N/A	N/A	N/A	N/A	N/A	0.817289	0.946955	0.626719	0.791749	0.634578	0.97446	0.852652	0.998035	1	N/A	N/A	0.01	-0.017858	0.25	-1.81339	-0.25	-2.4326	#N/A	#N/A	#N/A	#N/A	#N/A	#N/A	#N/A	#N/A
SP1	P08047	Human	Transcription factor Sp1	7	2	6	0.835708	0.869237	1	0.873428	0.784577	0.720872	0.823933	0.896528	0.722569	0.863243	0.718804	1	0.75578	0.796897	0.697492	-0.186065	-2.81074	0.08	-0.51797	-0.12	-0.942313	0.2	-2.43247	0.866642	0.842644	0.891289	0.959079	1	0.919947	0.963672	0.976734
MPRIP	Q6WCQ1	Human	Myosin phosphatase Rho-interacting protein	46	41	50	1	0.992933	0.99735	0.80742	0.805654	0.80212	0.893577	0.845729	1	0.881998	0.852809	0.830908	0.84035	0.759982	0.764174	-0.309359	-16.7962	-0.09	-1.23998	-0.21	-3.67249	0.12	-2.43237	0.928197	0.928789	0.977684	0.883255	0.856515	0.992822	1	0.951604
LIX1L	Q8IVB5	Human	LIX1-like protein	N/A	1	#N/A	N/A	N/A	N/A	N/A	N/A	N/A	0.899194	1	0.777419	0.449597	0.349194	0.40121	0.427823	0.480645	0.439113	N/A	N/A	-1.16	-12.4496	-0.99	-10.9096	-0.17	-2.43163	#N/A	#N/A	#N/A	#N/A	#N/A	#N/A	#N/A	#N/A
MYH14	Q7Z406	Human	Myosin-14	N/A	1	3	N/A	N/A	N/A	N/A	N/A	N/A	0.967578	0.950986	0.715565	1	0.796168	0.902597	0.889683	0.746182	0.700153	N/A	N/A	0.03	-0.243451	-0.17	-1.32039	0.21	-2.43054	1	0.811398	0.395374	0.517685	0.629527	0.692558	0.606593	0.570152
KIAA1161	Q6NSJ0	Human	Uncharacterized family 31 glucosidase KIAA1161	2	4	1	0.814815	0.825397	0.820862	0.666667	1	0.590325	0.927057	0.757936	1	0.473322	0.429826	0.448467	0.537485	0.514926	0.460219	-0.125006	-0.582396	-0.99	-11.7552	-0.83	-10.1151	-0.16	-2.42863	1	0.799158	0.535842	0.66567	0.550101	0.968571	0.488892	0.547437
NDUFB3	O43676	Human	NADH dehydrogenase [ubiquinone] 1 beta subcomplex subunit 3	5	2	3	0.933953	0.912558	0.899535	0.916279	1	0.931163	1	0.856793	0.803917	0.807099	0.711628	0.703305	0.705018	0.705018	0.575275	0.0524159	-1.43687	-0.26	-3.06859	-0.42	-5.51221	0.16	-2.42632	0.755734	0.77366	0.841707	1	0.91923	0.864825	0.787993	0.882541
NKIRAS2	Q9NYR9	Human	NF-kappa-B inhibitor-interacting Ras-like protein 2	5	2	2	1	0.984389	0.987858	0.761492	0.683435	0.765828	1	0.931864	0.89646	0.847027	0.867067	0.782231	0.88644	0.842351	0.995324	-0.426625	-12.7025	-0.18	-2.84129	-0.05	-0.643096	-0.13	-2.42611	0.977719	0.718305	0.811821	0.777784	0.841523	1	0.821647	0.824309
ATXN3	P54252	Human	Ataxin-3	8	4	6	0.902091	0.962928	0.938213	0.970532	1	0.948669	0.856236	0.984317	1	0.880321	0.965833	0.929612	0.819642	0.933906	0.777446	0.0579701	-2.26826	-0.03	-0.274775	-0.17	-2.31339	0.13	-2.42603	0.924122	0.989176	0.992785	0.88718	0.854581	1	0.896688	0.899405
CCHCR1	Q8TD31	Human	Coiled-coil alpha-helical rod protein 1	1	2	2	1	0.960927	0.993377	0.371523	0.389404	0.305298	1	0.878695	0.911315	0.416922	0.393476	0.41998	0.412844	0.420999	0.589195	-1.46993	-20.6266	-1.18	-11.8301	-0.97	-10.2131	-0.21	-2.42483	0.893422	1	0.871109	0.926325	0.951566	0.930197	0.933255	0.936051
TMEM143	Q96AN5	Human	Transmembrane protein 143	N/A	2	#N/A	N/A	N/A	N/A	N/A	N/A	N/A	0.821958	1	0.611276	0.486647	0.551929	0.456973	0.418398	0.480712	0.356083	N/A	N/A	-0.7	-5.6448	-0.96	-7.68986	0.25	-2.42473	#N/A	#N/A	#N/A	#N/A	#N/A	#N/A	#N/A	#N/A
HAUS1	Q96CS2	Human	HAUS augmin-like complex subunit 1	3	9	8	1	0.989805	0.930331	0.715378	0.809686	0.724724	0.933555	1	0.872902	0.80552	0.758753	0.83295	0.760883	0.711389	0.749468	-0.37707	-10.1011	-0.23	-4.36011	-0.34	-6.61209	0.11	-2.42171	0.969419	0.865232	1	0.818794	0.782451	0.910846	0.886188	0.80169
MRPL50	Q8N5N7	Human	39S ribosomal protein L50, mitochondrial	9	5	9	1	0.963134	0.864516	0.853456	0.952995	0.925346	0.790162	0.947148	0.847026	0.94366	0.897436	1	0.870225	0.907204	0.829583	-0.0499049	-0.84377	0.14	-2.04352	0.01	-0.14779	0.12	-2.42078	0.900188	0.866633	0.907184	1	0.939313	0.982493	0.953773	0.967498
NME6	O75414	Human	Nucleoside diphosphate kinase 6	1	3	1	1	0.925829	0.798429	0.767016	0.886562	0.827225	0.946483	1	0.983507	0.734433	0.754965	0.852911	0.742511	0.757994	0.644228	-0.134477	-2.03857	-0.32	-5.48107	-0.45	-7.5417	0.13	-2.41717	0.797965	0.852088	0.829038	0.814952	1	0.81608	0.775006	0.786046
LLPH	Q9BRT6	Human	Protein LLP homolog	2	3	4	0.666106	0.611438	0.629941	0.942809	1	0.930193	0.609521	0.758014	0.591187	0.809692	0.769433	0.762893	0.798381	1	0.843465	0.591679	-15.4405	0.26	-3.16648	0.43	-5.59483	-0.17	-2.41704	0.675537	0.670107	0.802846	0.86234	1	0.641758	0.842355	0.902361
KSR1	Q8IVT5	Human	Kinase suppressor of Ras 1	6	6	8	1	0.956275	0.957085	0.678543	0.708502	0.676923	0.884737	0.843164	0.904097	0.693381	0.797088	0.776977	0.881285	0.704187	1	-0.498179	-17.4173	-0.22	-2.2703	-0.03	-0.276095	-0.19	-2.41543	0.870581	0.814152	0.892576	0.860129	0.940427	1	0.830259	0.801937
NT5C	Q8TCD5	Human	5'(3')-deoxyribonucleotidase, cytosolic type	11	6	9	0.89881	0.897109	1	0.810374	0.817177	0.74915	0.737583	0.834066	0.827191	0.994154	1	0.92779	0.988869	0.928678	0.653213	-0.234465	-6.81664	0.28	-2.64778	0.1	-0.515174	0.18	-2.40835	1	0.823271	0.845523	0.946513	0.968447	0.901778	0.894994	0.908279
NOP2	P46087	Human	Probable 28S rRNA (cytosine(4447)-C(5))-methyltransferase	46	27	30	0.95539	0.918216	1	0.934944	0.924721	0.878253	0.787798	0.830057	0.895305	0.819596	0.862308	0.886443	0.905407	0.878793	1	-0.0694519	-2.31104	0.03	-0.3544	0.15	-2.43508	-0.12	-2.40667	0.814461	0.809867	0.8948	0.997594	1	0.901826	0.87111	0.963594
DNASE1L1	P49184	Human	Deoxyribonuclease-1-like 1	2	3	5	1	0.88586	0.889267	0.769165	0.857751	0.787053	0.909605	0.792844	1	0.641243	0.595104	0.60452	0.612994	0.585687	0.403955	-0.200913	-5.001	-0.55	-5.24113	-0.75	-7.32288	0.2	-2.40509	0.811355	1	0.910312	0.852368	0.825964	0.822722	0.955572	0.877002
GINS3	Q9BRX5	Human	DNA replication complex GINS protein PSF3	11	5	9	1	0.99061	0.97277	0.882629	0.915493	0.889202	0.744877	0.866979	1	0.943416	0.916046	0.935475	0.808906	0.955045	0.710416	-0.140826	-8.33764	0.1	-0.847667	-0.08	-0.57981	0.18	-2.40383	0.875254	1	0.960553	0.989084	0.92024	0.906113	0.956235	0.949578
CD58	P19256	Human	Lymphocyte function-associated antigen 3	2	2	2	0.820671	0.871025	0.714664	0.952297	1	0.887809	0.795991	0.887972	0.725236	1	0.764151	0.959906	0.876179	0.810142	0.701651	0.238787	-5.01962	0.18	-1.56666	-0.01	-0.0833602	0.19	-2.40105	0.778949	0.970775	0.932699	0.972335	0.894576	0.824654	1	0.968392
CEP350	Q5VT06	Human	Centrosome-associated protein 350	6	14	22	0.990706	0.997212	1	0.781599	0.890335	0.914498	1	0.943473	0.852845	0.675934	0.672676	0.658992	0.755376	0.687826	0.725999	-0.207561	-5.1596	-0.48	-8.86175	-0.37	-6.97543	-0.11	-2.40039	1	0.954333	0.931027	0.84845	0.956123	0.999924	0.885349	0.848157
GGT7	Q9UJ14	Human	Gamma-glutamyltransferase 7	3	7	6	1	0.95539	0.984201	0.883829	0.969331	0.902416	1	0.962649	0.972502	0.93813	0.980981	0.912695	0.886572	0.780247	0.949358	-0.093879	-3.00201	-0.05	-0.598806	-0.17	-2.82461	0.11	-2.39956	0.833561	0.881164	0.932286	1	0.880097	0.940389	0.90038	0.959053
ATP11C	Q8NB49	Human	Phospholipid-transporting ATPase IG	14	22	26	0.883333	0.886111	0.855556	1	0.959259	0.998148	0.920625	0.888714	0.863372	0.954476	0.903755	0.939801	0.99645	0.977933	1	0.172488	-8.92617	0.07	-1.18562	0.15	-3.57364	-0.09	-2.39672	0.785041	0.929543	0.962602	0.966099	0.891212	0.792978	1	0.967237
ACLY	P53396	Human	ATP-citrate synthase	62	47	53	0.951585	1	0.93662	0.84331	0.77993	0.836268	0.882017	0.870093	0.943752	0.816259	0.887286	0.867907	0.946226	0.846363	1	-0.231075	-8.64765	-0.07	-0.853717	0.05	-0.569697	-0.12	-2.39658	0.930576	0.878346	0.859295	0.817774	0.702359	1	0.870246	0.874275
GNS	P15586	Human	N-acetylglucosamine-6-sulfatase	13	11	10	1	0.99446	0.995383	0.840259	0.862419	0.832872	0.794723	0.78585	1	0.699308	0.784039	0.860083	0.609653	0.635713	0.805082	-0.237864	-13.1844	-0.14	-1.04148	-0.33	-3.40675	0.19	-2.39475	0.99403	0.97259	0.757301	0.916621	0.966469	1	0.77828	0.910324
PNKP	Q96T60	Human	Bifunctional polynucleotide phosphatase/kinase	18	15	20	0.977072	0.948854	1	0.797178	0.852734	0.792769	1	0.926005	0.897486	0.86299	0.828786	0.785877	0.800006	0.771	0.731014	-0.260152	-10.1596	-0.19	-3.59244	-0.29	-5.95898	0.11	-2.39357	0.936153	0.891529	0.893308	0.925424	0.86156	0.980845	0.961161	1
TATDN1	Q6P1N9-2	Human	Isoform 2 of Putative deoxyribonuclease TATDN1	N/A	3	#N/A	N/A	N/A	N/A	N/A	N/A	N/A	1	0.978332	0.782009	0.950755	0.857518	0.894944	0.864741	0.809586	0.762968	N/A	N/A	-0.03	-0.178199	-0.18	-2.09851	0.15	-2.39156	#N/A	#N/A	#N/A	#N/A	#N/A	#N/A	#N/A	#N/A
KCTD14	Q9BQ13	Human	BTB/POZ domain-containing protein KCTD14	5	4	2	1	0.982011	0.990188	0.69583	0.691742	0.674571	0.796107	0.833309	1	0.706561	0.645854	0.753857	0.734968	0.835905	0.764239	-0.526992	-20.1851	-0.32	-4.40733	-0.17	-1.99659	-0.15	-2.39149	0.891262	0.917327	0.930279	0.930003	0.998435	0.803144	1	0.890948
USP14	R4GNB0	Human	Ubiquitin carboxyl-terminal hydrolase 14 (Fragment)	N/A	1	#N/A	N/A	N/A	N/A	N/A	N/A	N/A	0.856509	0.814103	0.823964	1	0.825444	0.954142	0.851578	0.818047	0.88215	N/A	N/A	0.16	-2.35747	0.03	-0.339756	0.12	-2.39037	#N/A	#N/A	#N/A	#N/A	#N/A	#N/A	#N/A	#N/A
MAPK15	Q8TD08	Human	Mitogen-activated protein kinase 15	N/A	1	#N/A	N/A	N/A	N/A	N/A	N/A	N/A	0.881832	0.699778	0.797821	0.924483	0.891248	0.931499	0.784158	0.586411	1	N/A	N/A	0.21	-1.42853	-0.01	-0.154827	0.21	-2.39036	#N/A	#N/A	#N/A	#N/A	#N/A	#N/A	#N/A	#N/A
NGEF	Q8N5V2	Human	Ephexin-1	1	2	1	1	0.876113	0.963563	0.655061	0.703644	0.790283	1	0.934545	0.883636	0.744545	0.702727	0.578182	0.677273	0.520909	0.594545	-0.401635	-7.98216	-0.48	-5.84925	-0.65	-7.84216	0.18	-2.3894	1	0.999398	0.738344	0.592722	0.355718	0.803686	0.735059	0.571675
IRF5	Q13568	Human	Interferon regulatory factor 5	N/A	1	#N/A	N/A	N/A	N/A	N/A	N/A	N/A	0.993865	0.852761	0.693252	0.59816	0.800613	1	0.748466	0.631902	0.555215	N/A	N/A	-0.08	-0.4385	-0.39	-2.56243	0.31	-2.38879	#N/A	#N/A	#N/A	#N/A	#N/A	#N/A	#N/A	#N/A
ATP5D	P30049	Human	ATP synthase subunit delta, mitochondrial	4	2	3	0.954894	0.953935	0.886756	0.93858	1	0.998081	0.612853	0.658307	0.791536	0.802508	0.902821	1	0.84326	0.697492	0.844828	0.0703893	-2.26749	0.39	-4.55157	0.21	-2.14682	0.18	-2.38706	0.885392	0.975602	0.725376	1	0.875564	0.783026	0.982619	0.870699
VTA1	Q9NP79	Human	Vacuolar protein sorting-associated protein VTA1 homolog	9	6	10	0.853818	0.879888	0.846369	0.932961	0.999069	1	0.640012	0.918386	0.723474	0.873371	1	0.940464	0.840599	0.933765	0.647965	0.183963	-7.27553	0.3	-2.60064	0.09	-0.497638	0.22	-2.38647	0.983823	1	0.911788	0.952178	0.923715	0.921251	0.969531	0.965234
ESPNL	Q6ZVH7	Human	Espin-like protein	N/A	1	#N/A	N/A	N/A	N/A	N/A	N/A	N/A	0.829599	0.918042	0.830189	0.962559	0.993514	1	0.946344	0.720814	0.991745	N/A	N/A	0.2	-2.17435	0.04	-0.231073	0.15	-2.38632	#N/A	#N/A	#N/A	#N/A	#N/A	#N/A	#N/A	#N/A
ISCA2	Q86U28	Human	Iron-sulfur cluster assembly 2 homolog, mitochondrial	5	5	8	0.998163	1	0.986226	0.873278	0.849403	0.876951	0.974054	0.950631	1	0.820901	0.906126	0.834234	0.779279	0.836757	0.773874	-0.199255	-11.7596	-0.19	-3.97627	-0.29	-6.26205	0.1	-2.38549	1	0.841888	0.848377	0.966394	0.989244	0.957965	0.919597	0.943903
CEP131	Q9UPN4	Human	Centrosomal protein of 131 kDa	7	12	9	0.920564	1	0.971789	0.55902	0.603563	0.590943	0.92565	0.919477	1	0.634513	0.635158	0.738806	0.69707	0.671918	0.914409	-0.72261	-17.9982	-0.5	-6.13625	-0.32	-3.902	-0.19	-2.38143	0.944396	0.829715	0.696369	0.733674	0.673525	1	0.766999	0.720777
DYNC2LI1	Q8TCX1	Human	Cytoplasmic dynein 2 light intermediate chain 1	N/A	4	3	N/A	N/A	N/A	N/A	N/A	N/A	0.533087	0.501752	0.471974	1	0.921176	0.884975	0.927598	0.884196	0.739198	N/A	N/A	0.9	-11.8494	0.76	-10.2434	0.14	-2.37877	0.934054	1	0.853161	0.805367	0.674515	0.9432	0.836759	0.754971
FAM81A	Q8TBF8	Human	Protein FAM81A	N/A	1	#N/A	N/A	N/A	N/A	N/A	N/A	N/A	0.91	0.978571	0.741429	0.878571	1	0.82	0.827143	0.712857	0.845714	N/A	N/A	0.04	-0.284486	-0.14	-1.21553	0.18	-2.37692	#N/A	#N/A	#N/A	#N/A	#N/A	#N/A	#N/A	#N/A
FILIP1L	Q4L180	Human	Filamin A-interacting protein 1-like	19	20	20	0.641766	0.641766	0.63073	0.966044	1	0.973684	0.456815	0.523514	0.410708	1	0.886251	0.849462	0.83568	0.854339	0.775285	0.619178	-20.0553	0.98	-12.2042	0.83	-10.6882	0.15	-2.37396	0.506991	0.730639	0.885753	1	0.757171	0.539329	0.807516	0.882312
GLRX5	Q86SX6	Human	Glutaredoxin-related protein 5, mitochondrial	7	2	3	0.962121	0.963068	0.914773	0.92803	1	0.944129	0.55159	0.866864	0.879438	0.806953	1	0.924556	0.693232	0.87574	0.714312	0.0172093	-0.38396	0.25	-1.84391	-0.01	-0.0619035	0.26	-2.37307	0.877892	0.901171	0.926606	1	0.73261	0.842793	0.956325	0.955819
LRRC58	Q96CX6	Human	Leucine-rich repeat-containing protein 58	N/A	4	5	N/A	N/A	N/A	N/A	N/A	N/A	0.824119	0.755208	1	0.535657	0.588542	0.497196	0.59976	0.650641	0.565304	N/A	N/A	-0.67	-8.35519	-0.51	-6.43207	-0.16	-2.37279	0.955289	1	0.930618	0.86201	0.762156	0.952426	0.875259	0.780719
PAIP1	Q9H074	Human	Polyadenylate-binding protein-interacting protein 1	7	7	9	0.844828	0.910163	1	0.942831	0.894737	0.838475	0.91336	0.932085	0.976064	0.896982	0.951211	1	0.935406	0.886617	0.821394	-0.0424568	-0.622955	0.01	-0.135948	-0.09	-1.46632	0.11	-2.37198	0.974847	0.995974	0.917852	0.939713	1	0.929353	0.871356	0.917151
KIFC3	H3BUC0	Human	Kinesin-like protein KIFC3 (Fragment)	N/A	2	#N/A	N/A	N/A	N/A	N/A	N/A	N/A	1	0.725228	0.86079	0.790578	0.699088	0.833131	0.63921	0.560182	0.809726	N/A	N/A	-0.16	-0.984354	-0.36	-3.31766	0.21	-2.3698	#N/A	#N/A	#N/A	#N/A	#N/A	#N/A	#N/A	#N/A
ING4	Q9UNL4	Human	Inhibitor of growth protein 4	N/A	1	3	N/A	N/A	N/A	N/A	N/A	N/A	0.812609	0.81644	1	0.568443	0.716475	0.669801	0.5876	0.577847	0.581679	N/A	N/A	-0.43	-5.82544	-0.59	-7.80522	0.16	-2.36845	1	0.780959	0.818697	0.846104	0.88025	0.91914	0.81946	0.920134
MRPL40	Q9NQ50	Human	39S ribosomal protein L40, mitochondrial	11	8	8	1	0.986462	0.983755	0.890794	0.76083	0.891697	0.979083	0.919718	1	0.87532	0.913585	0.89729	0.902005	0.848316	0.716221	-0.224317	-5.20184	-0.11	-1.36162	-0.23	-3.76211	0.12	-2.36443	0.839039	0.88832	0.946155	1	0.910582	0.930948	0.925758	0.983205
MOCOS	Q96EN8	Human	Molybdenum cofactor sulfurase	3	7	7	0.826235	0.786201	0.750426	0.747871	0.763203	1	0.664848	0.713259	0.657573	0.629081	0.685979	0.839612	0.786611	0.703386	1	0.0881416	-0.642951	0.08	-0.456	0.29	-2.5688	-0.21	-2.36402	0.695892	0.699577	0.801763	0.757345	1	0.658549	0.724321	0.766523
ATG4B	Q9Y4P1	Human	Cysteine protease ATG4B	9	7	8	1	0.989954	0.961644	0.832877	0.771689	0.910502	0.909757	1	0.990908	0.958161	0.911693	0.972725	0.914723	0.956646	0.661335	-0.231075	-5.67591	-0.03	-0.178809	-0.2	-2.07715	0.17	-2.36372	0.91488	0.961094	0.904901	1	0.938288	0.950225	0.89907	0.890694
CENPH	Q9H3R5	Human	Centromere protein H	5	3	8	0.982456	0.999077	1	0.786704	0.888273	0.939058	0.815372	1	0.754556	0.699485	0.651941	0.652536	0.618859	0.624208	0.563391	-0.189351	-4.21534	-0.36	-4.85443	-0.51	-6.95343	0.15	-2.36296	0.893279	1	0.750625	0.706802	0.732934	0.840111	0.747454	0.553876
PDZD8	Q8NEN9	Human	PDZ domain-containing protein 8	5	15	11	0.913168	0.933206	0.898855	1	0.984733	0.999046	0.879317	0.840878	0.804585	1	0.966146	0.932341	0.917073	0.916829	0.882146	0.120352	-7.83945	0.2	-4.41564	0.11	-2.02904	0.09	-2.36256	0.859514	0.900302	1	0.987975	0.900768	0.847748	0.971337	0.989606
TMEM219	Q86XT9	Human	Insulin-like growth factor-binding protein 3 receptor	N/A	2	#N/A	N/A	N/A	N/A	N/A	N/A	N/A	0.788604	0.820809	0.680429	0.743187	0.80512	0.661437	0.73493	0.792733	1	N/A	N/A	-0.05	-0.338154	0.14	-1.12912	-0.19	-2.36108	#N/A	#N/A	#N/A	#N/A	#N/A	#N/A	#N/A	#N/A
FAM114A2	Q9NRY5	Human	Protein FAM114A2	7	21	23	0.967213	0.940212	0.989392	1	0.927676	0.972999	0.699656	0.790852	0.751743	0.951157	1	0.986708	0.913956	0.876612	0.949648	0.00288251	-0.0409907	0.39	-8.02482	0.29	-6.09265	0.1	-2.36003	1	0.913673	0.970842	0.952728	0.963069	0.979848	0.948338	0.975136
PIK3CB	P42338	Human	Phosphatidylinositol 4,5-bisphosphate 3-kinase catalytic subunit beta isoform	1	7	7	0.997183	0.929577	0.955869	0.837559	0.973709	1	0.951979	1	0.864198	0.747186	0.690541	0.673656	0.677923	0.626816	0.647603	-0.0365259	-0.458332	-0.42	-7.66362	-0.53	-9.32786	0.11	-2.35866	0.934736	1	0.831018	0.831679	0.888022	0.9442	0.910317	0.823151
ADI1	Q9BV57	Human	1,2-dihydroxy-3-keto-5-methylthiopentene dioxygenase	9	7	4	1	0.966162	0.951915	0.738201	0.881567	0.794301	0.620474	0.670866	0.817492	0.898819	1	0.924082	0.943012	0.879559	0.63017	-0.274041	-6.34136	0.42	-3.90786	0.22	-1.55327	0.2	-2.35698	1	0.926751	0.699888	0.902237	0.800332	0.818145	0.82132	0.781944
PRKCA	P17252	Human	Protein kinase C alpha type	27	18	19	0.973435	1	0.968691	0.935484	0.909867	0.955408	0.836743	0.874063	0.745515	0.991829	1	0.892017	0.945079	0.874416	0.822306	-0.0709665	-3.53036	0.23	-3.68287	0.11	-1.34831	0.13	-2.35442	0.950774	0.922298	0.950935	0.928076	0.8657	0.948901	0.94908	1
NT5DC2	Q9H857	Human	5'-nucleotidase domain-containing protein 2	9	18	10	0.985116	1	0.955349	0.927442	0.870698	0.936744	1	0.955469	0.938454	0.744093	0.683374	0.676665	0.708167	0.822849	0.743899	-0.104697	-4.12287	-0.46	-8.50192	-0.35	-6.61613	-0.11	-2.35053	0.844971	0.956351	0.92538	1	0.92616	0.900408	0.928678	0.943177
MAGED4	Q96JG8	Human	Melanoma-associated antigen D4	N/A	6	2	N/A	N/A	N/A	N/A	N/A	N/A	0.738791	0.773663	0.881092	0.901668	0.885857	0.910331	0.960147	0.9517	1	N/A	N/A	0.17	-3.12498	0.28	-5.50707	-0.11	-2.35004	0.795559	0.954854	0.959472	0.899451	1	0.845437	0.878354	0.993451
AGTPBP1	Q9UPW5	Human	Cytosolic carboxypeptidase 1	3	8	#N/A	0.678871	0.628528	0.692601	0.789474	1	0.747521	0.696981	0.701826	0.742639	0.923593	0.874581	1	0.885949	0.861163	0.859113	0.342555	-3.5103	0.39	-7.903	0.28	-5.97633	0.1	-2.34826	#N/A	#N/A	#N/A	#N/A	#N/A	#N/A	#N/A	#N/A
HMGN5	P82970	Human	High mobility group nucleosome-binding domain-containing protein 5	1	8	5	0.988149	0.907019	1	0.928897	0.975387	0.737466	0.845777	0.680444	0.704934	0.858918	1	0.936806	0.8275	0.621551	0.978975	-0.131313	-1.41546	0.33	-2.76355	0.12	-0.635975	0.2	-2.34678	0.842481	0.822503	0.845318	0.957666	0.842276	1	0.811991	0.934316
SLC20A2	Q08357	Human	Sodium-dependent phosphate transporter 2	1	3	6	0.948854	1	0.87037	0.816578	0.945326	0.763668	0.955565	0.981201	1	0.838496	0.773553	0.88464	0.912839	0.859432	0.901517	-0.158429	-2.27882	-0.23	-4.88515	-0.14	-2.53512	-0.1	-2.34649	0.950314	0.782716	0.810954	0.805296	0.630742	1	0.899221	0.961192
ZBTB20	Q9HC78	Human	Zinc finger and BTB domain-containing protein 20	N/A	1	#N/A	N/A	N/A	N/A	N/A	N/A	N/A	0.871412	0.87256	0.941447	0.971871	0.977038	1	0.938002	0.970723	0.832951	N/A	N/A	0.14	-2.27708	0.03	-0.313428	0.11	-2.34645	#N/A	#N/A	#N/A	#N/A	#N/A	#N/A	#N/A	#N/A
MAPRE2	Q15555	Human	Microtubule-associated protein RP/EB family member 2	15	12	10	0.87782	0.889098	0.860902	0.915414	0.989662	1	0.706357	0.765239	0.880583	0.900926	0.98062	1	0.874065	0.957141	0.768103	0.145351	-4.96884	0.29	-3.93185	0.14	-1.58023	0.15	-2.34569	0.852082	0.929796	0.92019	0.948903	1	0.752541	0.96387	0.935946
TRMT11	Q7Z4G4	Human	tRNA (guanine(10)-N2)-methyltransferase homolog	6	7	8	0.957117	1	0.943431	0.849453	0.875	0.905109	1	0.89896	0.910624	0.790668	0.684899	0.696879	0.668979	0.726986	0.57377	-0.140826	-6.24081	-0.37	-5.37443	-0.51	-7.3984	0.14	-2.34472	1	0.942949	0.951128	0.943312	0.927314	0.875547	0.974455	0.967884
LTF	P02788	Human	Lactotransferrin	2	5	6	0.662592	0.591687	0.627547	0.806846	0.854931	1	0.113663	0.109993	0.227563	0.152025	0.121478	0.219157	1	0.177125	0.152735	0.499782	-7.24982	0.13	-0.217677	1.56	-2.13646	-1.43	-2.34285	1	0.701943	0.366021	0.314901	0.292358	0.383674	0.318134	0.324966
MSANTD2	Q6P1R3	Human	Myb/SANT-like DNA-binding domain-containing protein 2	2	5	6	0.536305	0.759166	0.593817	0.629044	0.834651	1	1	0.940027	0.92905	0.791968	0.704685	0.788755	0.70174	0.760375	0.643909	0.38405	-2.35198	-0.33	-5.79409	-0.45	-7.75462	0.12	-2.33785	0.92478	0.96441	0.93426	1	0.992905	0.845723	0.868833	0.951738
PARP9	Q8IXQ6	Human	Poly [ADP-ribose] polymerase 9	5	23	21	0.889302	0.947907	0.860465	0.910698	0.975814	1	0.958474	0.993057	0.806856	0.73749	0.670828	0.857863	0.777648	0.803785	1	0.0976108	-2.63873	-0.28	-2.92272	-0.1	-0.752903	-0.19	-2.33534	0.879113	0.864873	0.984841	1	0.947842	0.913603	0.899489	0.971118
ARHGEF11	O15085-2	Human	Isoform 2 of Rho guanine nucleotide exchange factor 11	N/A	4	#N/A	N/A	N/A	N/A	N/A	N/A	N/A	0.813559	1	0.684746	0.776271	0.505085	0.515254	0.749153	0.715254	0.647458	N/A	N/A	-0.48	-3.75193	-0.24	-1.42737	-0.23	-2.33513	#N/A	#N/A	#N/A	#N/A	#N/A	#N/A	#N/A	#N/A
AGPAT5	Q9NUQ2	Human	1-acyl-sn-glycerol-3-phosphate acyltransferase epsilon	8	6	7	1	0.965616	0.972302	0.9532	0.851003	0.986628	1	0.955776	0.887441	0.849617	0.817507	0.797509	0.843561	0.873157	0.933036	-0.0740006	-1.44016	-0.21	-3.99389	-0.1	-1.64589	-0.1	-2.33471	0.827674	0.88424	0.971649	1	0.96033	0.883415	0.948882	0.954898
MICU3	Q86XE3	Human	Calcium uptake protein 3, mitochondrial	N/A	2	#N/A	N/A	N/A	N/A	N/A	N/A	N/A	0.633411	0.613921	0.536427	0.846868	0.754988	1	0.791183	0.820418	0.69652	N/A	N/A	0.54	-6.73344	0.37	-4.63816	0.17	-2.33419	#N/A	#N/A	#N/A	#N/A	#N/A	#N/A	#N/A	#N/A
HNRNPCL1	O60812	Human	Heterogeneous nuclear ribonucleoprotein C-like 1	1	1	#N/A	0.827216	0.777977	0.784244	0.972247	0.935542	1	0.743692	0.743989	0.624518	0.949392	0.849213	1	0.96913	0.809884	0.708964	0.283329	-10.7742	0.41	-4.71659	0.24	-2.36287	0.17	-2.33338	#N/A	#N/A	#N/A	#N/A	#N/A	#N/A	#N/A	#N/A
FAR2	Q96K12	Human	Fatty acyl-CoA reductase 2	N/A	1	#N/A	N/A	N/A	N/A	N/A	N/A	N/A	0.740275	0.816934	0.892449	0.570938	0.573227	0.886728	0.734554	0.695652	1	N/A	N/A	-0.27	-1.90185	-0.01	-0.108038	-0.26	-2.33217	#N/A	#N/A	#N/A	#N/A	#N/A	#N/A	#N/A	#N/A
PPP3CB	P16298	Human	Serine/threonine-protein phosphatase 2B catalytic subunit beta isoform	8	6	6	0.95351	0.917457	0.983871	0.871917	1	0.931689	0.912356	1	0.983487	0.896651	0.899885	0.925982	0.908891	0.843072	0.78037	-0.0262051	-0.418686	-0.09	-1.29687	-0.19	-3.65762	0.1	-2.33029	0.769944	1	0.854036	0.819526	0.689274	0.79254	0.902127	0.786275
CHST12	Q9NRB3	Human	Carbohydrate sulfotransferase 12	N/A	2	4	N/A	N/A	N/A	N/A	N/A	N/A	0.811287	0.759259	0.844797	1	0.867725	0.929453	0.82716	0.722222	0.973545	N/A	N/A	0.21	-2.46091	0.06	-0.435166	0.15	-2.32927	0.650075	1	0.621388	0.797383	0.573866	0.786658	0.663166	0.663877
POLDIP3	Q9BY77-2	Human	Isoform 2 of Polymerase delta-interacting protein 3	N/A	5	#N/A	N/A	N/A	N/A	N/A	N/A	N/A	0.729299	0.637853	0.581893	1	0.888535	0.786624	0.804368	0.915378	0.576888	N/A	N/A	0.46	-3.81003	0.24	-1.48835	0.22	-2.32787	#N/A	#N/A	#N/A	#N/A	#N/A	#N/A	#N/A	#N/A
GPATCH4	Q5T3I0	Human	G patch domain-containing protein 4	6	15	15	0.85045	0.857658	0.881081	0.926126	1	0.909009	0.447228	0.430418	0.567641	0.646053	0.702401	0.729959	0.774184	0.671481	1	0.130931	-4.16063	0.52	-5.09842	0.76	-7.14791	-0.23	-2.32445	0.909051	1	0.826862	0.94158	0.952728	0.869769	0.95985	0.945086
TAP2	X5CMH5	Human	Antigen peptide transporter 2	N/A	3	#N/A	N/A	N/A	N/A	N/A	N/A	N/A	0.794336	0.846258	0.891436	0.715442	0.667566	0.812542	0.812542	1	0.699933	N/A	N/A	-0.21	-1.98077	-0.01	-0.155327	-0.19	-2.3241	#N/A	#N/A	#N/A	#N/A	#N/A	#N/A	#N/A	#N/A
FUCA1	P04066	Human	Tissue alpha-L-fucosidase	3	4	8	0.975567	0.900524	1	0.760908	0.823735	0.769634	0.747927	0.606736	1	0.611399	0.503886	0.644819	0.420855	0.506088	0.547409	-0.289827	-9.10412	-0.42	-2.951	-0.68	-5.3333	0.26	-2.32323	1	0.659092	0.629954	0.693692	0.691665	0.946588	0.581437	0.744442
TGFBR1	P36897	Human	TGF-beta receptor type-1	2	5	6	1	0.949753	0.952224	0.718287	0.736409	0.728995	0.988147	0.918065	0.859491	1	0.799446	0.789929	0.78543	0.831199	0.697439	-0.411195	-16.5337	-0.1	-0.938258	-0.26	-3.21986	0.16	-2.32205	0.615547	0.912084	0.908171	1	0.93275	0.657104	0.836714	0.815125
NUPL2	O15504	Human	Nucleoporin-like protein 2	6	6	8	0.882408	0.900282	0.916275	1	0.984948	0.971778	0.567734	0.672497	0.756234	0.942873	0.983811	1	0.925195	0.774656	0.926684	0.132248	-8.0159	0.55	-7.19347	0.4	-5.20916	0.16	-2.32164	0.776353	0.83075	0.996692	0.999688	0.950826	0.797009	0.954221	1
TMEM135	Q86UB9	Human	Transmembrane protein 135	N/A	1	3	N/A	N/A	N/A	N/A	N/A	N/A	0.365672	0.335821	0.81592	0.485075	0.624378	0.664179	0.696517	0.718905	1	N/A	N/A	0.23	-1.17876	0.67	-3.49933	-0.45	-2.31993	0.986745	0.926044	0.936533	0.894719	0.739432	0.871318	1	0.988557
RRBP1	Q9P2E9-2	Human	Isoform 1 of Ribosome-binding protein 1	N/A	19	#N/A	N/A	N/A	N/A	N/A	N/A	N/A	0.525424	0.612591	1	0.789346	0.755448	0.927361	0.699758	0.757869	0.539952	N/A	N/A	0.21	-1.28679	-0.1	-0.205648	0.31	-2.31346	#N/A	#N/A	#N/A	#N/A	#N/A	#N/A	#N/A	#N/A
ALOX12B	O75342	Human	Arachidonate 12-lipoxygenase, 12R-type	N/A	1	3	N/A	N/A	N/A	N/A	N/A	N/A	0.621294	0.636119	0.576819	0.718329	0.595687	0.607817	0.667116	1	0.628032	N/A	N/A	0.07	-0.330409	0.32	-2.31846	-0.26	-2.31089	0.43578	0.570437	0.459013	0.475277	1	0.387145	0.360245	0.378411
TEAD1	P28347-2	Human	Isoform 2 of Transcriptional enhancer factor TEF-1	N/A	1	#N/A	N/A	N/A	N/A	N/A	N/A	N/A	1	0.953568	0.68161	0.957228	0.775846	0.682068	0.734904	0.773102	0.469579	N/A	N/A	-0.13	-0.497719	-0.41	-2.58711	0.29	-2.30754	#N/A	#N/A	#N/A	#N/A	#N/A	#N/A	#N/A	#N/A
SEC16A	J3KNL6	Human	Protein transport protein Sec16A	N/A	11	#N/A	N/A	N/A	N/A	N/A	N/A	N/A	0.931173	0.962895	0.971445	0.912435	0.875119	0.946057	0.947588	0.958883	1	N/A	N/A	-0.07	-1.18562	0.02	-0.269209	-0.09	-2.30751	#N/A	#N/A	#N/A	#N/A	#N/A	#N/A	#N/A	#N/A
ZEB1	P37275	Human	Zinc finger E-box-binding homeobox 1	N/A	2	1	N/A	N/A	N/A	N/A	N/A	N/A	0.910148	0.827696	0.973573	0.800211	0.891121	0.976744	0.733615	0.544397	1	N/A	N/A	-0.02	-0.105902	-0.25	-1.88765	0.23	-2.30646	0.906136	0.853053	0.774435	0.8464	0.678802	1	0.722561	0.811369
OR5AR1	Q8NGP9	Human	Olfactory receptor 5AR1	N/A	1	#N/A	N/A	N/A	N/A	N/A	N/A	N/A	0.738307	0.891982	0.395323	0.981069	0.769488	1	0.806236	0.663697	0.655902	N/A	N/A	0.44	-2.55393	0.07	-0.506158	0.37	-2.30624	#N/A	#N/A	#N/A	#N/A	#N/A	#N/A	#N/A	#N/A
ATP2C1	P98194	Human	Calcium-transporting ATPase type 2C member 1	16	18	27	0.882621	0.861692	0.874431	0.905369	1	0.919927	0.904935	0.924552	0.826755	1	0.857562	0.9181	0.878081	0.863694	0.822628	0.109695	-3.23424	0.06	-0.769818	-0.05	-0.595802	0.11	-2.30425	0.909727	0.852133	0.918812	0.973044	0.851848	1	0.944705	0.97022
POTEE	Q6S8J3	Human	POTE ankyrin domain family member E	N/A	2	#N/A	N/A	N/A	N/A	N/A	N/A	N/A	0.513057	1	0.447005	0.660522	0.800307	0.764977	0.640553	0.466974	0.619048	N/A	N/A	0.18	-1.09101	-0.18	-0.330729	0.37	-2.30359	#N/A	#N/A	#N/A	#N/A	#N/A	#N/A	#N/A	#N/A
THYN1	Q9P016	Human	Thymocyte nuclear protein 1	24	10	13	0.989918	0.956004	1	0.873511	0.861595	0.859762	0.957221	0.989068	1	0.889869	0.885458	0.858196	0.814469	0.915564	0.66301	-0.182786	-10.6713	-0.16	-1.82945	-0.3	-4.22163	0.14	-2.30319	0.858799	0.809455	0.922507	0.960986	0.925184	0.896391	0.918813	1
BBX	Q8WY36	Human	HMG box transcription factor BBX	22	20	21	0.979661	0.973729	1	0.75	0.760169	0.730508	1	0.864214	0.827893	0.781057	0.742505	0.753686	0.712527	0.6305	0.74323	-0.397828	-17.0585	-0.24	-3.59142	-0.37	-5.89671	0.13	-2.30051	0.937726	0.906685	0.907893	0.936808	1	0.96376	0.846224	0.834383
PHC1	P78364	Human	Polyhomeotic-like protein 1	2	2	5	1	0.90531	0.964602	0.877876	0.843363	0.815044	0.900734	0.826685	0.970885	0.861761	0.973177	0.846401	0.997478	0.917011	1	-0.177882	-6.30182	-0.01	-0.0823479	0.11	-1.51703	-0.12	-2.29569	0.827041	0.902	0.95843	0.969943	1	0.915521	0.885572	0.967738
JAKMIP1	Q96N16	Human	Janus kinase and microtubule-interacting protein 1	N/A	1	#N/A	N/A	N/A	N/A	N/A	N/A	N/A	0.687683	0.807918	0.5	0.894428	0.768328	1	0.668622	0.739003	0.837243	N/A	N/A	0.42	-3.4757	0.17	-1.21639	0.25	-2.29561	#N/A	#N/A	#N/A	#N/A	#N/A	#N/A	#N/A	#N/A
NFIL3	Q16649	Human	Nuclear factor interleukin-3-regulated protein	2	3	11	0.842952	0.985809	1	0.912961	0.988647	0.933775	0.854144	0.711326	0.853867	0.720442	0.719337	0.722099	0.841713	0.66547	1	0.00432161	-0.0438704	-0.16	-1.25073	0.05	-0.217585	-0.21	-2.29536	0.8453	0.779973	0.937365	0.91348	1	0.969444	0.855908	0.809098
OSGEPL1	Q9H4B0	Human	Probable tRNA N6-adenosine threonylcarbamoyltransferase, mitochondrial	3	3	6	1	0.903898	0.932004	0.873073	0.890299	0.93291	0.985686	1	0.811104	0.841873	0.741538	0.826221	0.715452	0.753043	0.727358	-0.0724828	-2.17467	-0.21	-3.02122	-0.35	-5.37706	0.13	-2.29442	0.820227	0.758153	0.911993	0.941053	1	0.808757	0.841778	0.893918
TMEM106B	Q9NUM4	Human	Transmembrane protein 106B	N/A	3	4	N/A	N/A	N/A	N/A	N/A	N/A	0.995658	1	0.987492	0.611147	0.406546	0.619054	0.465068	0.537848	0.365003	N/A	N/A	-0.87	-7.24711	-1.12	-8.96151	0.26	-2.29367	1	0.768647	0.734158	0.800901	0.751634	0.976896	0.724722	0.763224
PPP2R4	Q15257	Human	Serine/threonine-protein phosphatase 2A activator	5	10	10	0.973761	0.963071	0.985423	0.881438	1	0.970845	0.909273	1	0.864336	0.999967	0.92564	0.932955	0.897924	0.988323	0.627907	-0.0350469	-0.655032	0.04	-0.249746	-0.14	-1.21562	0.19	-2.29282	0.95836	0.905897	0.901787	0.961624	0.816958	0.980397	0.960386	1
ZKSCAN8	Q15776	Human	Zinc finger protein with KRAB and SCAN domains 8	N/A	3	#N/A	N/A	N/A	N/A	N/A	N/A	N/A	1	0.979642	0.708812	0.860332	0.800131	0.804929	0.750982	0.664389	0.763414	N/A	N/A	-0.12	-0.845593	-0.3	-3.08518	0.18	-2.28612	#N/A	#N/A	#N/A	#N/A	#N/A	#N/A	#N/A	#N/A
TAP2	Q03519	Human	Antigen peptide transporter 2	8	12	13	0.900372	0.853818	0.895717	0.926443	0.986965	1	0.967202	0.920271	0.811924	0.829236	0.804858	0.889121	0.857677	0.900633	1	0.137504	-5.07723	-0.1	-1.12567	0.03	-0.299417	-0.13	-2.28535	0.678351	0.749621	0.86178	1	0.975032	0.7842	0.912246	0.977826
IFI35	P80217	Human	Interferon-induced 35 kDa protein	11	8	12	0.924477	0.915378	1	0.833485	0.88444	0.858053	0.865663	0.922052	0.92714	0.830938	0.917174	0.85449	0.962442	1	0.853756	-0.140826	-5.29421	-0.06	-0.751883	0.05	-0.601179	-0.11	-2.28482	0.937768	0.923038	0.981008	1	0.959472	0.969953	0.930281	0.941928
USP47	Q96K76-4	Human	Isoform 4 of Ubiquitin carboxyl-terminal hydrolase 47	N/A	9	#N/A	N/A	N/A	N/A	N/A	N/A	N/A	0.537885	0.607827	0.639467	1	0.92756	0.96836	0.928393	0.939217	0.778518	N/A	N/A	0.7	-10.009	0.57	-8.4125	0.13	-2.2847	#N/A	#N/A	#N/A	#N/A	#N/A	#N/A	#N/A	#N/A
ORF4	Q2HRD4	KSHV	Complement control protein	8	6	7	0.280891	0.24578	0.268737	0.969615	1	0.975692	0.0645361	0.0561261	0.0829055	1	0.739244	0.832817	0.662978	0.859906	0.659216	1.88908	-25.4244	3.66	-19.3103	3.42	-18.3568	0.24	-2.28222	0.20266	0.634221	0.674115	1	0.415827	0.203131	0.479334	0.688254
MND1	Q9BWT6	Human	Meiotic nuclear division protein 1 homolog	6	3	3	0.987918	0.951673	0.931227	0.86803	1	0.89684	0.953471	1	0.894275	0.878197	0.86553	0.864068	0.817296	0.847747	0.777345	-0.0543923	-0.942726	-0.13	-2.35097	-0.22	-4.73368	0.09	-2.28198	0.829198	1	0.79198	0.82054	0.739333	0.801578	0.745708	0.7619
AGO1	Q9UL18	Human	Protein argonaute-1	6	8	11	0.77171	0.786034	0.80752	0.96598	1	0.996419	0.892373	0.893205	0.893787	0.97746	0.99659	1	0.935623	0.952009	0.927472	0.325386	-14.5124	0.15	-3.72306	0.07	-1.44186	0.08	-2.28198	0.787843	0.858208	0.951808	0.986641	0.970632	0.848583	1	0.990892
TGFBRAP1	Q8WUH2	Human	Transforming growth factor-beta receptor-associated protein 1	5	16	13	0.984541	0.993237	1	0.928502	0.92657	0.97971	1	0.945986	0.798628	0.703492	0.680776	0.692599	0.655027	0.638379	0.615525	-0.0709665	-3.1545	-0.4	-6.64746	-0.52	-8.45351	0.12	-2.27953	0.891687	0.861111	0.885109	0.825075	0.926131	1	0.90433	0.917347
DSTN	P60981	Human	Destrin	14	3	8	0.982609	1	0.963285	0.908213	0.922705	0.983575	0.807795	0.919181	0.82355	0.977055	1	0.928571	0.968647	0.94303	0.689926	-0.0664274	-2.17624	0.19	-1.82735	0.03	-0.089352	0.16	-2.27924	0.927096	0.849656	0.843214	0.903925	0.775152	1	0.880415	0.92921
COA1	Q9GZY4	Human	Cytochrome c oxidase assembly factor 1 homolog	1	3	1	0.979667	0.941774	0.826248	0.890943	1	0.902957	0.77359	0.720128	0.821508	0.908352	0.867085	1	0.881498	0.750431	0.902932	0.0243197	-0.310738	0.26	-3.86783	0.13	-1.57717	0.13	-2.27923	0.138795	0.15565	0.151959	0.122175	1	0.144142	0.146578	0.169999
LCN1	P31025	Human	Lipocalin-1	N/A	1	3	N/A	N/A	N/A	N/A	N/A	N/A	0.149254	0.183175	0.126187	0.127544	0.188602	0.175034	1	0.137042	0.181818	N/A	N/A	0.1	-0.126086	1.53	-1.90509	-1.43	-2.27792	1	0.658096	0.788659	0.396656	0.454028	0.278914	0.403301	0.510128
FASTK	Q14296	Human	Fas-activated serine/threonine kinase	N/A	1	#N/A	N/A	N/A	N/A	N/A	N/A	N/A	0.979424	1	0.983539	0.954733	0.790123	0.921811	0.940329	0.740741	0.720165	N/A	N/A	-0.15	-1.63503	-0.3	-4.00164	0.15	-2.27521	#N/A	#N/A	#N/A	#N/A	#N/A	#N/A	#N/A	#N/A
BTNL9	Q6UXG8	Human	Butyrophilin-like protein 9	N/A	1	#N/A	N/A	N/A	N/A	N/A	N/A	N/A	0.956755	0.779076	0.830513	0.988719	0.947489	1	0.97408	0.802847	0.902364	N/A	N/A	0.19	-2.68267	0.06	-0.619233	0.13	-2.27424	#N/A	#N/A	#N/A	#N/A	#N/A	#N/A	#N/A	#N/A
CDIPT	O14735	Human	CDP-diacylglycerol--inositol 3-phosphatidyltransferase	2	6	3	0.992674	0.982601	1	0.873626	0.891026	0.847985	1	0.91634	0.883544	0.820912	0.858273	0.851907	0.844126	0.938461	0.942576	-0.187707	-10.2005	-0.15	-2.46764	-0.04	-0.470758	-0.11	-2.27138	0.767282	0.859587	0.81363	1	0.872626	0.830664	0.912407	0.980994
KIF21A	Q7Z4S6	Human	Kinesin-like protein KIF21A	4	11	16	0.927586	1	0.912069	0.873276	0.755172	0.786207	0.783989	0.818035	0.825167	1	0.992792	0.979986	0.986734	0.891036	0.917261	-0.232769	-5.65353	0.29	-6.62268	0.2	-4.55556	0.09	-2.26836	0.942421	1	0.961388	0.857022	0.870224	0.847178	0.910272	0.957513
DPY30	Q9C005	Human	Protein dpy-30 homolog	6	1	1	0.910828	1	0.936306	0.870792	0.835305	0.88717	0.210784	0.357843	1	0.544118	0.117647	0.872549	0.730392	0.656863	0.965686	-0.134477	-5.02825	-0.03	-0.157162	0.59	-1.34635	-0.62	-2.26807	1	0.894312	0.676579	0.663102	0.578069	0.74741	0.781373	0.589795
UXS1	Q8NBZ7	Human	UDP-glucuronic acid decarboxylase 1	3	4	6	1	0.936262	0.920758	0.799311	0.790698	0.865633	0.834037	0.734177	1	0.703704	0.688233	0.679325	0.865917	0.831224	0.663854	-0.217591	-7.09276	-0.31	-3.14794	-0.12	-0.971641	-0.19	-2.26685	0.908135	1	0.922859	0.914274	0.964466	0.853215	0.874892	0.823791
SLC25A15	Q9Y619	Human	Mitochondrial ornithine transporter 1	N/A	4	6	N/A	N/A	N/A	N/A	N/A	N/A	1	0.969772	0.979642	0.996299	0.928748	0.995065	0.927822	0.927822	0.894818	N/A	N/A	-0.01	-0.197046	-0.1	-2.0348	0.09	-2.26619	0.878054	0.909108	0.840733	0.978171	0.878651	0.928522	0.954373	1
UCHL1	P09936	Human	Ubiquitin carboxyl-terminal hydrolase isozyme L1	19	9	13	0.883978	0.848066	0.882136	0.901473	1	0.924494	0.719457	0.923614	0.788142	0.822602	1	0.921528	0.868716	0.870692	0.697796	0.112367	-3.20114	0.17	-1.67631	0	-0.0258169	0.17	-2.26385	0.874922	0.952606	0.921445	0.959063	0.66652	0.875423	0.940203	1
CHMP2A	O43633	Human	Charged multivesicular body protein 2a	14	7	10	0.958371	0.98009	1	0.885973	0.848869	0.823529	0.844095	0.831471	0.976434	0.961958	0.975088	0.942331	1	0.805615	0.823929	-0.199255	-8.69768	0.12	-1.39618	-0.01	-0.121441	0.13	-2.26285	0.924178	0.908106	0.947017	0.929949	0.758427	1	0.868618	0.849212
ATP5O	H7C068	Human	ATP synthase subunit O, mitochondrial (Fragment)	N/A	1	#N/A	N/A	N/A	N/A	N/A	N/A	N/A	0.917695	0.923868	0.906722	0.857339	1	0.908779	0.958848	0.847737	0.68107	N/A	N/A	0.01	-0.0428778	-0.14	-1.56058	0.15	-2.26195	#N/A	#N/A	#N/A	#N/A	#N/A	#N/A	#N/A	#N/A
ENTPD6	O75354	Human	Ectonucleoside triphosphate diphosphohydrolase 6	1	3	3	0.936937	1	0.865616	0.602853	0.663664	0.641141	0.888634	0.948522	1	0.566514	0.521662	0.522171	0.558104	0.546891	0.648828	-0.556393	-12.8788	-0.82	-12.1095	-0.69	-10.6464	-0.12	-2.26055	0.880518	0.632181	0.550591	0.581188	0.570517	1	0.675691	0.578124
EXOSC2	Q13868	Human	Exosome complex component RRP4	8	10	11	0.844607	0.882998	0.858318	0.929616	1	0.95064	1	0.932798	0.918724	0.890342	0.85971	0.888302	0.850031	0.822146	0.810113	0.155749	-6.30243	-0.11	-2.20805	-0.2	-4.58269	0.09	-2.26031	0.817616	0.858772	0.892308	0.980758	1	0.919455	0.909307	0.960348
ORC1	Q13415	Human	Origin recognition complex subunit 1	5	13	12	1	0.867069	0.91994	0.567221	0.691088	0.630665	1	0.952182	0.916233	0.387401	0.373726	0.411911	0.484928	0.344184	0.54771	-0.560643	-10.449	-1.29	-11.4955	-1.06	-9.95654	-0.23	-2.26019	0.922288	0.625472	0.701595	0.777131	1	0.884386	0.590548	0.675115
NHLRC2	Q8NBF2	Human	NHL repeat-containing protein 2	15	17	20	0.969548	1	1	0.962672	0.999018	0.968566	0.774321	0.789571	0.869481	0.951298	0.964549	1	0.959199	0.842609	0.912003	-0.018878	-0.717609	0.26	-5.04798	0.16	-2.78223	0.1	-2.25992	0.999233	0.984661	0.987427	0.959004	0.89303	0.971768	0.999551	1
CEP41	Q9BYV8	Human	Centrosomal protein of 41 kDa	N/A	3	5	N/A	N/A	N/A	N/A	N/A	N/A	0.956522	1	0.909317	0.732919	0.680745	0.850932	0.855901	0.899379	0.742857	N/A	N/A	-0.34	-4.86207	-0.2	-2.57998	-0.14	-2.25935	0.740959	0.884524	0.853083	0.863491	0.881026	0.798199	1	0.822055
PABPN1	Q86U42	Human	Polyadenylate-binding protein 2	11	6	12	0.986717	0.94592	0.962049	0.862429	1	0.944972	0.857772	1	0.705587	0.721777	0.824176	0.783811	0.734169	0.711999	0.617693	-0.0439433	-0.755186	-0.14	-1.0377	-0.31	-3.28994	0.17	-2.25876	0.966572	0.919954	0.88426	0.956455	0.956504	0.94152	0.908855	1
ORAI1	Q96D31	Human	Calcium release-activated calcium channel protein 1	1	2	2	0.745693	1	0.794624	0.547898	0.477602	0.636802	1	0.913705	0.80536	0.626307	0.614902	0.591523	0.690173	0.691504	0.619084	-0.610433	-6.87836	-0.57	-8.86825	-0.44	-7.08232	-0.13	-2.25667	0.934955	0.923384	0.90319	0.794075	0.754203	0.928049	1	0.868149
MIER1	Q8N108	Human	Mesoderm induction early response protein 1	7	9	14	0.95814	1	0.946977	0.866977	0.948837	0.862326	0.986724	1	0.985354	0.904564	0.888075	0.815553	0.815742	0.891004	0.673628	-0.117161	-3.54425	-0.19	-2.41905	-0.32	-4.78052	0.13	-2.25637	0.948427	0.901783	0.929361	0.917929	0.914811	1	0.9162	0.910132
PSMD9	O00233	Human	26S proteasome non-ATPase regulatory subunit 9	13	7	9	0.944076	0.979147	1	0.938389	0.914692	0.929858	0.82393	0.85738	1	0.80131	0.96441	0.913231	0.84476	0.81048	0.778341	-0.0709665	-3.70812	0	-0.00366747	-0.14	-1.64825	0.14	-2.25613	0.864133	0.955978	1	0.987829	0.965378	0.969277	0.88948	0.975739
USP15	Q9Y4E8	Human	Ubiquitin carboxyl-terminal hydrolase 15	15	29	24	0.829428	0.842549	0.841612	0.986879	0.999063	1	0.662893	0.753103	0.748334	0.906679	0.885331	1	0.87562	0.874357	0.83687	0.249749	-14.2825	0.37	-6.86988	0.26	-4.86455	0.11	-2.25446	0.944738	0.970636	0.951988	0.990267	0.920838	0.891264	0.978894	1
BRD9	Q9H8M2	Human	Bromodomain-containing protein 9	5	8	6	0.640807	0.593483	0.57564	0.768037	0.889837	1	0.938267	1	0.698505	0.718131	0.685685	0.711326	0.849374	0.87222	0.700571	0.554834	-6.94775	-0.32	-2.96541	-0.12	-0.831468	-0.2	-2.25422	0.951051	0.948859	0.941943	1	0.945451	0.987549	0.906074	0.877893
ENOPH1	Q9UHY7	Human	Enolase-phosphatase E1	8	5	7	0.903461	0.871585	1	0.886157	0.884335	0.845173	0.727149	0.795079	0.733565	1	0.860291	0.834855	0.886482	0.861801	0.670541	-0.086201	-2.27268	0.26	-2.8827	0.1	-0.773182	0.16	-2.25318	0.753256	0.816396	0.838666	1	0.91914	0.730155	0.785628	0.991684
YTHDF2	Q9Y5A9	Human	YTH domain-containing family protein 2	5	9	9	0.885556	0.985793	1	0.672455	0.657459	0.636148	0.951815	0.852457	1	0.569894	0.615663	0.603395	0.652787	0.584388	0.735554	-0.545824	-14.1715	-0.65	-9.27099	-0.51	-7.56491	-0.14	-2.2499	0.973971	0.965962	0.96628	0.879943	0.984056	1	0.921053	0.880474
ORF40	Q2HR92	KSHV	DNA helicase/primase complex-associated protein	5	10	8	0.10263	0.101988	0.112251	1	0.950609	0.997434	0.205497	0.22248	0.273496	0.977288	0.874096	1	0.770222	0.950416	0.823421	3.21568	-25.4929	2.02	-16.9927	1.86	-15.8115	0.16	-2.24915	0.0992778	0.764377	0.801026	1	0.726686	0.102057	0.704752	0.734317
THUMPD1	Q9NXG2	Human	THUMP domain-containing protein 1	12	11	15	0.980769	0.889423	1	0.920192	0.975	0.964423	0.965487	0.974647	1	0.817183	0.836198	0.914714	0.823356	0.810181	0.770326	-0.00433459	-0.0999387	-0.2	-4.1144	-0.29	-6.28886	0.1	-2.24829	0.93292	0.814288	0.868355	0.946876	0.887235	1	0.919246	0.987682
C10orf54	Q9H7M9	Human	V-type immunoglobulin domain-containing suppressor of T-cell activation	2	3	1	1	0.961488	0.938642	0.439295	0.441253	0.411227	0.613582	0.468093	0.652195	0.35677	0.575392	0.365311	0.445009	0.425738	1	-1.16812	-22.527	-0.42	-1.5933	0.11	-0.0158461	-0.53	-2.24814	0.890424	0.428788	0.430161	0.352089	0.392556	1	0.443163	0.334248
TMEM161A	Q9NX61	Human	Transmembrane protein 161A	N/A	6	#N/A	N/A	N/A	N/A	N/A	N/A	N/A	1	0.931315	0.910755	0.927926	0.873927	0.847266	0.811342	0.806371	0.859693	N/A	N/A	-0.1	-1.73038	-0.2	-4.08153	0.1	-2.24802	#N/A	#N/A	#N/A	#N/A	#N/A	#N/A	#N/A	#N/A
ESYT2	A0FGR8	Human	Extended synaptotagmin-2	22	20	26	1	0.979537	0.921708	0.862989	0.747331	0.879893	1	0.972199	0.974134	0.881126	0.82464	0.843196	0.794807	0.797397	0.813986	-0.22095	-4.85004	-0.21	-5.10956	-0.29	-7.10935	0.08	-2.24798	0.831161	0.748137	0.754569	0.784309	0.708439	1	0.802971	0.824131
EMC8	O43402	Human	ER membrane protein complex subunit 8	6	5	9	0.994186	0.965116	0.960271	1	0.97093	0.949612	0.861595	0.904244	0.885893	0.922698	0.990158	1	0.997898	0.917316	0.733289	0	-0.0127802	0.14	-1.42853	0	-0.0972421	0.14	-2.24768	0.853933	0.85177	0.863018	0.976391	0.868943	0.869822	0.929553	1
TFAM	Q00059	Human	Transcription factor A, mitochondrial	24	14	12	0.841113	0.860862	0.831239	1	0.951526	0.926391	0.81573	0.883102	0.870224	0.994809	0.925953	0.993162	0.881442	1	0.80747	0.183963	-7.38637	0.18	-2.75141	0.07	-0.68094	0.12	-2.24704	0.668831	0.758103	0.855775	0.971481	0.899359	0.695817	0.862002	1
CCNB2	O95067	Human	G2/mitotic-specific cyclin-B2	3	7	2	0.906827	0.923695	1	0.759036	0.707631	0.635341	1	0.887612	0.85398	0.687846	0.724351	0.656662	0.636122	0.585888	0.682844	-0.428566	-9.37737	-0.41	-6.75733	-0.53	-8.5236	0.12	-2.247	0.921102	0.789578	0.636458	0.483685	0.519761	1	0.59646	0.416793
COQ7	Q99807	Human	5-demethoxyubiquinone hydroxylase, mitochondrial	2	2	2	0.988823	1	0.774218	0.688525	0.52459	0.681818	1	0.990854	0.768293	0.640752	0.586382	0.551321	0.574695	0.591463	0.344512	-0.54372	-6.53398	-0.63	-4.55561	-0.87	-6.64956	0.24	-2.2465	0.708568	0.659592	0.539646	0.667085	0.701225	1	0.841498	0.838535
C6orf203	Q9P0P8	Human	Uncharacterized protein C6orf203	2	4	2	1	0.894421	0.881545	0.839485	0.798283	0.841202	0.989781	1	0.71532	0.81291	0.816912	0.820404	0.828323	0.68296	0.64745	-0.163268	-5.02332	-0.14	-0.935468	-0.33	-3.16103	0.18	-2.24608	0.748353	0.743899	0.961588	0.974221	1	0.94042	0.889359	0.957932
SV2A	Q7L0J3	Human	Synaptic vesicle glycoprotein 2A	2	10	6	0.945095	0.944194	1	0.830783	0.89649	0.846085	0.904259	0.776588	1	0.526113	0.47778	0.52991	0.523582	0.806863	0.512777	-0.166503	-6.50323	-0.81	-6.8828	-0.54	-4.89694	-0.27	-2.24324	0.877623	0.863832	0.776544	0.78991	0.75039	1	0.780251	0.764462
ARMC1	Q9NVT9	Human	Armadillo repeat-containing protein 1	7	9	6	0.948353	1	0.955476	0.815672	0.851291	0.840606	0.848037	0.96353	1	0.802755	0.900241	0.848736	0.795482	0.843211	0.691528	-0.212568	-10.3017	-0.14	-1.67179	-0.27	-4.01401	0.13	-2.24308	0.94247	0.91895	0.959511	0.951302	0.955507	1	0.859083	0.881275
ABCF1	Q5STZ8	Human	ATP-binding cassette sub-family F member 1 (Fragment)	N/A	3	#N/A	N/A	N/A	N/A	N/A	N/A	N/A	0.691085	0.730179	0.681951	0.950311	0.890391	1	0.848374	0.825174	0.959627	N/A	N/A	0.43	-7.76997	0.32	-5.91458	0.11	-2.24214	#N/A	#N/A	#N/A	#N/A	#N/A	#N/A	#N/A	#N/A
EXO1	Q9UQ84	Human	Exonuclease 1	1	5	12	0.626926	0.67582	0.593436	0.517749	1	0.651708	0.827233	0.797977	1	0.732242	0.671683	0.591139	0.568745	0.629906	0.59439	0.194087	-0.696712	-0.4	-5.31579	-0.55	-7.27909	0.15	-2.23787	0.965704	1	0.881879	0.841965	0.789917	0.863021	0.993023	0.895749
PABPC1	P11940	Human	Polyadenylate-binding protein 1	34	26	26	0.948594	0.938894	0.962173	1	0.961203	0.975752	0.702685	0.773338	0.666444	0.806114	0.865554	0.811077	0.879291	0.831379	1	0.0426443	-2.09957	0.21	-3.29465	0.34	-5.57377	-0.13	-2.2374	0.823706	0.883928	0.984979	1	0.910794	0.844342	0.880008	0.933105
ATP5H	O75947	Human	ATP synthase subunit d, mitochondrial	22	10	12	0.997076	0.946394	0.921053	0.989279	0.992203	1	0.584067	0.652541	0.852565	1	0.818926	0.916715	0.773849	0.928214	0.654503	0.0579701	-2.59767	0.39	-3.40118	0.17	-1.1934	0.22	-2.23729	0.819465	0.875247	0.926117	1	0.795051	0.902967	0.919523	0.96449
SPECC1	Q5M775	Human	Cytospin-B	8	12	7	0.912844	0.869725	0.913761	0.880734	0.977982	1	1	0.987944	0.814875	0.89103	0.899987	0.837118	0.847901	0.757567	0.802564	0.0840643	-1.81781	-0.09	-0.98338	-0.22	-3.21024	0.13	-2.23702	0.796308	1	0.748243	0.676542	0.84254	0.719098	0.783143	0.71247
MTPN	P58546	Human	Myotrophin	4	3	6	0.848732	0.817935	0.860507	0.894928	1	0.974638	0.555271	0.578603	0.941386	0.979371	1	0.970266	0.815052	0.830275	0.859724	0.182692	-5.3568	0.51	-4.65295	0.27	-2.37323	0.24	-2.23664	0.929647	0.884952	0.846991	0.954283	0.76475	1	0.88164	0.884433
PCNA	P12004	Human	Proliferating cell nuclear antigen	22	15	18	0.975737	0.961005	1	0.721837	0.781629	0.757366	0.939887	0.830453	1	0.636102	0.636347	0.638103	0.602974	0.580349	0.592233	-0.37707	-13.8317	-0.54	-9.61383	-0.64	-10.8481	0.11	-2.23632	0.900636	0.749301	0.796064	0.859028	0.753156	1	0.720982	0.785971
EAF2	Q96CJ1	Human	ELL-associated factor 2	N/A	1	#N/A	N/A	N/A	N/A	N/A	N/A	N/A	1	0.697059	0.935294	0.848529	0.732353	0.847059	0.686765	0.745588	0.708824	N/A	N/A	-0.12	-0.780268	-0.3	-2.94647	0.18	-2.23521	#N/A	#N/A	#N/A	#N/A	#N/A	#N/A	#N/A	#N/A
CARD6	Q9BX69	Human	Caspase recruitment domain-containing protein 6	4	8	#N/A	1	0.971689	0.909589	0.824658	0.999087	0.821005	0.843555	0.831803	1	0.690782	0.727506	0.778553	0.804627	0.719427	0.927286	-0.123434	-1.66771	-0.28	-3.5301	-0.13	-1.30729	-0.16	-2.23282	#N/A	#N/A	#N/A	#N/A	#N/A	#N/A	#N/A	#N/A
GEMIN6	Q8WXD5	Human	Gem-associated protein 6	1	4	6	1	0.886065	0.858019	0.804557	0.891323	0.835232	0.846154	1	0.86415	0.68825	0.719301	0.760762	0.690896	0.748765	0.439132	-0.117161	-2.4665	-0.32	-2.28662	-0.53	-4.63816	0.21	-2.23175	0.854678	0.900474	0.830062	0.770789	1	0.734692	0.825719	0.783779
SHOC2	Q9UQ13	Human	Leucine-rich repeat protein SHOC-2	12	6	10	1	0.988462	0.984615	0.875962	0.971154	0.947115	0.972655	1	0.851861	0.884437	0.8326	0.72857	0.792296	0.689217	0.740934	-0.0892673	-2.7499	-0.21	-2.80952	-0.35	-5.1407	0.14	-2.23159	0.868892	1	0.911632	0.766313	0.804365	0.875761	0.855298	0.730393
ERAP2	Q6P179	Human	Endoplasmic reticulum aminopeptidase 2	N/A	1	#N/A	N/A	N/A	N/A	N/A	N/A	N/A	0.753215	0.620579	0.637058	0.828376	0.76045	1	0.864148	0.712219	0.712219	N/A	N/A	0.36	-4.03724	0.19	-1.76489	0.18	-2.23153	#N/A	#N/A	#N/A	#N/A	#N/A	#N/A	#N/A	#N/A
QKI	Q96PU8	Human	Protein quaking	17	8	13	1	0.981818	0.998347	0.716529	0.713223	0.690909	0.887129	0.880468	1	0.756931	0.787894	0.770027	0.75369	0.724842	0.678578	-0.490051	-19.2137	-0.26	-4.96286	-0.36	-6.96202	0.1	-2.23068	0.883434	0.900628	1	0.917122	0.923239	0.95738	0.900989	0.85996
IL1B	P01584	Human	Interleukin-1 beta	3	3	3	0.960404	0.943555	1	0.72957	0.786015	0.744735	0.319191	0.415976	0.260855	0.573086	0.702353	0.629102	1	0.598276	0.763341	-0.362158	-13.0665	0.93	-6.77744	1.25	-8.529	-0.31	-2.23066	0.162855	0.415343	0.669397	0.616058	1	0.257337	0.43967	0.35173
ATP1A1	P05023	Human	Sodium/potassium-transporting ATPase subunit alpha-1	30	33	49	1	0.970642	0.912844	0.856881	0.886239	0.902752	1	0.862922	0.791102	0.754816	0.729405	0.756217	0.821347	0.790326	0.823019	-0.123434	-4.93362	-0.24	-3.84078	-0.12	-1.58428	-0.12	-2.23033	0.847603	0.951066	1	0.849209	0.846458	0.929636	0.944544	0.90343
CHAC2	Q8WUX2	Human	Putative glutathione-specific gamma-glutamylcyclotransferase 2	2	4	6	0.896651	0.942584	0.950239	0.958852	0.923445	1	0.801614	0.899251	0.841808	0.922777	0.934698	1	0.919243	0.939076	0.772128	0.0482362	-1.3552	0.17	-2.40795	0.05	-0.454144	0.12	-2.22955	0.880843	1	0.784769	0.796703	0.761512	0.771312	0.842673	0.789082
MKLN1	Q9UL63	Human	Muskelin	3	7	11	0.871732	0.761438	1	0.655229	0.876634	0.628268	0.856436	0.909198	0.93075	0.807443	0.876575	0.882817	0.945472	0.837475	1	-0.286304	-2.47246	-0.07	-0.866395	0.05	-0.467548	-0.12	-2.22844	0.741252	0.874932	0.87454	1	0.881678	0.701755	0.921851	0.949763
ZNF516	Q92618	Human	Zinc finger protein 516	1	1	1	0.871898	0.851882	1	0.85028	0.864692	0.407526	1	0.787791	0.81686	0.805233	0.988372	0.895349	0.787791	0.642442	0.927326	-0.360305	-1.76247	0.05	-0.277183	-0.14	-1.12555	0.19	-2.22617	0.450208	0.471944	0.92623	0.495449	0.830054	0.359256	1	0.48224
FMN2	Q9NZ56	Human	Formin-2	10	20	15	1	0.980568	0.972347	0.553812	0.585202	0.562033	1	0.938838	0.757373	0.552168	0.539375	0.472639	0.504819	0.462046	0.434041	-0.795859	-21.8569	-0.79	-9.42878	-0.94	-10.6882	0.16	-2.22584	1	0.886831	0.839865	0.757072	0.639221	0.99856	0.876649	0.816379
KDELR3	O43731	Human	ER lumen protein-retaining receptor 3	N/A	2	2	N/A	N/A	N/A	N/A	N/A	N/A	0.79591	0.821731	1	0.921917	0.938856	0.819665	0.879157	0.739103	0.802933	N/A	N/A	0.03	-0.304308	-0.11	-1.08727	0.15	-2.22534	0.893876	0.831832	0.691061	0.761678	0.676995	1	0.730466	0.735452
ETNK2	Q9NVF9	Human	Ethanolamine kinase 2	N/A	1	2	N/A	N/A	N/A	N/A	N/A	N/A	1	0.842377	0.822997	0.73385	0.837209	0.72739	0.835917	0.78553	0.903101	N/A	N/A	-0.21	-2.8272	-0.08	-0.751818	-0.14	-2.22293	0.971817	0.981422	0.989201	0.871736	0.922483	0.998438	1	0.902753
POMGNT2	Q8NAT1	Human	Protein O-linked-mannose beta-1,4-N-acetylglucosaminyltransferase 2	2	4	4	0.928058	0.943345	0.911871	0.94964	0.638489	1	0.908121	0.876334	1	0.938283	0.928538	0.959629	0.88051	0.844316	0.917401	-0.106249	-0.621665	0.02	-0.274394	-0.08	-1.12571	0.1	-2.21971	1	0.926617	0.886076	0.906058	0.84814	0.949689	0.927389	0.922427
SMIM12	Q96EX1	Human	Small integral membrane protein 12	2	3	3	0.929825	1	0.863158	0.58386	0.496842	0.578246	0.754028	1	0.884249	0.725255	0.785926	0.832785	0.735778	0.681684	0.701907	-0.751465	-13.4682	-0.17	-1.89291	-0.32	-4.22062	0.15	-2.21778	0.899406	0.858619	0.930974	0.882436	1	0.964127	0.892536	0.856764
KIAA1109	Q2LD37	Human	Uncharacterized protein KIAA1109	N/A	6	3	N/A	N/A	N/A	N/A	N/A	N/A	1	0.846693	0.949014	0.80403	0.739466	0.634078	0.615769	0.706789	0.641612	N/A	N/A	-0.36	-5.02077	-0.51	-7.00347	0.15	-2.21398	0.787438	0.94347	0.922855	0.791667	0.775921	0.87618	1	0.894588
EIF4A2	Q14240	Human	Eukaryotic initiation factor 4A-II	4	10	8	1	0.969644	0.988725	0.764961	0.806592	0.765828	0.929091	0.925725	1	0.842828	0.957468	0.889153	0.897906	0.764463	0.826193	-0.340075	-14.3431	-0.09	-1.1326	-0.2	-3.36508	0.11	-2.21285	0.784082	0.678009	0.817298	0.82776	0.602781	1	0.682494	0.714553
ANKLE2	Q86XL3	Human	Ankyrin repeat and LEM domain-containing protein 2	20	19	21	0.97993	0.95637	1	0.777487	0.790576	0.786213	0.938497	1	0.88565	0.706084	0.650779	0.727698	0.728179	0.734965	0.771461	-0.318326	-15.3855	-0.44	-8.44261	-0.34	-6.64454	-0.1	-2.21265	0.986453	0.805368	0.80252	0.785493	0.798656	1	0.789026	0.796666
LGALS1	P09382	Human	Galectin-1	18	6	9	1	0.973896	0.953815	0.945783	0.991968	0.972892	0.574727	0.686936	0.677846	0.764703	1	0.78985	0.842296	0.758211	0.64749	-0.00868224	-0.245031	0.4	-4.18857	0.21	-1.92796	0.18	-2.21226	0.918952	0.972348	0.927552	1	0.82789	0.816934	0.946565	0.977308
MYCBP2	O75592	Human	E3 ubiquitin-protein ligase MYCBP2	13	27	52	1	0.991899	0.963996	0.831683	0.822682	0.871287	0.964194	0.938992	0.92349	1	0.980219	0.960485	0.953923	0.87242	0.943509	-0.227692	-10.5784	0.06	-0.910494	-0.03	-0.422445	0.09	-2.21185	0.800043	0.903687	0.987222	0.901329	0.897848	0.851869	1	0.948282
ANPEP	P15144	Human	Aminopeptidase N	35	31	32	0.978243	1	0.987913	0.662369	0.674456	0.676068	0.755216	0.646555	1	0.519158	0.483891	0.573874	0.595875	0.613186	0.590282	-0.558517	-20.9237	-0.61	-6.07162	-0.42	-3.96501	-0.19	-2.21138	0.771151	0.623893	0.694894	0.596109	0.520529	1	0.685986	0.783
DDX3Y	O15523	Human	ATP-dependent RNA helicase DDX3Y	4	8	4	0.984891	0.888574	1	0.952786	0.934844	0.888574	1	0.988531	0.938229	0.93003	0.873893	0.925905	0.804879	0.734406	0.964135	-0.0499049	-1.16111	-0.1	-1.09512	-0.23	-3.31932	0.12	-2.21125	0.853316	0.928944	1	0.951282	0.951095	0.702449	0.877209	0.885584
TMC6	Q7Z403	Human	Transmembrane channel-like protein 6	N/A	1	#N/A	N/A	N/A	N/A	N/A	N/A	N/A	0.510721	0.553606	0.350877	1	0.775828	0.945419	0.865497	0.719298	0.723197	N/A	N/A	0.94	-8.04926	0.7	-6.21801	0.24	-2.20883	#N/A	#N/A	#N/A	#N/A	#N/A	#N/A	#N/A	#N/A
SNAPC5	O75971	Human	snRNA-activating protein complex subunit 5	N/A	1	#N/A	N/A	N/A	N/A	N/A	N/A	N/A	0.00582864	0.0124344	0.0174859	0.465125	0.33709	0.585195	0.407616	0.762386	1	N/A	N/A	5.28	-14.5029	5.92	-14.8441	-0.65	-2.20838	#N/A	#N/A	#N/A	#N/A	#N/A	#N/A	#N/A	#N/A
RPS6	A2A3R5	Human	40S ribosomal protein S6	N/A	5	#N/A	N/A	N/A	N/A	N/A	N/A	N/A	0.55866	0.694306	0.634579	0.949407	0.766489	1	0.848339	0.830546	0.734104	N/A	N/A	0.52	-6.34665	0.35	-4.28661	0.17	-2.20675	#N/A	#N/A	#N/A	#N/A	#N/A	#N/A	#N/A	#N/A
RPL34	P49207	Human	60S ribosomal protein L34	16	7	6	0.868069	0.92065	0.929254	1	0.982792	0.988528	0.657161	0.833657	1	0.830928	0.984827	0.988991	0.855768	0.895943	0.658572	0.128293	-6.93171	0.17	-1.23671	-0.05	-0.190834	0.22	-2.20663	0.857191	0.876146	1	0.936953	0.915331	0.914016	0.924546	0.989361
PAICS	P22234	Human	Multifunctional protein ADE2	31	17	18	0.805077	0.848595	0.81505	0.99728	0.920218	1	0.719167	0.7909	0.72	0.986519	1	0.975352	0.948564	0.922088	0.916499	0.24123	-8.13792	0.41	-9.01211	0.32	-7.28632	0.09	-2.20611	0.885578	0.964783	0.98946	1	0.826171	0.850229	0.904632	0.957505
ANKRD17	O75179	Human	Ankyrin repeat domain-containing protein 17	18	14	20	0.992487	0.975793	1	0.683639	0.779633	0.682805	0.942	1	0.931827	0.613379	0.663452	0.623464	0.700709	0.614568	0.747435	-0.467932	-12.0927	-0.6	-9.80929	-0.48	-8.23888	-0.12	-2.20597	1	0.910519	0.798077	0.680266	0.739478	0.911853	0.803215	0.742558
FAM8A1	Q9UBU6	Human	Protein FAM8A1	3	4	7	1	0.984352	0.95231	0.537258	0.609538	0.539493	1	0.990211	0.968854	0.537041	0.559511	0.538821	0.642937	0.523248	0.607341	-0.798366	-17.4451	-0.86	-12.9544	-0.74	-11.4719	-0.12	-2.20522	0.958404	0.85191	0.807744	0.713413	0.726639	1	0.826335	0.71625
OFD1	O75665	Human	Oral-facial-digital syndrome 1 protein	N/A	4	2	N/A	N/A	N/A	N/A	N/A	N/A	0.858502	1	0.833264	0.687216	0.693422	0.558544	0.790236	0.745966	0.634257	N/A	N/A	-0.47	-5.8237	-0.31	-3.66963	-0.16	-2.20434	0.969176	0.698953	0.698023	0.656095	0.748954	1	0.708811	0.694441
DOCK10	Q96BY6	Human	Dedicator of cytokinesis protein 10	1	7	30	0.966443	0.89849	0.90604	0.571309	0.712248	1	0.82434	1	0.894374	0.733639	0.733639	0.799082	0.877153	0.75775	0.838117	-0.279284	-1.71288	-0.26	-4.02731	-0.14	-1.77801	-0.13	-2.20253	0.959364	1	0.931678	0.753665	0.851968	0.963283	0.923964	0.808269
TSPO	P30536	Human	Translocator protein	2	1	3	0.878182	0.986364	0.87	0.848182	0.829091	1	1	0.905144	0.962646	0.785593	0.813854	0.745119	0.774806	0.769011	0.585718	-0.0306192	-0.308804	-0.29	-3.69569	-0.43	-5.91224	0.14	-2.20102	0.89587	0.898888	0.889792	0.994733	0.772985	0.939758	0.820993	1
BTF3L4	Q96K17	Human	Transcription factor BTF3 homolog 4	7	3	6	1	0.94345	0.986805	0.883129	0.932139	0.934967	0.677155	0.676748	1	0.768073	0.986301	0.919119	0.773679	0.85578	0.64795	-0.0923402	-3.75992	0.18	-1.30334	-0.05	-0.147656	0.23	-2.19985	0.939411	0.844611	0.82089	0.79132	0.806879	1	0.840515	0.881262
PPIP5K1	Q6PFW1	Human	Inositol hexakisphosphate and diphosphoinositol-pentakisphosphate kinase 1	1	1	1	1	0.949634	0.906593	0.945055	0.869963	0.762821	0.698113	0.714286	1	0.781671	0.684636	0.660377	0.90566	0.71159	0.83558	-0.148801	-2.30388	-0.18	-1.21672	0.02	-0.202181	-0.21	-2.19973	0.784018	0.965852	0.680477	0.911649	0.972032	0.641814	1	0.938124
ORF64	Q2HR64	KSHV	Large tegument protein deneddylase	51	67	25	0.130764	0.133923	0.146557	0.949463	1	0.996841	0.132115	0.143286	0.161989	0.788666	0.646625	0.871768	0.769984	1	0.848018	2.83855	-25.4035	2.4	-17.4527	2.58	-17.8929	-0.18	-2.1997	0.381478	0.548818	0.739503	1	0.665004	0.366222	0.487856	0.510264
MAPK3	P27361	Human	Mitogen-activated protein kinase 3	11	8	8	0.957156	0.958979	1	0.863263	0.917046	0.872379	1	0.969832	0.962048	0.901712	0.916021	0.873256	0.891182	0.881008	0.709012	-0.136062	-6.22496	-0.12	-1.56955	-0.24	-3.85941	0.12	-2.1984	0.899761	1	0.878554	0.88517	0.782859	0.963119	0.91131	0.875784
MED20	Q9H944	Human	Mediator of RNA polymerase II transcription subunit 20	5	6	8	1	0.969565	0.942609	0.789565	0.794783	0.807826	0.817768	0.833833	0.906366	0.884067	1	0.99988	0.96727	0.722815	0.918475	-0.284546	-13.5059	0.17	-1.83863	0.03	-0.126993	0.14	-2.19794	1	0.964927	0.898735	0.888668	0.870445	0.99674	0.978937	0.930625
PHLDA2	Q53GA4	Human	Pleckstrin homology-like domain family A member 2	1	2	2	0.835694	0.857413	0.926346	0.851747	1	0.978281	0.76	0.943846	0.722308	0.74	0.785385	0.886154	0.873846	1	0.828462	0.111031	-1.84101	-0.01	-0.0175439	0.16	-1.55892	-0.16	-2.19601	0.942463	0.61194	0.625334	0.646379	0.499409	1	0.786363	0.855422
SDE2	Q6IQ49	Human	Protein SDE2 homolog	6	8	9	0.964981	0.909533	1	0.967899	0.991245	0.913424	1	0.934315	0.806701	0.596244	0.542342	0.554124	0.629308	0.569514	0.653461	-0.00144342	-0.0169059	-0.7	-10.0005	-0.57	-8.44414	-0.13	-2.19572	0.931864	0.938106	0.854494	0.885929	1	0.861876	0.946341	0.928699
KHDRBS3	O75525	Human	KH domain-containing, RNA-binding, signal transduction-associated protein 3	2	5	6	0.700254	0.674852	0.721423	0.96105	1	0.892464	0.604097	0.633697	0.784355	0.84708	1	0.949514	0.923573	0.788413	0.796262	0.444667	-11.2996	0.47	-6.00688	0.31	-3.8918	0.16	-2.19439	0.647899	0.924477	0.818469	0.942669	0.826648	0.735308	0.945333	1
EMC9	Q9Y3B6	Human	ER membrane protein complex subunit 9	1	1	2	0.812284	0.717128	0.857266	0.788062	0.878028	1	0.931034	1	0.862069	0.836991	0.836991	0.858934	0.793103	0.912226	0.45768	0.159629	-1.84012	-0.14	-0.614523	-0.37	-2.67151	0.23	-2.19407	0.835193	0.935835	0.918842	1	0.869566	0.77787	0.834965	0.950036
ANKMY2	Q8IV38	Human	Ankyrin repeat and MYND domain-containing protein 2	4	11	10	0.985116	0.980465	1	0.818605	0.903256	0.88186	0.966935	1	0.956072	0.720493	0.722238	0.756294	0.683027	0.683939	0.710542	-0.187707	-6.95986	-0.41	-9.49236	-0.49	-10.7124	0.08	-2.19196	1	0.889674	0.796669	0.699775	0.806465	0.944301	0.808276	0.715471
FLG	P20930	Human	Filaggrin	N/A	9	10	N/A	N/A	N/A	N/A	N/A	N/A	0.0724074	0.0739607	0.0963689	0.0922317	0.0792821	0.0982606	0.0816198	1	0.0833884	N/A	N/A	0.15	-0.158333	2.26	-1.90299	-2.11	-2.18632	0.0897742	0.146488	0.109189	0.110792	1	0.0762479	0.0856095	0.0780028
MARK2	E9PC69	Human	Serine/threonine-protein kinase MARK2	N/A	2	#N/A	N/A	N/A	N/A	N/A	N/A	N/A	0.762075	0.693202	0.5	0.736136	0.669052	0.515206	0.818426	1	0.583184	N/A	N/A	-0.02	-0.0689891	0.3	-1.4579	-0.32	-2.18621	#N/A	#N/A	#N/A	#N/A	#N/A	#N/A	#N/A	#N/A
EBP	Q15125	Human	3-beta-hydroxysteroid-Delta(8),Delta(7)-isomerase	N/A	2	1	N/A	N/A	N/A	N/A	N/A	N/A	0.940089	0.812945	0.872279	1	0.876324	0.882296	0.870353	0.872279	0.80524	N/A	N/A	0.07	-0.856954	-0.04	-0.452035	0.11	-2.18349	0.542142	0.913707	0.559038	0.452072	1	0.259608	0.431359	0.645221
ORF9	Q2HRD0	KSHV	DNA polymerase catalytic subunit	32	26	30	0.10084	0.106843	0.115246	0.89916	0.936375	1	0.0502862	0.0545507	0.0601757	0.776384	0.70954	0.986276	0.84678	1	0.918903	3.1334	-22.156	3.91	-21.8851	4.07	-22.0652	-0.16	-2.18317	0.0771981	0.373332	0.710813	1	0.374153	0.0748364	0.705019	0.926465
DPYSL5	Q9BPU6	Human	Dihydropyrimidinase-related protein 5	N/A	1	#N/A	N/A	N/A	N/A	N/A	N/A	N/A	0.765972	0.826586	0.707231	0.904985	0.87304	1	0.867423	0.872221	0.830564	N/A	N/A	0.27	-4.87395	0.16	-2.6513	0.11	-2.18241	#N/A	#N/A	#N/A	#N/A	#N/A	#N/A	#N/A	#N/A
TUBB3	Q13509	Human	Tubulin beta-3 chain	9	6	6	0.774536	0.790451	0.799293	0.922193	1	0.945181	0.771176	0.713844	0.729215	0.737886	0.752214	0.712356	0.699274	1	0.786565	0.27858	-10.0461	-0.01	-0.0503273	0.17	-1.49111	-0.17	-2.18117	0.719079	0.705828	0.610811	0.606936	1	0.487868	0.506923	0.614247
PRKAA2	P54646	Human	5'-AMP-activated protein kinase catalytic subunit alpha-2	N/A	1	2	N/A	N/A	N/A	N/A	N/A	N/A	0.725989	0.814972	0.988701	0.812147	0.823446	1	0.644068	0.819209	0.84322	N/A	N/A	0.06	-0.385278	-0.13	-0.94629	0.19	-2.17951	0.976173	0.896077	0.769011	0.691113	0.742402	0.651857	1	0.921938
TRIP12	Q14669-2	Human	Isoform 2 of E3 ubiquitin-protein ligase TRIP12	N/A	10	#N/A	N/A	N/A	N/A	N/A	N/A	N/A	0.812382	0.811337	0.821837	0.97029	0.892157	0.905295	0.960934	0.970688	1	N/A	N/A	0.18	-4.06678	0.26	-6.1906	-0.08	-2.17718	#N/A	#N/A	#N/A	#N/A	#N/A	#N/A	#N/A	#N/A
PUSL1	Q8N0Z8	Human	tRNA pseudouridine synthase-like 1	6	8	6	0.966981	0.915094	0.961321	0.898113	1	0.943396	1	0.885933	0.822056	0.795651	0.758276	0.784584	0.728473	0.696243	0.74352	-0.00144342	-0.0156866	-0.21	-3.55459	-0.32	-5.76798	0.11	-2.17662	0.699135	0.822155	0.74567	0.83172	1	0.727275	0.846	0.826625
ZBTB34	Q8NCN2	Human	Zinc finger and BTB domain-containing protein 34	N/A	2	#N/A	N/A	N/A	N/A	N/A	N/A	N/A	0.827518	0.789189	0.69484	0.953808	0.859459	1	0.809337	0.885504	0.887469	N/A	N/A	0.28	-4.53505	0.16	-2.30027	0.12	-2.17502	#N/A	#N/A	#N/A	#N/A	#N/A	#N/A	#N/A	#N/A
KLHL12	Q53G59	Human	Kelch-like protein 12	1	1	#N/A	1	0.970283	0.932274	0.521769	0.419489	0.41396	0.788868	0.793346	1	0.879718	0.75048	0.770313	0.775432	0.680742	0.707614	-1.09851	-16.4864	-0.11	-0.926127	-0.25	-3.09458	0.15	-2.17321	#N/A	#N/A	#N/A	#N/A	#N/A	#N/A	#N/A	#N/A
C1orf123	Q9NWV4	Human	UPF0587 protein C1orf123	10	8	7	1	0.946494	0.98155	0.819188	0.916974	0.877306	0.740134	0.758042	0.898256	0.800226	1	0.91099	0.852093	0.815878	0.784506	-0.164884	-5.21099	0.18	-2.14156	0.03	-0.311668	0.14	-2.17251	0.98894	0.793888	0.912081	0.848892	0.773434	0.928996	0.900349	1
RILP	Q96NA2	Human	Rab-interacting lysosomal protein	N/A	1	#N/A	N/A	N/A	N/A	N/A	N/A	N/A	0.451456	0.567961	0.684466	0.669903	0.684466	0.723301	0.669903	0.796117	1	N/A	N/A	0.29	-2.28495	0.53	-4.59251	-0.25	-2.17232	#N/A	#N/A	#N/A	#N/A	#N/A	#N/A	#N/A	#N/A
METTL22	Q9BUU2	Human	Methyltransferase-like protein 22	1	1	2	0.8144	0.6648	0.7688	0.7088	1	0.8288	1	0.77208	0.980057	0.689459	0.723647	0.547009	0.646724	0.60114	0.433048	0.175045	-1.35913	-0.49	-4.03724	-0.71	-6.16056	0.22	-2.17185	0.907447	0.872644	0.806163	0.833409	0.773108	0.908708	0.897638	1
FAM184A	Q8NB25	Human	Protein FAM184A	N/A	1	#N/A	N/A	N/A	N/A	N/A	N/A	N/A	0.560445	0.749735	0.487805	0.947508	0.799576	1	0.766702	0.890774	0.707847	N/A	N/A	0.61	-5.75302	0.4	-3.61885	0.22	-2.1712	#N/A	#N/A	#N/A	#N/A	#N/A	#N/A	#N/A	#N/A
KLHL26	Q53HC5	Human	Kelch-like protein 26	N/A	2	4	N/A	N/A	N/A	N/A	N/A	N/A	0.957533	1	0.785642	0.902932	0.880182	0.924166	0.796764	0.805359	0.876643	N/A	N/A	-0.02	-0.097632	-0.15	-1.76499	0.13	-2.1711	0.732248	0.901169	0.838506	0.682981	0.797607	0.806988	1	0.906036
C7orf25	Q9BPX7	Human	UPF0415 protein C7orf25	N/A	8	6	N/A	N/A	N/A	N/A	N/A	N/A	0.843787	0.918101	0.95294	0.910164	0.899979	1	0.822856	0.845122	0.936855	N/A	N/A	0.05	-0.563827	-0.06	-0.724966	0.11	-2.17097	0.930725	1	0.952855	0.933094	0.974787	0.925238	0.89766	0.856359
TTC38	Q5R3I4	Human	Tetratricopeptide repeat protein 38	4	3	5	0.852087	1	0.883848	0.833938	0.953721	0.870236	0.997042	1	0.911718	0.977019	0.808191	0.855745	0.774061	0.91058	0.708987	-0.0409718	-0.564402	-0.14	-1.52899	-0.28	-3.78604	0.14	-2.16996	0.882148	0.986694	0.965839	0.903437	0.862547	1	0.984684	0.921177
JAK1	P23458	Human	Tyrosine-protein kinase JAK1	5	16	19	1	0.980676	0.995169	0.623994	0.665056	0.677939	1	0.861751	0.82443	0.381903	0.378469	0.419871	0.461948	0.374894	0.478581	-0.597278	-18.1353	-1.19	-13.1178	-1.03	-11.6647	-0.16	-2.16995	1	0.684251	0.562996	0.479069	0.631833	0.971294	0.502777	0.454481
TTYH3	Q9C0H2	Human	Protein tweety homolog 3	1	6	4	1	0.852521	0.909707	0.694507	0.671934	0.611738	0.706045	0.671756	1	0.427092	0.46013	0.472721	0.562729	0.409322	0.711939	-0.481969	-10.3987	-0.81	-5.67064	-0.5	-3.51996	-0.31	-2.16981	0.814941	0.489335	0.533553	0.552911	0.509752	1	0.4856	0.503261
AFP	P02771	Human	Alpha-fetoprotein	1	1	3	0.533141	0.490634	0.504323	0.574207	0.857349	1	0.296629	0.322097	0.549064	0.592509	0.498127	1	0.436704	0.411985	0.680899	0.669934	-3.8221	0.84	-3.69673	0.39	-1.50409	0.45	-2.16734	1	0.414657	0.342497	0.739778	0.471992	0.232825	0.303495	0.321661
CAMLG	P49069	Human	Calcium signal-modulating cyclophilin ligand	4	4	6	0.970782	0.971725	1	0.884072	0.918944	0.95853	0.909264	1	0.830288	0.853085	0.867107	0.863941	0.838972	0.84051	0.688258	-0.0923402	-3.52284	-0.08	-0.807382	-0.21	-2.92428	0.13	-2.16702	0.792001	0.828684	0.901754	0.91816	1	0.865294	0.896783	0.895562
CTDP1	Q9Y5B0	Human	RNA polymerase II subunit A C-terminal domain phosphatase	16	12	19	0.999094	0.98279	1	0.809783	0.875	0.817935	0.849069	0.834295	1	0.692646	0.703191	0.731806	0.774427	0.760367	0.756687	-0.253257	-10.3035	-0.33	-6.06613	-0.23	-3.99805	-0.11	-2.16348	0.880499	0.740106	0.836902	0.848791	0.863022	1	0.777335	0.854436
GXYLT1	Q4G148	Human	Glucoside xylosyltransferase 1	6	4	6	0.772727	0.839161	0.784091	0.874126	1	0.930944	0.990003	0.939924	1	0.73711	0.78145	0.828751	0.75405	0.769508	0.652411	0.227741	-5.54752	-0.32	-5.67509	-0.43	-7.55016	0.11	-2.16289	0.805324	0.834836	0.88412	0.973329	1	0.835481	0.979547	0.985237
SLK	Q9H2G2-2	Human	Isoform 2 of STE20-like serine/threonine-protein kinase	N/A	7	#N/A	N/A	N/A	N/A	N/A	N/A	N/A	0.957129	1	0.847734	0.974869	0.953433	0.962968	0.9898	0.804124	0.867248	N/A	N/A	0.04	-0.452375	-0.08	-0.8472	0.12	-2.16273	#N/A	#N/A	#N/A	#N/A	#N/A	#N/A	#N/A	#N/A
CHMP6	Q96FZ7	Human	Charged multivesicular body protein 6	4	5	5	0.947137	0.931278	1	0.872247	0.831718	0.808811	0.69728	0.747439	0.865772	0.877428	0.829036	1	0.904981	0.813729	0.710232	-0.195946	-7.57733	0.23	-2.51717	0.07	-0.565664	0.16	-2.16111	0.940312	0.917435	1	0.854841	0.798233	0.95635	0.932929	0.904843
PARP10	Q53GL7	Human	Poly [ADP-ribose] polymerase 10	10	15	11	1	0.985778	0.991766	0.561377	0.523952	0.572605	0.97271	1	0.976065	0.718	0.677419	0.648774	0.710903	0.72	0.736065	-0.844251	-21.0649	-0.53	-11.069	-0.44	-9.58633	-0.08	-2.15916	0.865048	0.782447	0.791286	0.796818	0.754447	1	0.7518	0.741688
SGMS2	Q8NHU3	Human	Phosphatidylcholine:ceramide cholinephosphotransferase 2	1	2	3	0.669927	0.699267	0.590872	0.867156	1	0.987775	0.607516	0.636621	0.488556	0.894603	0.907884	0.962419	0.797683	0.62334	1	0.54201	-9.85829	0.67	-6.17312	0.48	-4.12383	0.19	-2.15887	0.568813	0.775915	0.760347	0.871913	0.896616	0.648574	0.842791	1
POP5	Q969H6	Human	Ribonuclease P/MRP protein subunit POP5	N/A	1	2	N/A	N/A	N/A	N/A	N/A	N/A	0.647335	0.60815	0.680251	0.869906	0.905956	1	0.833856	0.794671	0.932602	N/A	N/A	0.52	-8.50192	0.4	-6.73183	0.12	-2.157	0.688538	0.9513	1	0.973253	0.88643	0.75253	0.870403	0.8971
IMPACT	Q9P2X3	Human	Protein IMPACT	2	7	7	0.955312	0.84317	1	0.815346	0.797639	0.676223	0.965562	1	0.813554	0.789337	0.786277	0.828527	0.767984	0.678732	0.763427	-0.289827	-5.02887	-0.21	-2.97057	-0.33	-5.22801	0.12	-2.15505	1	0.778617	0.768355	0.824393	0.725942	0.908299	0.759764	0.744737
SGTB	Q96EQ0	Human	Small glutamine-rich tetratricopeptide repeat-containing protein beta	2	4	#N/A	0.916226	0.91358	1	0.676367	0.835979	0.829806	0.828621	1	0.915821	0.658321	0.798403	0.738183	0.688107	0.693719	0.616231	-0.274041	-4.66218	-0.32	-4.69317	-0.46	-6.70505	0.14	-2.15335	#N/A	#N/A	#N/A	#N/A	#N/A	#N/A	#N/A	#N/A
CAPN2	P17655	Human	Calpain-2 catalytic subunit	34	19	27	0.884282	0.898746	0.929605	0.962392	0.981678	1	0.659609	0.704185	0.897071	0.999663	1	0.943613	0.938771	0.874153	0.845614	0.117695	-6.2989	0.38	-5.20177	0.23	-3.04091	0.15	-2.15334	0.904249	1	0.931041	0.908706	0.791189	0.877403	0.941209	0.973305
C8orf37	Q96NL8	Human	Protein C8orf37	1	1	1	0.912041	0.948762	1	0.805295	0.777114	0.777968	0.793482	0.939583	0.654339	0.893079	0.769681	1	0.847675	0.805566	0.656902	-0.277534	-10.9839	0.16	-1.1636	-0.05	-0.214492	0.2	-2.15014	0.863273	0.78068	0.823315	0.79208	0.778626	1	0.889862	0.818377
CHD3	H7C0J3	Human	Chromodomain-helicase-DNA-binding protein 3 (Fragment)	N/A	1	#N/A	N/A	N/A	N/A	N/A	N/A	N/A	0.548	0.477714	0.483429	0.548571	0.641143	0.530857	0.629143	0.522286	1	N/A	N/A	0.19	-0.941318	0.51	-3.09259	-0.32	-2.14613	#N/A	#N/A	#N/A	#N/A	#N/A	#N/A	#N/A	#N/A
MRPL51	Q4U2R6	Human	39S ribosomal protein L51, mitochondrial	5	2	3	1	0.960674	0.955993	0.895131	0.942884	0.902622	0.925542	0.954527	0.990959	1	0.987768	0.967026	0.946417	0.86664	0.966095	-0.0908029	-4.11779	0.04	-0.577639	-0.05	-0.695043	0.09	-2.14421	0.865779	0.892935	0.941105	0.956551	0.980703	0.932865	0.973413	1
MARCKSL1	P49006	Human	MARCKS-related protein	8	4	8	0.973776	0.901224	1	0.815559	0.859266	0.786713	0.628346	0.660261	1	0.650309	0.72838	0.831503	0.820865	0.815889	0.944921	-0.224317	-7.19362	-0.05	-0.117449	0.17	-1.33496	-0.22	-2.14288	0.92128	1	0.821122	0.685839	0.641247	0.986145	0.855893	0.845433
NUDT16L1	Q9BRJ7	Human	Protein syndesmos	3	4	3	0.913436	0.878269	0.804328	0.86835	0.881876	1	0.721428	0.807464	0.947099	0.782816	1	0.966283	0.891292	0.83467	0.693408	0.0827026	-1.31678	0.15	-1.19771	-0.03	-0.189869	0.18	-2.14171	0.721649	0.828824	0.838806	0.916823	1	0.928527	0.847701	0.784176
DNTTIP2	Q5QJE6	Human	Deoxynucleotidyltransferase terminal-interacting protein 2	20	23	26	0.904265	0.881517	0.927962	1	0.964929	0.948815	0.84576	0.848365	0.832622	0.886397	0.834241	0.946952	0.906175	1	0.941439	0.102994	-4.76362	0.08	-1.16046	0.17	-3.33393	-0.09	-2.14148	0.766676	0.8233	0.914337	0.953569	1	0.783687	0.894328	0.932357
TYMS	P04818	Human	Thymidylate synthase	9	9	7	0.899718	0.945621	1	0.497175	0.541667	0.504944	0.753799	0.701322	1	0.435847	0.369865	0.418824	0.410383	0.603874	0.436035	-0.880976	-18.1473	-1	-8.35519	-0.76	-6.59775	-0.24	-2.14135	0.908456	0.933451	0.714438	0.660558	1	0.67736	0.597656	0.590491
GBA	P04062	Human	Glucosylceramidase	14	12	10	0.923372	0.930077	0.938697	0.935824	0.951149	1	1	0.98851	0.645429	0.772561	0.632359	0.672174	0.57764	0.661835	0.539425	0.0482362	-1.72794	-0.34	-2.45121	-0.57	-4.72032	0.22	-2.14066	0.71592	0.635231	0.604371	0.697077	1	0.790077	0.627198	0.69267
MAPKAPK3	Q16644	Human	MAP kinase-activated protein kinase 3	5	4	6	0.982537	0.97886	1	0.786765	0.929228	0.880515	0.984518	1	0.838625	0.838887	0.837575	0.768696	0.846103	0.737339	0.628969	-0.189351	-4.49493	-0.21	-2.22613	-0.35	-4.50733	0.14	-2.13988	1	0.960502	0.898107	0.88358	0.857331	0.923559	0.953869	0.940184
YPEL5	P62699	Human	Protein yippee-like 5	5	5	5	1	0.971534	0.905418	0.786042	0.804408	0.812672	0.877261	0.833668	1	0.684959	0.69006	0.698562	0.697017	0.614778	0.605658	-0.260152	-10.0692	-0.39	-6.44866	-0.5	-8.21943	0.11	-2.13948	0.987936	1	0.901167	0.854565	0.982618	0.922556	0.872717	0.883633
C5orf30	Q96GV9	Human	UNC119-binding protein C5orf30	N/A	1	#N/A	N/A	N/A	N/A	N/A	N/A	N/A	0.810192	1	0.811669	0.71418	0.676514	0.6226	0.604136	0.643279	0.590842	N/A	N/A	-0.38	-5.66098	-0.51	-7.51685	0.13	-2.13939	#N/A	#N/A	#N/A	#N/A	#N/A	#N/A	#N/A	#N/A
DTX3L	Q8TDB6	Human	E3 ubiquitin-protein ligase DTX3L	15	19	17	1	0.981164	0.996575	0.755993	0.771404	0.757705	0.947519	1	0.782546	0.668899	0.563178	0.725389	0.650142	0.726598	0.838476	-0.382702	-17.8914	-0.48	-5.23142	-0.3	-3.08613	-0.18	-2.13884	0.959826	0.861451	1	0.970478	0.969487	0.94617	0.858776	0.86034
GNG12	Q9UBI6	Human	Guanine nucleotide-binding protein G(I)/G(S)/G(O) subunit gamma-12	6	3	3	0.946246	0.971843	1	0.799488	0.738055	0.767065	0.756373	0.674411	0.997419	1	0.766914	0.930408	0.800043	0.785845	0.75917	-0.340075	-12.5428	0.15	-1.2247	-0.05	-0.170135	0.2	-2.13788	0.817855	1	0.726818	0.561773	0.636917	0.688302	0.793606	0.651923
WDR43	Q15061	Human	WD repeat-containing protein 43	17	14	12	0.941784	0.928638	1	0.969953	0.921127	0.907981	0.874463	0.943378	0.848003	0.866752	0.860627	0.909427	0.941241	0.88365	1	-0.0365259	-0.993638	-0.02	-0.159459	0.08	-1.25326	-0.1	-2.13783	0.886707	0.820346	0.882415	0.923372	0.865033	0.911552	0.94717	1
NUSAP1	Q9BXS6	Human	Nucleolar and spindle-associated protein 1	24	20	22	0.784331	0.723592	0.729754	0.912852	1	0.96743	0.871151	0.742091	0.75762	1	0.956298	0.855202	0.868318	0.924624	0.775471	0.365133	-10.7704	0.25	-3.46026	0.12	-1.31132	0.13	-2.13735	0.796446	1	0.996597	0.993153	0.86816	0.708201	0.925068	0.92203
CASP1	P29466	Human	Caspase-1	16	10	9	1	0.987433	0.98833	0.832136	0.85009	0.822262	0.714774	0.670869	0.694175	0.908218	0.960714	0.945292	1	0.977962	0.997959	-0.248108	-13.7643	0.44	-9.87405	0.52	-11.0164	-0.08	-2.13712	0.714858	0.781376	0.877469	1	0.952057	0.745284	0.846852	0.973479
DCAF6	Q58WW2	Human	DDB1- and CUL4-associated factor 6	3	3	7	0.940156	1	0.927147	0.783174	0.883781	0.803122	0.893795	0.843907	1	0.928591	0.923561	0.907071	0.882337	0.851034	0.842929	-0.21424	-6.06268	0.01	-0.158092	-0.09	-1.25484	0.1	-2.13685	1	0.831441	0.811313	0.898958	0.725581	0.802468	0.804541	0.845736
LDHB	P07195	Human	L-lactate dehydrogenase B chain	28	21	15	0.874649	0.904584	0.902713	0.914874	0.945744	1	0.636368	0.663366	0.796117	0.93106	0.906974	0.798624	0.941666	1	0.941034	0.0935602	-3.07381	0.33	-4.92916	0.46	-6.88077	-0.13	-2.13611	0.889995	0.961119	0.922819	0.952345	1	0.900036	0.879246	0.937039
BRCA1	P38398	Human	Breast cancer type 1 susceptibility protein	7	16	29	0.948454	0.903468	0.992502	1	0.929709	0.914714	1	0.931457	0.968466	0.798184	0.768522	0.781412	0.744542	0.69194	0.772403	0	0	-0.3	-6.617	-0.39	-8.34969	0.09	-2.13604	0.960834	1	0.948213	0.897986	0.850046	0.960366	0.961224	0.896155
SHROOM4	Q9ULL8	Human	Protein Shroom4	N/A	1	#N/A	N/A	N/A	N/A	N/A	N/A	N/A	0.949864	0.828338	1	0.763488	0.990191	0.906812	0.813624	0.66812	0.877929	N/A	N/A	-0.06	-0.451167	-0.24	-2.36843	0.17	-2.13577	#N/A	#N/A	#N/A	#N/A	#N/A	#N/A	#N/A	#N/A
SF3B4	Q15427	Human	Splicing factor 3B subunit 4	7	6	3	1	0.968539	0.86367	0.642697	0.438202	0.673408	0.975417	0.981351	1	0.747261	0.76428	0.836072	0.723787	0.803925	0.63928	-0.691989	-7.62475	-0.33	-5.42245	-0.45	-7.30133	0.12	-2.13485	0.948666	0.898029	0.892936	0.938814	0.907183	1	0.943494	0.933285
METTL14	Q9HCE5	Human	N6-adenosine-methyltransferase subunit METTL14	10	9	11	1	0.945193	0.980234	0.85894	0.84097	0.811321	1	0.854416	0.896847	0.874369	0.820421	0.818451	0.829228	0.754773	0.752063	-0.22095	-9.96153	-0.13	-1.9587	-0.24	-4.22516	0.11	-2.13478	0.796404	0.78458	0.833907	0.911729	0.806046	0.779024	0.883489	1
SELM	Q8WWX9	Human	Selenoprotein M	3	1	1	0.740171	0.765812	0.747863	0.88547	1	0.948718	0.649533	0.542056	0.827103	0.901869	0.640187	0.976636	0.560748	1	0.457944	0.331132	-8.97886	0.32	-1.22182	0	-0.171136	0.32	-2.13411	0.777738	0.949182	0.900663	0.915569	0.558467	0.860741	0.902432	1
TTC33	Q6PID6	Human	Tetratricopeptide repeat protein 33	1	4	4	0.88992	0.876933	1	0.475572	0.383426	0.332715	1	0.868737	0.849918	0.363914	0.353799	0.397789	0.419431	0.44366	0.362032	-1.21424	-14.4359	-1.29	-14.7313	-1.15	-13.4112	-0.14	-2.12981	0.810371	0.600944	0.641692	0.561428	0.603877	1	0.578896	0.567278
CCDC80	Q76M96	Human	Coiled-coil domain-containing protein 80	N/A	1	4	N/A	N/A	N/A	N/A	N/A	N/A	0.616379	0.556034	0.443966	0.943966	0.571121	1	0.581897	0.864224	0.551724	N/A	N/A	0.64	-3.49737	0.3	-1.34861	0.33	-2.1269	0.194472	0.566046	0.574954	0.76196	1	0.225835	0.49269	0.648887
MELTF	P08582	Human	Melanotransferrin	23	13	23	1	0.966989	0.97504	0.664251	0.705314	0.667472	1	0.745102	0.839772	0.5326	0.468	0.423754	0.423576	0.462826	0.377011	-0.531156	-17.8206	-0.86	-9.26414	-1.03	-10.5057	0.17	-2.12599	0.944694	0.870527	0.877059	0.822987	0.648134	1	0.900436	0.836722
DVL1	O14640	Human	Segment polarity protein dishevelled homolog DVL-1	N/A	2	2	N/A	N/A	N/A	N/A	N/A	N/A	0.82868	0.964467	1	0.577411	0.65736	0.645939	0.601523	0.691624	0.82868	N/A	N/A	-0.57	-6.70948	-0.4	-4.77529	-0.17	-2.12509	0.94351	0.782967	0.739515	0.645524	0.693916	1	0.85878	0.60944
SYPL1	Q16563	Human	Synaptophysin-like protein 1	1	2	3	0.837312	0.820513	0.79664	0.868258	1	0.912467	0.94019	0.948346	1	0.82918	0.843226	0.885365	0.829633	0.830539	0.736294	0.180148	-4.21408	-0.18	-3.33123	-0.27	-5.52482	0.09	-2.12433	0.87294	1	0.723828	0.751454	0.966651	0.863508	0.913093	0.698914
PPP2R5B	Q15173	Human	Serine/threonine-protein phosphatase 2A 56 kDa regulatory subunit beta isoform	N/A	3	3	N/A	N/A	N/A	N/A	N/A	N/A	0.896176	1	0.839166	0.562457	0.587949	0.512862	0.596524	0.626419	0.575666	N/A	N/A	-0.72	-11.0366	-0.6	-9.55998	-0.11	-2.12391	1	0.755077	0.82312	0.778994	0.724504	0.91942	0.98702	0.812466
RNF169	Q8NCN4	Human	E3 ubiquitin-protein ligase RNF169	6	12	7	0.979428	0.931127	1	0.804114	0.872093	0.853309	1	0.850007	0.785299	0.619227	0.621475	0.605249	0.579444	0.509457	0.599677	-0.202572	-7.57439	-0.51	-7.3463	-0.64	-8.95158	0.13	-2.12348	1	0.924891	0.860468	0.870393	0.99316	0.980259	0.883395	0.830483
DYNC1I2	Q13409-3	Human	Isoform 2C of Cytoplasmic dynein 1 intermediate chain 2	N/A	9	#N/A	N/A	N/A	N/A	N/A	N/A	N/A	0.649936	0.692407	0.912484	1	0.826255	0.918919	0.942085	0.81982	0.606178	N/A	N/A	0.28	-2.08938	0.07	-0.304338	0.21	-2.12286	#N/A	#N/A	#N/A	#N/A	#N/A	#N/A	#N/A	#N/A
GADD45GIP1	Q8TAE8	Human	Growth arrest and DNA damage-inducible proteins-interacting protein 1	14	6	10	0.975769	0.955266	1	0.912395	0.973905	0.854613	0.827181	0.848112	1	0.941609	0.85517	0.981843	0.9474	0.740499	0.830076	-0.0969617	-2.39186	0.05	-0.463735	-0.09	-0.810456	0.14	-2.12109	0.832553	0.877762	0.918554	0.946031	0.989972	0.910224	0.935048	1
TM9SF3	Q9HD45	Human	Transmembrane 9 superfamily member 3	7	7	10	0.869888	0.916357	1	0.859665	0.973978	0.912639	0.963807	0.905325	1	0.855001	0.81802	0.92581	0.754708	0.794002	0.865853	-0.0203404	-0.294977	-0.14	-2.24298	-0.25	-4.50996	0.11	-2.12083	0.783004	0.833215	0.926875	1	0.871695	0.923303	0.910869	0.976113
GRPEL2	Q8TAA5	Human	GrpE protein homolog 2, mitochondrial	N/A	3	5	N/A	N/A	N/A	N/A	N/A	N/A	0.769666	0.905993	1	0.59635	0.591019	0.627362	0.578743	0.53287	0.550961	N/A	N/A	-0.56	-8.26977	-0.69	-9.68175	0.13	-2.12057	1	0.943306	0.802773	0.751209	0.996808	0.943644	0.949172	0.817405
PDE6C	P51160	Human	Cone cGMP-specific 3',5'-cyclic phosphodiesterase subunit alpha'	N/A	2	#N/A	N/A	N/A	N/A	N/A	N/A	N/A	0.999786	0.995069	0.822899	0.924957	0.757933	0.81175	0.875429	0.874571	1	N/A	N/A	-0.18	-1.98655	-0.04	-0.244146	-0.14	-2.11834	#N/A	#N/A	#N/A	#N/A	#N/A	#N/A	#N/A	#N/A
CSNK1A1	P48729	Human	Casein kinase I isoform alpha	8	12	4	0.986981	0.995932	1	0.680228	0.668836	0.676159	0.842479	0.766258	1	0.510164	0.473889	0.489658	0.540488	0.532224	0.534003	-0.558517	-21.2602	-0.82	-11.3571	-0.7	-9.88098	-0.12	-2.11773	0.938154	0.779375	0.784995	0.747251	0.753045	1	0.763157	0.700829
EMG1	Q92979	Human	Ribosomal RNA small subunit methyltransferase NEP1	7	8	11	0.879654	0.838095	0.836364	0.797403	0.840693	1	0.765987	0.710189	1	0.76327	0.846104	0.822905	0.893838	0.855246	0.972403	0.045443	-0.458332	-0.03	-0.0743564	0.14	-1.39576	-0.16	-2.11738	0.912483	0.997022	0.94453	1	0.974543	0.887686	0.936325	0.926712
FLG2	Q5D862	Human	Filaggrin-2	2	5	10	0.38415	0.486516	0.373693	0.64612	0.500275	1	0.0924117	0.0830954	0.0672677	0.215527	0.111445	0.0939144	0.141047	1	0.112096	0.78576	-3.05033	0.79	-1.05508	2.37	-3.19636	-1.57	-2.11705	0.251931	0.194358	0.279504	0.258561	1	0.236634	0.131904	0.135179
PRR3	P79522	Human	Proline-rich protein 3	N/A	1	#N/A	N/A	N/A	N/A	N/A	N/A	N/A	0.731669	0.943838	0.856474	0.814353	0.843994	1	0.853354	0.675507	0.836193	N/A	N/A	0.07	-0.507177	-0.1	-0.755864	0.17	-2.11643	#N/A	#N/A	#N/A	#N/A	#N/A	#N/A	#N/A	#N/A
AMER3	Q8N944	Human	APC membrane recruitment protein 3	N/A	1	#N/A	N/A	N/A	N/A	N/A	N/A	N/A	1	0.564189	0.949324	0.253378	0.310811	0.466216	0.0844595	0.611486	0.128378	N/A	N/A	-1.29	-2.7221	-1.61	-4.97176	0.33	-2.11606	#N/A	#N/A	#N/A	#N/A	#N/A	#N/A	#N/A	#N/A
EML1	O00423	Human	Echinoderm microtubule-associated protein-like 1	2	11	2	0.936186	1	0.82958	0.626126	0.711712	0.584084	0.996182	0.882341	1	0.949197	0.982674	0.719264	0.846417	0.808438	0.685004	-0.524915	-8.94526	-0.12	-1.04589	-0.3	-3.18094	0.18	-2.11161	1	0.871749	0.927881	0.872159	0.867698	0.999925	0.888492	0.855649
ALDH6A1	Q02252	Human	Methylmalonate-semialdehyde dehydrogenase [acylating], mitochondrial	17	17	20	1	0.980282	0.97277	0.910798	0.946479	0.90892	1	0.853338	0.76512	0.815102	0.841338	0.754762	0.761469	0.711969	0.727733	-0.093879	-5.23399	-0.12	-1.23404	-0.25	-3.40433	0.13	-2.10955	0.732349	0.73375	0.902951	0.969454	0.96797	0.766339	0.875724	1
CTSL	P07711	Human	Cathepsin L1	4	2	2	1	0.88	0.973091	0.525818	0.573091	0.501091	0.525822	0.509013	0.974421	0.33106	0.301827	0.477101	0.340804	1	0.416931	-0.833927	-15.6128	-0.86	-2.68942	-0.19	-0.721086	-0.66	-2.10863	0.927484	0.952203	0.823378	0.998479	0.971285	0.929808	0.911585	1
CLPTM1L	G5E9Z2	Human	Cisplatin resistance related protein CRR9p, isoform CRA_c	N/A	3	#N/A	N/A	N/A	N/A	N/A	N/A	N/A	0.912356	0.911279	0.740661	0.929957	0.885417	1	0.878951	0.875718	0.826149	N/A	N/A	0.13	-1.76689	0.01	-0.127632	0.13	-2.10825	#N/A	#N/A	#N/A	#N/A	#N/A	#N/A	#N/A	#N/A
USP13	Q92995	Human	Ubiquitin carboxyl-terminal hydrolase 13	10	19	15	0.890233	0.863256	0.906977	1	0.941395	0.945116	0.87049	0.840434	0.935872	0.93527	0.9156	1	0.881178	0.81409	0.956144	0.117695	-4.90767	0.11	-1.53264	0	-0.0102137	0.1	-2.107	0.85254	0.980075	0.964113	0.95712	1	0.80251	0.930676	0.94853
PATJ	Q8NI35	Human	InaD-like protein	3	3	3	0.403014	0.427261	0.355832	0.578637	0.714941	1	0.442108	0.449371	0.491544	0.706201	0.495555	1	0.544449	0.55464	0.652754	0.952334	-4.89356	0.67	-4.16616	0.34	-1.98651	0.33	-2.10612	0.615076	1	0.585136	0.726299	0.498986	0.602884	0.677961	0.553065
FAM160A2	Q8N612	Human	FTS and Hook-interacting protein	4	7	5	0.887963	0.924074	0.95463	0.931481	0.877778	1	0.905144	0.938883	0.961007	0.874723	0.954093	0.916759	0.969856	0.941925	1	0.0214797	-0.356072	-0.03	-0.42645	0.05	-0.840019	-0.08	-2.1039	0.878101	0.88144	0.991877	0.980344	0.956578	0.98822	0.97514	1
GPR143	P51810	Human	G-protein coupled receptor 143	N/A	1	#N/A	N/A	N/A	N/A	N/A	N/A	N/A	0.648551	0.684783	1	0.641304	0.634058	0.73913	0.630435	0.826087	0.971014	N/A	N/A	-0.21	-1.03655	0.06	-0.272962	-0.26	-2.10291	#N/A	#N/A	#N/A	#N/A	#N/A	#N/A	#N/A	#N/A
ARL1	P40616	Human	ADP-ribosylation factor-like protein 1	7	7	4	1	0.994123	0.979432	0.991185	0.962782	0.994123	0.795067	0.744315	0.947491	0.933908	0.924818	1	0.863457	0.801723	0.944991	-0.013043	-0.474163	0.2	-2.68063	0.07	-0.716416	0.13	-2.10237	0.867374	0.887517	0.888349	1	0.983641	0.969927	0.893569	0.951205
EEF2K	O00418	Human	Eukaryotic elongation factor 2 kinase	12	12	10	0.988506	0.989272	1	0.580843	0.634483	0.57931	0.990548	1	0.866289	0.723062	0.701197	0.714556	0.702457	0.625079	0.666352	-0.72977	-19.1525	-0.42	-7.64963	-0.52	-9.15967	0.1	-2.09993	1	0.744204	0.702197	0.601877	0.618928	0.884651	0.717613	0.630137
PTK2	Q05397	Human	Focal adhesion kinase 1	24	29	21	0.783242	0.802368	0.806922	0.974499	0.998179	1	1	0.95169	0.905693	0.975285	0.96807	0.930726	0.930211	0.900989	0.877061	0.313826	-15.1428	0.01	-0.114883	-0.08	-1.30994	0.09	-2.09785	0.778412	0.967297	1	0.973341	0.827288	0.769175	0.961129	0.925136
ASAP1	Q9ULH1	Human	Arf-GAP with SH3 domain, ANK repeat and PH domain-containing protein 1	17	22	27	0.9	0.863303	0.910092	0.915596	1	0.904587	0.998363	0.980533	1	0.949501	0.964159	0.90433	0.929878	0.897027	0.824826	0.077243	-1.94682	-0.08	-1.32056	-0.17	-3.49344	0.09	-2.09771	0.872411	0.937185	1	0.954543	0.987769	0.927865	0.990121	0.986404
LTBP3	Q9NS15	Human	Latent-transforming growth factor beta-binding protein 3	N/A	2	2	N/A	N/A	N/A	N/A	N/A	N/A	0.967946	0.874315	1	0.550401	0.503585	0.511177	0.543231	0.587516	0.546605	N/A	N/A	-0.86	-13.6239	-0.76	-12.1998	-0.1	-2.09763	0.869346	1	0.901519	0.916294	0.928942	0.93627	0.913321	0.959561
MRPS25	P82663	Human	28S ribosomal protein S25, mitochondrial	11	9	7	1	0.982759	0.981801	0.927203	0.955939	0.95977	0.897944	0.93647	1	0.815176	0.936674	0.890902	0.907996	0.809869	0.697658	-0.0603973	-3.40103	-0.1	-1.03579	-0.23	-3.16018	0.13	-2.09754	0.834934	0.870453	0.905235	0.980911	1	0.833732	0.950249	0.974364
DDI2	Q5TDH0	Human	Protein DDI1 homolog 2	9	9	9	0.863309	0.833633	0.817446	0.945144	1	0.929856	0.857	0.831918	0.803391	0.935857	1	0.949535	0.9795	0.908501	0.791151	0.192825	-7.51577	0.21	-3.40682	0.1	-1.29942	0.11	-2.0968	0.722588	0.816453	0.910337	0.924822	1	0.683645	0.891392	0.895146
SLC25A52	Q3SY17	Human	Solute carrier family 25 member 52	N/A	2	#N/A	N/A	N/A	N/A	N/A	N/A	N/A	1	0.960887	0.977016	0.679032	0.752823	0.715726	0.685887	0.663306	0.675403	N/A	N/A	-0.45	-9.76613	-0.54	-10.9182	0.09	-2.09577	#N/A	#N/A	#N/A	#N/A	#N/A	#N/A	#N/A	#N/A
SIRT5	Q9NXA8	Human	NAD-dependent protein deacylase sirtuin-5, mitochondrial	3	5	7	1	0.979573	0.950789	0.844011	0.998143	0.877437	0.965884	0.969558	0.997638	0.836373	1	0.895945	0.93203	0.831125	0.74111	-0.107803	-1.94742	-0.1	-1.17846	-0.23	-3.31766	0.13	-2.09419	1	0.873295	0.952964	0.981537	0.945968	0.848152	0.900245	0.971711
ACYP1	P07311	Human	Acylphosphatase-1	10	6	5	0.901961	0.980392	1	0.838681	0.828877	0.842246	0.915771	0.991905	1	0.782165	0.885675	0.727599	0.74793	0.850637	0.481152	-0.199255	-8.20025	-0.28	-1.87408	-0.48	-4.10117	0.2	-2.09288	0.872487	0.947517	0.787343	0.973321	0.814801	1	0.871397	0.873402
CDA	P32320	Human	Cytidine deaminase	3	1	5	0.73565	0.694109	0.700151	0.665408	1	0.739426	0.431085	0.446725	1	0.636364	0.580645	0.607038	0.466276	0.530792	0.430108	0.176323	-1.08874	-0.04	-0.219144	-0.4	-1.12837	0.35	-2.0918	1	0.732709	0.698229	0.685787	0.593627	0.896297	0.715603	0.772631
RINL	Q6ZS11	Human	Ras and Rab interactor-like protein	N/A	2	1	N/A	N/A	N/A	N/A	N/A	N/A	0.881988	1	0.84265	0.805383	0.836439	0.755694	0.815735	0.73499	0.641822	N/A	N/A	-0.19	-2.22613	-0.31	-4.46723	0.13	-2.09121	0.617967	0.62638	0.756707	0.727768	0.669474	0.691607	1	0.68024
ZBED8	Q8IZ13	Human	Protein ZBED8	N/A	1	#N/A	N/A	N/A	N/A	N/A	N/A	N/A	1	0.985135	0.697297	0.774324	0.712162	0.691892	0.659459	0.691892	0.571622	N/A	N/A	-0.3	-2.64816	-0.48	-4.87539	0.18	-2.09047	#N/A	#N/A	#N/A	#N/A	#N/A	#N/A	#N/A	#N/A
EMP3	P54852	Human	Epithelial membrane protein 3	N/A	1	#N/A	N/A	N/A	N/A	N/A	N/A	N/A	0.925494	0.89984	1	0.737787	0.634848	0.648316	0.674506	0.53597	0.637627	N/A	N/A	-0.48	-6.95236	-0.61	-8.60152	0.13	-2.08785	#N/A	#N/A	#N/A	#N/A	#N/A	#N/A	#N/A	#N/A
FIP1L1	Q6UN15	Human	Pre-mRNA 3'-end-processing factor FIP1	15	13	13	1	0.965392	0.977231	0.897086	0.857923	0.826958	1	0.890629	0.973034	0.933689	0.889284	0.943888	0.867512	0.832634	0.8969	-0.189351	-7.91298	-0.05	-0.657168	-0.14	-2.63964	0.09	-2.08626	0.936258	0.899964	0.962126	0.996104	0.938941	0.958854	0.932153	1
PUM3	Q15397	Human	Pumilio homolog 3	22	21	26	0.904851	0.880597	0.866604	0.98041	0.943097	1	0.650071	0.672068	0.686832	0.831678	0.795713	0.872141	0.876627	0.824598	1	0.140124	-6.5557	0.32	-5.56417	0.43	-7.39112	-0.11	-2.08594	0.793421	0.900798	0.904486	1	0.964329	0.762658	0.87515	0.909569
NPC2	P61916	Human	Epididymal secretory protein E1	9	1	7	0.989103	0.894384	1	0.684828	0.772003	0.718357	0.467983	0.487544	1	0.495663	0.429784	0.577413	0.341207	0.433844	0.407271	-0.407364	-10.3487	-0.38	-1.23938	-0.73	-3.39114	0.35	-2.08568	0.962575	0.794735	0.663825	0.736091	0.757048	1	0.659881	0.768987
REPIN1	Q9BWE0	Human	Replication initiator 1	1	2	#N/A	0.901996	0.850272	0.76951	0.911978	1	0.905626	0.117475	0.121618	0.161345	1	0.50329	0.901535	0.522301	0.467219	0.848647	0.16092	-3.60157	2.59	-11.5432	2.2	-10.0827	0.39	-2.08547	#N/A	#N/A	#N/A	#N/A	#N/A	#N/A	#N/A	#N/A
MRPL46	Q9H2W6	Human	39S ribosomal protein L46, mitochondrial	9	9	9	1	0.93	0.888182	0.887273	0.872727	0.928182	0.790028	0.9483	0.883262	0.847937	1	0.912929	0.885608	0.86192	0.785244	-0.0679388	-1.87643	0.07	-0.789619	-0.05	-0.458312	0.12	-2.08502	0.819352	0.856241	0.892908	1	0.950207	0.901575	0.904614	0.91661
PATZ1	Q9HBE1	Human	POZ-, AT hook-, and zinc finger-containing protein 1	1	4	6	1	0.931476	0.918675	0.705572	0.335843	0.677711	0.989247	0.895746	1	0.55727	0.476858	0.54792	0.441795	0.482001	0.529687	-0.72977	-5.23591	-0.87	-11.9214	-0.99	-12.6283	0.12	-2.08248	0.996101	0.89048	0.894231	0.939428	0.984102	1	0.928883	0.846874
BARD1	Q99728	Human	BRCA1-associated RING domain protein 1	5	8	9	1	0.951786	0.924107	0.817857	0.821429	0.84375	1	0.962109	0.950705	0.732618	0.757817	0.726609	0.667198	0.705395	0.722747	-0.212568	-9.6292	-0.39	-8.85991	-0.48	-10.1406	0.08	-2.0807	0.879235	1	0.975172	0.898455	0.881254	0.850462	0.957646	0.897178
ZNF277	Q9NRM2	Human	Zinc finger protein 277	N/A	1	#N/A	N/A	N/A	N/A	N/A	N/A	N/A	0.820988	0.734568	0.851852	0.660494	0.919753	0.765432	1	0.722222	0.969136	N/A	N/A	-0.03	-0.261705	0.16	-1.04865	-0.2	-2.07931	#N/A	#N/A	#N/A	#N/A	#N/A	#N/A	#N/A	#N/A
TAB2	Q9NYJ8	Human	TGF-beta-activated kinase 1 and MAP3K7-binding protein 2	10	7	7	1	0.91913	0.936522	0.81913	0.82087	0.793043	0.788845	0.850598	0.994024	0.809163	1	0.862151	0.853785	0.71753	0.831873	-0.231075	-9.75641	0.02	-0.146791	-0.13	-1.23188	0.15	-2.07878	1	0.891022	0.867335	0.826503	0.772881	0.938832	0.839175	0.799141
CALML5	Q9NZT1	Human	Calmodulin-like protein 5	N/A	2	2	N/A	N/A	N/A	N/A	N/A	N/A	0.106198	0.116961	0.113104	0.196879	0.121087	0.147367	0.128442	1	0.154184	N/A	N/A	0.47	-0.657168	1.93	-2.6304	-1.46	-2.07622	0.0605319	0.0455809	0.0461072	0.0339557	1	0.0317244	0.0529552	0.0374287
ISY1	Q9ULR0	Human	Pre-mRNA-splicing factor ISY1 homolog	21	11	13	1	1	0.988879	0.862836	0.918443	0.852641	0.987442	1	0.79142	0.770458	0.751227	0.763597	0.745153	0.696557	0.653028	-0.182786	-7.97341	-0.28	-3.94664	-0.41	-6.03255	0.13	-2.07326	0.937866	0.844683	0.893387	0.810939	1	0.971354	0.906921	0.813633
NANP	Q8TBE9	Human	N-acylneuraminate-9-phosphatase	3	4	4	0.983842	0.962298	1	0.770197	0.77289	0.885099	0.907338	1	0.755609	0.799636	0.745179	0.703335	0.702001	0.741783	0.571619	-0.279284	-7.16424	-0.24	-2.39288	-0.4	-4.60879	0.16	-2.07062	0.691449	0.67839	0.712414	0.635645	1	0.682797	0.677329	0.6936
COPS6	Q7L5N1	Human	COP9 signalosome complex subunit 6	9	10	9	0.909091	0.940312	0.875115	0.897153	0.863177	1	0.938202	0.971817	0.980589	0.956198	1	0.969384	0.928978	0.990945	0.806966	0.0186342	-0.257797	0.02	-0.16987	-0.08	-1.18991	0.1	-2.06984	0.943458	0.94485	0.941941	0.968652	0.924889	0.968069	0.919591	1
ARL6	Q9H0F7	Human	ADP-ribosylation factor-like protein 6	2	4	2	0.842995	0.906602	1	0.71256	0.63124	0.794686	0.97243	1	0.785248	0.920435	0.766868	0.844256	0.812334	0.722854	0.756227	-0.362158	-5.9154	-0.12	-1.19034	-0.27	-3.31249	0.14	-2.06966	0.833683	0.889755	0.867845	0.857544	1	0.922109	0.855189	0.803861
LIFR	P42702	Human	Leukemia inhibitory factor receptor	1	2	#N/A	1	0.935252	0.955236	0.830536	0.647482	0.631495	0.960599	0.941147	0.94015	0.77207	0.847382	0.84788	0.852369	0.81995	1	-0.454032	-6.68288	-0.2	-3.27796	-0.09	-1.2076	-0.12	-2.06908	#N/A	#N/A	#N/A	#N/A	#N/A	#N/A	#N/A	#N/A
C6orf120	Q7Z4R8	Human	UPF0669 protein C6orf120	1	2	#N/A	0.88057	0.951872	0.839572	0.84492	1	0.892157	0.845685	0.859756	1	0.906191	0.861163	0.960131	0.777674	0.95075	0.764071	0.0342157	-0.420568	0.01	-0.111688	-0.12	-1.29483	0.13	-2.06755	#N/A	#N/A	#N/A	#N/A	#N/A	#N/A	#N/A	#N/A
NUBP2	Q9Y5Y2	Human	Cytosolic Fe-S cluster assembly factor NUBP2	6	5	6	0.938272	0.981007	1	0.903134	0.990503	0.91548	0.84522	0.832209	1	0.838556	0.963903	0.93455	0.852995	0.916144	0.711781	-0.0558912	-1.40652	0.03	-0.249207	-0.11	-1.06192	0.14	-2.06665	0.946049	0.912345	0.909961	0.861149	0.87543	1	0.838848	0.900302
UBE2F	Q969M7	Human	NEDD8-conjugating enzyme UBE2F	1	1	3	0.794376	0.880492	0.913884	0.950791	1	0.800527	0.830946	0.95702	0.928367	0.808023	1	0.82235	0.727794	0.902579	0.74212	0.0881416	-0.96567	-0.05	-0.38248	-0.19	-2.20107	0.15	-2.06656	0.945576	1	0.941438	0.965236	0.94897	0.92898	0.962816	0.927223
CRK	P46108	Human	Adapter molecule crk	17	13	16	0.926104	0.917466	0.945298	0.948177	0.957774	1	0.668966	0.730252	0.838062	0.905424	0.929543	0.924287	0.827735	1	0.611556	0.0593553	-2.53811	0.3	-2.50029	0.12	-0.610513	0.18	-2.06312	0.892684	0.918877	0.91645	0.957129	0.843739	0.842586	0.953017	1
C2orf69	Q8N8R5	Human	UPF0565 protein C2orf69	1	3	5	1	0.835906	0.792039	0.773355	0.714866	0.870837	0.977479	0.952627	0.899172	0.928553	1	0.949909	0.969454	0.89956	0.81724	-0.15682	-1.9006	0.02	-0.260609	-0.07	-1.03852	0.1	-2.06191	0.711544	0.797885	0.733427	0.834114	1	0.676406	0.779	0.731768
MRPL12	P52815	Human	39S ribosomal protein L12, mitochondrial	15	5	8	0.873665	0.857651	0.822954	0.884342	1	0.907473	0.500644	0.567231	0.919495	0.846379	0.909356	1	0.700662	0.820174	0.79225	0.128293	-3.07612	0.47	-3.72306	0.22	-1.6072	0.25	-2.05899	0.806908	0.993072	0.916844	1	0.642177	0.911186	0.947216	0.977945
ATPIF1	Q9UII2	Human	ATPase inhibitor, mitochondrial	13	3	4	0.840871	0.88526	0.907873	0.768844	1	0.729481	0.658099	0.792913	0.83969	0.838441	0.867631	1	0.825121	0.91165	0.678964	-0.07552	-0.563536	0.24	-2.36468	0.08	-0.515819	0.16	-2.05897	0.784234	0.764552	0.90592	0.98296	0.866833	0.884048	0.942604	1
NIPA1	Q7RTP0	Human	Magnesium transporter NIPA1	1	1	2	0.838281	0.799219	0.802344	0.6875	0.485156	1	1	0.901062	0.525896	0.781707	0.667165	0.608898	0.654714	0.496348	0.536853	-0.166503	-0.648354	-0.24	-0.868839	-0.52	-2.91526	0.29	-2.05881	0.834679	0.843621	0.885976	1	0.882358	0.91998	0.906784	0.916903
C16orf13	Q96S19	Human	UPF0585 protein C16orf13	5	5	5	0.97799	0.977033	1	0.938756	0.967464	0.902392	0.803247	0.956671	0.916428	0.847033	1	0.825083	0.861896	0.861896	0.682177	-0.0724828	-3.02473	0	-0.0230281	-0.15	-1.54051	0.15	-2.05816	0.858809	0.759785	0.858058	0.876365	0.710754	1	0.883525	0.879511
PDLIM2	Q96JY6	Human	PDZ and LIM domain protein 2	10	6	9	1	0.961506	0.994867	0.753636	0.751925	0.745081	0.998976	1	0.973545	0.669396	0.71577	0.629084	0.646327	0.683489	0.511377	-0.394032	-17.3603	-0.56	-7.58604	-0.69	-9.09258	0.13	-2.05804	0.90972	0.808705	0.778138	0.679462	0.624915	1	0.854118	0.781988
TPX2	Q9ULW0	Human	Targeting protein for Xklp2	49	34	36	0.85267	0.846225	0.881215	0.935543	1	0.929098	0.857183	0.845967	0.622768	1	0.859546	0.778737	0.759403	0.850833	0.706596	0.15056	-5.76543	0.18	-1.53604	-0.01	-0.0304406	0.19	-2.05788	0.734596	0.91973	0.866706	0.851306	0.742487	0.916841	1	0.931692
SEC23B	Q15437	Human	Protein transport protein Sec23B	12	11	13	1	0.987037	0.987037	0.881481	0.856481	0.897222	0.759819	0.870841	1	0.783475	0.772973	0.916948	0.855222	0.888469	0.996839	-0.174621	-9.8113	-0.09	-0.699353	0.06	-0.5178	-0.15	-2.05636	0.972162	0.860502	0.856227	0.759134	0.852942	1	0.823811	0.823629
RBM39	Q14498	Human	RNA-binding protein 39	26	12	17	0.976424	0.928291	0.943026	1	0.998035	0.999018	1	0.962481	0.94352	0.899612	0.866158	0.848325	0.891885	0.904094	0.979271	0.0745054	-4.43602	-0.15	-3.1236	-0.07	-1.09124	-0.09	-2.05461	0.866315	0.852765	0.953637	1	0.97134	0.911936	0.930571	0.982705
CDCA2	Q69YH5	Human	Cell division cycle-associated protein 2	14	17	23	0.709957	0.665801	0.722944	0.924675	0.971429	1	0.652373	0.650805	0.560978	1	0.893498	0.843182	0.84231	0.862588	0.818081	0.464668	-13.571	0.55	-8.8711	0.44	-7.22374	0.12	-2.05425	0.797428	0.898471	0.865641	0.934087	0.767536	0.802753	1	0.958711
ROCK2	O75116	Human	Rho-associated protein kinase 2	48	56	48	0.857661	0.864007	0.866727	0.981868	1	0.895739	0.805082	0.836209	0.768881	0.995565	0.968264	1	0.950017	0.91039	0.943141	0.151859	-4.49928	0.3	-6.97627	0.22	-5.16484	0.08	-2.05407	0.724909	0.946659	1	0.911008	0.917366	0.729098	0.970453	0.926256
C21orf33	P30042	Human	ES1 protein homolog, mitochondrial	15	9	#N/A	1	0.947276	0.963972	0.796134	0.834798	0.802285	1	0.957276	0.82936	0.797009	0.804405	0.768937	0.766286	0.760262	0.665651	-0.258425	-11.7115	-0.23	-3.55425	-0.35	-5.67032	0.11	-2.05177	#N/A	#N/A	#N/A	#N/A	#N/A	#N/A	#N/A	#N/A
PLP2	Q04941	Human	Proteolipid protein 2	2	1	2	0.730384	0.812187	0.792154	0.867279	1	0.866444	0.93663	1	0.841203	0.821819	0.751243	0.786282	0.881461	0.810139	0.843936	0.227741	-4.40472	-0.24	-4.09833	-0.13	-1.96506	-0.1	-2.04989	0.872045	1	0.913346	0.873351	0.817336	0.940061	0.873884	0.838333
LCN2	P80188	Human	Neutrophil gelatinase-associated lipocalin	N/A	1	#N/A	N/A	N/A	N/A	N/A	N/A	N/A	0.0612481	0.066641	0.0512327	0.159476	0.0824345	0.075886	0.100539	1	0.0833975	N/A	N/A	0.83	-0.977804	2.72	-3.0553	-1.9	-2.04929	#N/A	#N/A	#N/A	#N/A	#N/A	#N/A	#N/A	#N/A
ASPHD2	Q6ICH7	Human	Aspartate beta-hydroxylase domain-containing protein 2	N/A	1	2	N/A	N/A	N/A	N/A	N/A	N/A	1	0.990007	0.891506	0.891506	0.86581	0.942184	0.974304	0.921485	0.982869	N/A	N/A	-0.09	-1.46879	0	-0.00140711	-0.09	-2.04587	1	0.972864	0.844221	0.906699	0.803645	0.970778	0.952955	0.798757
CALCOCO2	Q13137	Human	Calcium-binding and coiled-coil domain-containing protein 2	N/A	7	6	N/A	N/A	N/A	N/A	N/A	N/A	1	0.966234	0.885578	0.414556	0.41852	0.462631	0.470095	0.411159	0.560994	N/A	N/A	-1.14	-12.6753	-0.98	-11.2895	-0.15	-2.04412	0.951154	0.603066	0.63236	0.510371	0.547304	1	0.586255	0.524854
CCPG1	Q9ULG6	Human	Cell cycle progression protein 1	1	1	3	0.884017	1	0.893211	0.540311	0.570014	0.551627	0.805412	0.76933	0.89433	0.875	0.945876	0.997423	0.862113	0.658505	1	-0.741783	-16.0321	0.19	-1.59267	0.03	-0.062077	0.16	-2.04363	0.871612	0.758497	0.747888	0.801498	1	0.803642	0.848171	0.794288
KLHL11	Q9NVR0	Human	Kelch-like protein 11	N/A	3	8	N/A	N/A	N/A	N/A	N/A	N/A	0.970429	1	0.914619	0.606622	0.62474	0.632861	0.670762	0.600583	0.751978	N/A	N/A	-0.63	-9.89219	-0.51	-8.421	-0.12	-2.04241	1	0.970963	0.801767	0.837095	0.843487	0.881823	0.976967	0.924497
CYB5A	P00167	Human	Cytochrome b5	5	4	4	0.863916	0.851624	0.791923	0.869183	1	0.90518	0.782344	0.814719	0.886534	0.873449	0.998034	0.912581	0.843531	1	0.643015	0.146655	-3.07949	0.16	-1.25987	0	-0.107526	0.16	-2.04177	0.83615	0.888972	0.906695	1	0.925642	0.769774	0.943587	0.939707
ARHGAP10	A1A4S6	Human	Rho GTPase-activating protein 10	7	15	16	1	0.944295	0.915544	0.846361	0.894879	0.856244	0.979554	1	0.875869	0.856922	0.847426	0.807215	0.814894	0.816257	0.703985	-0.139236	-5.47491	-0.19	-2.90434	-0.29	-5.07904	0.11	-2.03932	0.854228	0.837209	0.91805	0.851127	1	0.88513	0.859548	0.82797
UACA	Q9BZF9	Human	Uveal autoantigen with coiled-coil domains and ankyrin repeats	49	58	54	0.967563	0.964399	1	0.679589	0.666139	0.629747	1	0.948322	0.876311	0.541969	0.528756	0.517544	0.495359	0.469928	0.523398	-0.56918	-17.6955	-0.83	-13.5947	-0.92	-13.9567	0.09	-2.03504	0.988409	0.837199	0.795784	0.682663	0.602962	1	0.794966	0.735349
HIST2H2AB	Q8IUE6	Human	Histone H2A type 2-B	5	3	2	0.835702	0.815275	0.947602	1	0.888988	0.874778	0.758626	0.878359	0.853236	0.788043	1	0.970107	0.88456	0.941644	0.564637	0.0894982	-1.38719	0.15	-0.763244	-0.06	-0.452934	0.21	-2.03497	0.632915	0.642945	0.874202	1	0.747162	0.526048	0.753128	0.945838
RHOC	P08134	Human	Rho-related GTP-binding protein RhoC	7	3	2	0.881292	0.968661	0.912631	0.988604	1	0.941121	0.607226	0.771562	0.755245	0.666667	1	0.80303	0.747086	0.655012	0.735431	0.0854247	-2.8417	0.21	-1.54483	0	-0.0410032	0.21	-2.0337	0.684395	0.874015	0.827215	0.929566	0.747219	0.774662	0.920535	1
CDCA8	Q53HL2	Human	Borealin	9	10	13	0.730228	0.768893	0.817223	0.957821	0.884007	1	0.662634	0.746309	0.708575	1	0.945051	0.807973	0.861802	0.93338	0.675958	0.295135	-7.33592	0.38	-4.18291	0.22	-2.06504	0.16	-2.03231	0.666551	0.919439	0.829255	0.791019	0.697403	0.734724	1	0.921459
KEAP1	Q14145	Human	Kelch-like ECH-associated protein 1	5	9	6	0.800459	0.840214	0.788991	0.652141	1	0.607798	0.750136	0.715173	1	0.556257	0.508441	0.591439	0.558109	0.653415	0.649385	-0.104697	-0.475346	-0.57	-6.28027	-0.41	-4.35201	-0.17	-2.03197	1	0.841799	0.883356	0.930308	0.824035	0.824596	0.800991	0.78034
ZRANB2	O95218	Human	Zinc finger Ran-binding domain-containing protein 2	13	12	10	0.959108	0.987918	1	0.944238	0.895911	0.845725	0.958771	1	0.831527	0.834262	0.796862	0.912037	0.813579	0.761854	0.775119	-0.132894	-4.28943	-0.13	-1.80657	-0.25	-3.98151	0.11	-2.03064	0.85298	0.833475	0.906333	0.982641	0.884103	1	0.869861	0.951006
PKN2	Q16513	Human	Serine/threonine-protein kinase N2	25	24	24	0.992657	1	0.965287	0.431242	0.444593	0.417891	1	0.986982	0.805719	0.223664	0.181306	0.193698	0.227345	0.20011	0.233822	-1.19429	-24.3588	-2.22	-18.3402	-2.08	-17.4424	-0.14	-2.03032	1	0.547506	0.515659	0.393488	0.414217	0.908968	0.501905	0.4359
EFCAB14	O75071	Human	EF-hand calcium-binding domain-containing protein 14	1	5	1	0.83572	1	0.754844	0.823926	0.777591	0.925864	0.613164	0.605089	0.914607	0.838145	0.945681	1	0.792391	0.607781	0.974676	-0.0350469	-0.307946	0.38	-2.72406	0.16	-0.792412	0.23	-2.02931	1	0.812189	0.792035	0.850789	0.854523	0.956306	0.821599	0.820289
SCML2	Q9UQR0	Human	Sex comb on midleg-like protein 2	3	12	5	0.641201	0.603001	0.641201	0.601637	1	0.626876	1	0.917263	0.822284	0.629452	0.633582	0.630042	0.57304	0.514785	0.651648	0.24123	-1.07146	-0.53	-7.58241	-0.66	-9.07316	0.12	-2.02886	1	0.856558	0.907299	0.834515	0.710594	0.882433	0.862341	0.834476
SPHK1	Q9NYA1	Human	Sphingosine kinase 1	N/A	1	1	N/A	N/A	N/A	N/A	N/A	N/A	0.773179	1	0.577815	0.759934	0.763245	0.763245	0.884106	0.922185	0.836093	N/A	N/A	-0.04	-0.019843	0.17	-1.42778	-0.21	-2.02871	0.536243	0.744502	0.843795	0.760125	1	0.651144	0.826134	0.774525
TES	Q9UGI8	Human	Testin	22	12	18	0.98528	0.990186	1	0.976447	0.987242	0.96369	0.892417	0.926771	0.81238	0.781515	1	0.874375	0.860903	0.79554	0.763328	-0.0232698	-1.1609	0.01	-0.0647967	-0.12	-1.34635	0.13	-2.02843	1	0.950155	0.957609	0.982422	0.883844	0.964224	0.951767	0.957282
C1orf109	Q9NX04	Human	Uncharacterized protein C1orf109	5	3	3	0.893598	0.825969	0.852119	0.883679	1	0.916141	0.782155	1	0.857706	0.862804	0.902665	0.911935	0.832213	0.963847	0.533488	0.123004	-2.87549	0.02	-0.11572	-0.18	-1.25554	0.2	-2.02714	0.899072	0.957074	0.87165	0.878087	0.800062	0.907497	1	0.822405
EDRF1	Q3B7T1	Human	Erythroid differentiation-related factor 1	2	7	9	0.32699	0.410611	0.588812	0.861592	1	0.453287	0.856306	0.849976	0.766893	0.727805	0.712771	0.717835	0.834784	0.643298	1	0.803227	-2.8721	-0.2	-1.66071	0	-0.105086	-0.2	-2.02696	1	0.869082	0.892225	0.814695	0.882855	0.965079	0.841917	0.80925
CTSC	P53634	Human	Dipeptidyl peptidase 1	11	4	8	0.902033	0.854898	0.953789	0.807763	1	0.878928	0.374432	0.518182	0.600682	0.754432	0.800795	1	0.537841	0.889545	0.713636	-0.013043	-0.123666	0.77	-5.37463	0.52	-3.32931	0.26	-2.02413	0.725155	0.878441	0.700769	1	0.957961	0.629899	0.779636	0.917187
IARS2	Q9NSE4	Human	Isoleucine--tRNA ligase, mitochondrial	37	28	33	1	0.968124	0.937158	0.884335	0.859745	0.888889	0.970152	0.877977	1	0.837598	0.840574	0.863233	0.771563	0.818332	0.800613	-0.140826	-7.29459	-0.16	-3.17061	-0.25	-5.3096	0.09	-2.02214	0.851098	0.818878	0.906187	0.990805	0.886664	0.851958	0.879564	1
MSRB3	Q8IXL7	Human	Methionine-R-sulfoxide reductase B3	3	1	3	1	0.918474	0.985256	0.793582	0.85516	0.725065	0.497674	0.536877	1	0.681063	0.849169	0.792691	0.654485	0.663787	0.574086	-0.291592	-6.89772	0.19	-1.23743	-0.1	-0.112923	0.3	-2.0219	0.985252	0.83564	0.91745	0.898512	0.858136	1	0.898281	0.969799
TMEM201	Q5SNT2	Human	Transmembrane protein 201	4	8	10	0.938272	0.902184	0.937322	1	0.987654	0.932574	1	0.957719	0.820592	0.73211	0.73792	0.674705	0.741286	0.772501	0.800904	0.0731347	-2.6214	-0.37	-6.24365	-0.26	-4.31242	-0.11	-2.02071	0.898796	0.909052	0.903291	0.927285	0.991267	0.85166	0.908202	1
FLNC	Q14315	Human	Filamin-C	135	94	129	0.913498	0.929658	0.902091	1	0.973384	0.98384	0.963993	1	0.73935	0.851007	0.825718	0.724242	0.745143	0.770652	0.626573	0.107018	-6.81083	-0.17	-1.39598	-0.34	-3.50816	0.16	-2.0206	0.970086	0.977815	0.910652	0.841815	0.800448	1	0.942171	0.929759
SH2D4A	Q9H788	Human	SH2 domain-containing protein 4A	2	7	6	0.588771	0.574355	0.611533	0.735964	1	0.842185	0.951265	1	0.793049	0.613173	0.641922	0.690558	0.69745	0.69617	0.716846	0.538041	-5.8296	-0.5	-7.59576	-0.38	-5.88288	-0.12	-2.02034	0.999049	1	0.909952	0.833647	0.823519	0.995315	0.93261	0.858061
USP46	P62068	Human	Ubiquitin carboxyl-terminal hydrolase 46	N/A	1	3	N/A	N/A	N/A	N/A	N/A	N/A	1	0.930506	0.791892	0.781991	0.683916	0.656454	0.690454	0.637026	0.602653	N/A	N/A	-0.36	-4.8723	-0.5	-6.75591	0.14	-2.01727	1	0.971682	0.98734	0.888138	0.970046	0.9395	0.937788	0.91011
TANGO6	Q9C0B7	Human	Transport and Golgi organization protein 6 homolog	3	8	12	1	0.945017	0.87543	0.719931	0.860825	0.817869	0.940252	0.941266	0.954758	0.913877	0.848854	1	0.823798	0.893792	0.863765	-0.234465	-4.56984	-0.04	-0.494638	-0.14	-2.33894	0.1	-2.01711	0.882441	1	0.818601	0.794539	0.71691	0.760963	0.788471	0.744187
RHOA	P61586	Human	Transforming protein RhoA	8	5	5	0.987097	0.982488	1	0.870968	0.917051	0.817512	0.51662	0.585175	0.502715	0.473174	1	0.520428	0.520833	0.463546	0.543227	-0.187707	-6.38207	0.31	-1.01816	-0.07	-0.243237	0.38	-2.01525	0.796387	0.878471	0.891741	0.936635	0.668176	0.763142	0.933754	1
CLIC4	Q9Y696	Human	Chloride intracellular channel protein 4	24	13	17	0.998219	1	0.972395	0.768477	0.826358	0.81211	0.90391	0.961648	1	0.744011	0.833918	0.706903	0.729355	0.796515	0.499316	-0.304006	-12.3978	-0.33	-2.77986	-0.5	-4.94554	0.17	-2.01497	1	0.939846	0.889852	0.873304	0.724855	0.987512	0.837024	0.831474
CMIP	Q8IY22	Human	C-Maf-inducing protein	3	4	4	0.95288	1	0.99626	0.584892	0.568437	0.54899	1	0.951823	0.875221	0.473583	0.424603	0.484503	0.474386	0.458327	0.603019	-0.793357	-20.6828	-1.03	-11.8772	-0.88	-10.4814	-0.15	-2.01307	1	0.717477	0.791445	0.694958	0.730941	0.99776	0.743151	0.681717
ECM1	Q16610	Human	Extracellular matrix protein 1	11	8	12	1	0.965155	0.982906	0.451677	0.389218	0.43261	0.866403	1	0.860548	0.269741	0.241645	0.246778	0.244345	0.364673	0.262175	-1.2109	-21.5971	-1.85	-14.8033	-1.65	-13.5292	-0.2	-2.01287	0.881016	0.772966	0.639288	0.57273	0.721406	1	0.663353	0.594793
MRPL3	P09001	Human	39S ribosomal protein L3, mitochondrial	10	10	11	0.989305	0.997326	1	0.838681	0.770053	0.843137	1	0.94326	0.960686	0.782236	0.793211	0.805421	0.744762	0.796256	0.705508	-0.284546	-10.4897	-0.29	-6.23153	-0.37	-7.95151	0.08	-2.01277	0.83042	0.857655	0.916341	0.989477	0.982501	0.905614	0.928046	1
OPLAH	O14841	Human	5-oxoprolinase	5	9	12	1	0.975924	0.993981	0.742906	0.742906	0.782459	0.753842	0.799202	0.887264	0.895981	0.942228	0.852246	0.985963	1	0.906324	-0.388355	-15.684	0.14	-2.18107	0.25	-4.35201	-0.1	-2.01179	0.788255	0.904388	0.841162	0.866321	1	0.863572	0.812751	0.867503
KIF4B	Q2VIQ3	Human	Chromosome-associated kinesin KIF4B	N/A	1	#N/A	N/A	N/A	N/A	N/A	N/A	N/A	0.740392	0.614118	0.73098	0.796078	0.910588	1	0.788235	0.628235	0.969412	N/A	N/A	0.38	-3.28227	0.19	-1.25396	0.18	-2.01005	#N/A	#N/A	#N/A	#N/A	#N/A	#N/A	#N/A	#N/A
FAM213A	Q9BRX8	Human	Redox-regulatory protein FAM213A	11	8	6	0.963749	1	0.863837	0.864721	0.822281	0.872679	0.909079	0.846452	0.93998	0.767167	0.755341	0.893788	0.850839	0.798449	1	-0.14401	-4.05272	-0.16	-1.89769	-0.02	-0.239213	-0.13	-2.00949	0.802227	0.759177	0.924509	1	0.726997	0.821761	0.867764	0.901242
CFAP54	Q96N23	Human	Cilia- and flagella-associated protein 54	N/A	2	#N/A	N/A	N/A	N/A	N/A	N/A	N/A	1	0.994106	0.872299	0.802881	0.870989	0.842174	0.805501	0.761624	0.787819	N/A	N/A	-0.19	-3.41965	-0.28	-5.518	0.1	-2.00771	#N/A	#N/A	#N/A	#N/A	#N/A	#N/A	#N/A	#N/A
FADS1	O60427	Human	Fatty acid desaturase 1	8	7	10	1	0.997754	0.941617	0.49476	0.91018	0.452096	0.65865	0.590825	1	0.269383	0.234698	0.250958	0.27606	0.294918	0.303635	-0.662004	-3.93668	-1.58	-11.8518	-1.36	-10.442	-0.21	-2.00533	1	0.666698	0.716847	0.650672	0.596451	0.92576	0.614252	0.570417
ATP5S	Q99766	Human	ATP synthase subunit s, mitochondrial	2	3	5	1	0.933521	0.95412	0.874532	0.932584	0.958801	0.968284	0.988792	1	0.632765	0.671158	0.697389	0.61798	0.700608	0.523906	-0.0619024	-1.70274	-0.56	-8.00725	-0.68	-9.41875	0.12	-2.00524	0.806987	0.86383	0.829686	1	0.888206	0.818596	0.942982	0.998832
RAD51AP1	Q96B01	Human	RAD51-associated protein 1	3	4	6	1	0.997065	0.981658	0.537784	0.5708	0.504769	0.934259	1	0.770519	0.501225	0.453144	0.423234	0.410678	0.407309	0.43528	-0.8863	-20.0641	-0.97	-11.8772	-1.11	-12.5663	0.14	-2.00479	1	0.86381	0.652883	0.579612	0.640792	0.80353	0.631426	0.51215
CHDH	Q8NE62	Human	Choline dehydrogenase, mitochondrial	N/A	1	#N/A	N/A	N/A	N/A	N/A	N/A	N/A	1	0.908346	0.864133	0.812966	0.755092	0.798311	0.793343	0.71237	0.700695	N/A	N/A	-0.23	-3.95639	-0.33	-5.99741	0.1	-2.00471	#N/A	#N/A	#N/A	#N/A	#N/A	#N/A	#N/A	#N/A
MOCS1	Q9NZB8	Human	Molybdenum cofactor biosynthesis protein 1	2	6	3	0.972072	1	0.853153	0.877477	0.836036	0.988288	0.69094	0.618693	1	0.421063	0.375	0.461965	0.428899	0.541858	0.493119	-0.0649175	-0.824064	-0.88	-7.17851	-0.66	-5.42833	-0.22	-2.00434	0.667481	0.643512	0.789245	0.626474	1	0.824802	0.678337	0.641473
MAP3K2	Q9Y2U5	Human	Mitogen-activated protein kinase kinase kinase 2	2	2	2	0.581285	0.555908	0.626487	0.961935	0.908803	1	1	0.939743	0.983751	0.882194	0.892011	0.821259	0.935342	0.887271	0.924171	0.703101	-15.2061	-0.17	-3.6957	-0.09	-1.62461	-0.08	-2.00229	1	0.98153	0.891721	0.927151	0.900224	0.90681	0.925822	0.831416
CLMN	Q96JQ2	Human	Calmin	2	12	8	0.878637	0.930175	1	0.758936	0.818786	0.705736	0.902051	0.842942	0.936886	1	0.989562	0.941376	0.934701	0.896286	0.933305	-0.298673	-6.94415	0.13	-2.50302	0.04	-0.647103	0.08	-2.00177	0.836005	0.84365	0.929688	0.905691	1	0.864801	0.932817	0.869773
SNRPD2	P62316	Human	Small nuclear ribonucleoprotein Sm D2	14	7	11	0.976967	1	0.960653	0.948177	0.950096	0.962572	0.85402	0.914137	0.899882	0.91917	1	0.986182	0.961992	0.934865	0.817466	-0.0380063	-2.02952	0.12	-1.85985	0.02	-0.222993	0.1	-2.00048	0.890236	0.8815	0.896905	0.985235	0.831647	0.902754	0.942112	1
NOP10	Q9NPE3	Human	H/ACA ribonucleoprotein complex subunit 3	5	2	2	0.783133	0.784854	0.734079	0.862306	1	0.950086	0.738149	0.871332	0.920993	0.769752	1	0.832957	0.817156	0.851016	0.636569	0.288063	-6.58939	0.04	-0.22077	-0.14	-1.06011	0.18	-2.0001	0.774057	0.959168	0.913093	0.955061	1	0.719834	0.847071	0.866917
ANO10	Q9NW15	Human	Anoctamin-10	5	11	9	0.963671	0.954111	0.892925	0.966539	0.961759	1	0.801707	0.811544	0.944207	0.959052	0.869168	1	0.875597	0.851811	0.892837	0.0593553	-2.27117	0.15	-2.14236	0.03	-0.401467	0.11	-1.99981	0.940627	0.95741	0.907521	0.94681	0.895483	1	0.995012	0.963949
ABCA7	Q8IZY2	Human	ATP-binding cassette sub-family A member 7	N/A	2	#N/A	N/A	N/A	N/A	N/A	N/A	N/A	1	0.977629	0.788591	0.693512	0.512304	0.636465	0.482103	0.608501	0.533557	N/A	N/A	-0.59	-6.16865	-0.77	-7.88615	0.18	-1.99838	#N/A	#N/A	#N/A	#N/A	#N/A	#N/A	#N/A	#N/A
PPIH	O43447	Human	Peptidyl-prolyl cis-trans isomerase H	16	7	9	0.979532	0.942495	0.937622	0.980507	0.969786	1	0.99713	1	0.872149	0.798602	0.980795	0.876012	0.881751	0.851692	0.655813	0.045443	-2.14274	-0.11	-0.920901	-0.26	-2.93124	0.15	-1.99821	0.89178	0.864401	0.892275	0.963748	0.833907	0.931186	0.952526	1
MLLT10	P55197	Human	Protein AF-10	2	2	#N/A	1	0.90026	0.908933	0.860364	0.907199	0.765828	0.661453	0.58324	0.802235	0.617877	0.760894	0.78324	0.738547	0.751955	1	-0.148801	-2.81074	0.08	-0.48132	0.28	-2.30027	-0.2	-1.99766	#N/A	#N/A	#N/A	#N/A	#N/A	#N/A	#N/A	#N/A
ORF66	F5HG20	KSHV	Protein ORF66	5	6	3	0.402511	0.4387	0.40325	0.914328	0.971196	1	0.220367	0.205088	0.24332	0.919841	0.769471	1	0.768974	0.902928	0.749574	1.21288	-19.5158	2.01	-17.1521	1.86	-16.0123	0.15	-1.99707	0.126733	0.418552	0.601889	0.769573	1	0.140416	0.454505	0.523347
SPATA2	Q9UM82	Human	Spermatogenesis-associated protein 2	N/A	3	#N/A	N/A	N/A	N/A	N/A	N/A	N/A	0.740374	0.751375	0.841584	0.871287	0.972497	1	0.851485	0.823982	0.955446	N/A	N/A	0.29	-4.60861	0.17	-2.53759	0.11	-1.99691	#N/A	#N/A	#N/A	#N/A	#N/A	#N/A	#N/A	#N/A
SNX1	Q13596	Human	Sorting nexin-1	23	17	15	1	0.990834	0.979835	0.880843	0.861595	0.863428	0.946568	0.904383	1	0.813007	0.829582	0.806769	0.878184	0.86291	0.84785	-0.189351	-11.7713	-0.22	-5.00217	-0.14	-2.95707	-0.08	-1.99681	0.924127	0.900406	0.929209	0.85538	0.769067	1	0.934157	0.95958
ORF49	Q2HR83	KSHV	Protein ORF49	3	5	3	0.0534573	0.0511331	0.0656595	0.822777	1	0.887275	0.0616417	0.0636739	0.0725414	0.93374	0.811318	0.865201	0.704846	1	0.606503	3.99123	-18.1582	3.72	-19.7063	3.55	-18.9459	0.18	-1.99645	0.00560617	0.844332	0.798048	1	0.27843	0.0121831	0.482972	0.40532
VPS8	Q8N3P4	Human	Vacuolar protein sorting-associated protein 8 homolog	6	23	25	0.987611	1	0.938053	0.830088	0.8	0.853982	1	0.96257	0.858254	0.744826	0.722146	0.702755	0.677817	0.707534	0.644289	-0.236164	-9.79214	-0.38	-7.10384	-0.47	-8.66928	0.1	-1.99587	0.921082	0.895313	0.908653	0.880875	0.787233	1	0.940718	0.954561
PXN	P49023	Human	Paxillin	15	10	19	1	0.93528	0.87135	0.658248	0.658248	0.692186	0.626914	0.663417	1	0.495849	0.582267	0.598399	0.394485	0.583034	0.452388	-0.481969	-12.832	-0.45	-2.91695	-0.68	-5.0579	0.23	-1.99412	1	0.689869	0.692829	0.618498	0.598151	0.980719	0.681733	0.701077
SKP1	P63208	Human	S-phase kinase-associated protein 1	15	10	14	0.984142	0.965485	1	0.842351	0.886194	0.860075	0.585001	0.691529	0.817251	1	0.91214	0.914416	0.748877	0.847763	0.941019	-0.189351	-9.6564	0.43	-5.08847	0.28	-3.05746	0.16	-1.99372	1	0.960214	0.905311	0.903572	0.814267	0.96803	0.965483	0.914434
HNRNPH3	P31942	Human	Heterogeneous nuclear ribonucleoprotein H3	18	13	13	0.975892	1	0.939248	0.965284	0.945998	0.963356	0.910052	0.861652	0.982062	0.935246	0.922342	1	0.945056	0.874876	0.854949	-0.0203404	-0.738138	0.05	-0.688262	-0.04	-0.497527	0.1	-1.993	0.805704	0.810718	0.894531	1	0.909215	0.835823	0.842484	0.912791
CDC123	O75794	Human	Cell division cycle protein 123 homolog	1	5	#N/A	0.999197	0.936546	1	0.615261	0.670683	0.558233	0.50246	0.480103	0.470099	0.858642	0.838472	0.911392	0.882202	1	0.900842	-0.671164	-13.8356	0.84	-13.781	0.94	-14.1712	-0.09	-1.99297	#N/A	#N/A	#N/A	#N/A	#N/A	#N/A	#N/A	#N/A
RAVER2	Q9HCJ3	Human	Ribonucleoprotein PTB-binding 2	N/A	2	#N/A	N/A	N/A	N/A	N/A	N/A	N/A	1	0.823718	0.807692	0.436966	0.361111	0.358974	0.412393	0.438034	0.41453	N/A	N/A	-1.19	-13.5121	-1.06	-12.147	-0.13	-1.99229	#N/A	#N/A	#N/A	#N/A	#N/A	#N/A	#N/A	#N/A
TAF9	Q16594	Human	Transcription initiation factor TFIID subunit 9	1	2	1	1	0.961265	0.864032	0.641897	0.685375	0.717787	0.602192	0.62447	1	0.633663	0.560467	0.733734	0.48232	0.553748	0.594059	-0.465938	-10.9244	-0.21	-0.957816	-0.45	-2.97699	0.24	-1.99137	0.926519	1	0.727386	0.753776	0.656348	0.871162	0.929876	0.861763
GOSR2	O14653	Human	Golgi SNAP receptor complex member 2	5	4	4	0.736063	0.729965	0.702962	1	0.994774	0.986063	0.72504	0.762724	0.963203	0.865934	0.873825	0.952297	0.957085	1	0.990246	0.459432	-18.637	0.14	-1.62257	0.27	-3.74471	-0.13	-1.99078	0.774213	0.765107	0.803643	0.850913	1	0.736265	0.802912	0.828753
LIMS1	P48059	Human	LIM and senescent cell antigen-like-containing domain protein 1	10	4	10	0.806364	0.879091	0.852727	1	0.887273	0.935455	0.634726	0.613297	0.618348	0.729068	0.876984	0.849839	0.971121	0.755906	1	0.153157	-3.94029	0.4	-4.94879	0.55	-6.80613	-0.15	-1.99037	0.650491	0.742393	0.98116	0.950664	0.945881	0.733638	0.926303	1
DGKA	P23743	Human	Diacylglycerol kinase alpha	22	15	21	0.990645	1	0.966324	0.908326	0.891487	0.937325	0.918604	0.813809	1	0.792124	0.827541	0.757883	0.786447	0.719627	0.693134	-0.112475	-5.90848	-0.2	-2.90502	-0.31	-5.04232	0.11	-1.98973	0.89685	0.807313	0.851133	0.834943	0.692239	1	0.850931	0.896019
TBCK	Q8TEA7	Human	TBC domain-containing protein kinase-like protein	N/A	4	5	N/A	N/A	N/A	N/A	N/A	N/A	1	0.964038	0.912921	0.780889	0.787567	0.801182	0.717185	0.749037	0.773953	N/A	N/A	-0.28	-6.28971	-0.36	-7.98982	0.08	-1.98898	0.945302	0.867547	0.880852	0.875413	0.84011	0.977343	0.954175	1
ZFYVE21	Q9BQ24	Human	Zinc finger FYVE domain-containing protein 21	2	4	3	1	0.971935	0.957903	0.573117	0.584195	0.523634	0.806178	0.704669	1	0.510493	0.516152	0.554115	0.611295	0.529356	0.624617	-0.800877	-18.9854	-0.67	-7.59296	-0.51	-5.90134	-0.16	-1.98891	0.999327	0.730508	0.646699	0.600238	0.551018	1	0.71277	0.610668
IRAK1	P51617	Human	Interleukin-1 receptor-associated kinase 1	2	11	3	0.941441	0.936036	0.956757	0.818919	1	0.911712	0.926398	1	0.784938	0.827562	0.784938	0.75163	0.753339	0.741149	0.679425	-0.0543923	-0.70778	-0.2	-2.58623	-0.32	-4.72886	0.12	-1.98884	0.849448	1	0.632182	0.563185	0.584286	0.80496	0.782979	0.593616
ADCY6	O43306	Human	Adenylate cyclase type 6	6	4	4	0.994823	1	0.961173	0.754961	0.790336	0.786022	1	0.933544	0.838674	0.67498	0.721389	0.622257	0.69487	0.755485	0.725178	-0.343732	-14.7366	-0.46	-7.56798	-0.35	-5.86469	-0.11	-1.9884	0.844112	1	0.828026	0.818249	0.925042	0.936301	0.802222	0.826709
CCNY	Q8ND76	Human	Cyclin-Y	N/A	2	4	N/A	N/A	N/A	N/A	N/A	N/A	0.954284	0.854353	1	0.794395	0.785206	0.801286	0.795773	0.687342	0.737882	N/A	N/A	-0.24	-4.08466	-0.34	-6.07865	0.1	-1.98654	0.736272	1	0.906309	0.769175	0.765716	0.768711	0.815221	0.827761
C6orf118	Q5T5N4	Human	Uncharacterized protein C6orf118	N/A	2	#N/A	N/A	N/A	N/A	N/A	N/A	N/A	0.879605	0.871968	1	0.777628	0.740791	0.938005	0.77044	0.663073	0.792004	N/A	N/A	-0.16	-1.83418	-0.31	-3.97178	0.14	-1.98643	#N/A	#N/A	#N/A	#N/A	#N/A	#N/A	#N/A	#N/A
VWDE	Q8N2E2	Human	von Willebrand factor D and EGF domain-containing protein	N/A	2	#N/A	N/A	N/A	N/A	N/A	N/A	N/A	1	0.817514	0.720339	0.783616	0.606215	0.943503	0.645763	0.574011	0.758192	N/A	N/A	-0.12	-0.706081	-0.36	-2.62997	0.24	-1.98505	#N/A	#N/A	#N/A	#N/A	#N/A	#N/A	#N/A	#N/A
RPS28	P62857	Human	40S ribosomal protein S28	11	4	4	0.913603	0.888787	1	0.923713	0.932904	0.868566	0.451401	0.575771	0.87195	0.811908	0.835904	1	0.758671	0.829149	0.610557	-0.0394883	-0.869943	0.48	-3.31117	0.21	-1.30099	0.27	-1.98404	0.935409	1	0.976021	0.896738	0.842735	0.977673	0.920394	0.863356
SLX4IP	Q5VYV7	Human	Protein SLX4IP	3	5	#N/A	1	0.835511	0.890853	0.609531	0.698693	0.674097	0.946251	0.910923	1	0.674902	0.636324	0.628522	0.584959	0.647594	0.591027	-0.459973	-9.21195	-0.56	-10.5446	-0.65	-11.4557	0.09	-1.98401	#N/A	#N/A	#N/A	#N/A	#N/A	#N/A	#N/A	#N/A
GATAD1	Q8WUU5	Human	GATA zinc finger domain-containing protein 1	2	3	4	1	0.946755	0.918469	0.615641	0.749584	0.85025	1	0.941371	0.870355	0.76218	0.701899	0.874484	0.69199	0.652353	0.787779	-0.37146	-5.08209	-0.27	-3.56203	-0.4	-5.6247	0.13	-1.98365	0.922261	0.881189	0.924511	1	0.882742	0.941039	0.898712	0.952753
GBP7	Q8N8V2	Human	Guanylate-binding protein 7	N/A	1	#N/A	N/A	N/A	N/A	N/A	N/A	N/A	0.609332	0.662397	0.606587	0.811528	0.820677	0.809698	1	0.794145	0.857274	N/A	N/A	0.38	-6.23017	0.5	-7.93142	-0.12	-1.98259	#N/A	#N/A	#N/A	#N/A	#N/A	#N/A	#N/A	#N/A
NEIL2	Q969S2	Human	Endonuclease 8-like 2	N/A	1	2	N/A	N/A	N/A	N/A	N/A	N/A	1	0.855601	0.917679	0.668016	0.620783	0.773279	0.727395	0.785425	0.721997	N/A	N/A	-0.43	-6.53282	-0.31	-4.66765	-0.12	-1.98087	0.803208	0.924629	0.846027	0.886725	1	0.872256	0.86784	0.850164
ARMC2	Q8NEN0	Human	Armadillo repeat-containing protein 2	N/A	1	#N/A	N/A	N/A	N/A	N/A	N/A	N/A	0.816675	0.751341	0.749878	0.999512	0.985861	0.990736	1	0.956607	0.819113	N/A	N/A	0.36	-6.28061	0.26	-4.39082	0.1	-1.98054	#N/A	#N/A	#N/A	#N/A	#N/A	#N/A	#N/A	#N/A
SF3B6	Q9Y3B4	Human	Splicing factor 3B subunit 6	10	4	5	0.960422	1	0.890941	0.822339	0.788918	0.833773	0.734684	1	0.992269	0.759444	0.73625	0.94451	0.692895	0.758465	0.704443	-0.222633	-7.76798	-0.16	-1.24641	-0.34	-3.30979	0.18	-1.9798	1	0.978434	0.887323	0.982236	0.893894	0.980018	0.929601	0.899237
RPF2	Q9H7B2	Human	Ribosome production factor 2 homolog	9	12	11	0.733509	0.773087	0.797713	1	0.900616	0.995602	0.812742	0.858894	0.857343	0.874178	0.828326	0.941616	0.906671	0.912725	1	0.329985	-8.81758	0.06	-0.842975	0.16	-2.81421	-0.09	-1.9777	0.73883	0.780129	0.823053	0.926812	1	0.734612	0.816391	0.867599
HIF1AN	Q9NWT6	Human	Hypoxia-inducible factor 1-alpha inhibitor	7	9	10	0.992838	1	0.918532	0.811101	0.830797	0.850492	0.896245	0.905134	1	0.810375	0.802995	0.765878	0.808113	0.758929	0.631148	-0.224317	-9.06649	-0.24	-3.30709	-0.35	-5.39616	0.11	-1.9776	0.960152	0.965182	0.84198	0.74487	1	0.92223	0.812261	0.799002
MTM1	Q13496	Human	Myotubularin	3	8	5	1	0.983813	0.955935	0.804856	0.850719	0.886691	1	0.929305	0.897644	0.762175	0.712749	0.756858	0.699698	0.729063	0.67142	-0.210897	-7.76519	-0.34	-7.0468	-0.43	-8.60767	0.09	-1.97719	0.99419	0.993872	0.94505	0.954808	0.847814	0.934959	1	0.952404
PPP1R21	Q6ZMI0	Human	Protein phosphatase 1 regulatory subunit 21	23	20	24	1	0.946606	0.99457	0.847964	0.889593	0.836199	1	0.981758	0.903764	0.792609	0.784522	0.738379	0.745498	0.752382	0.675094	-0.192645	-8.40304	-0.32	-6.26468	-0.41	-7.95623	0.09	-1.97472	0.938189	0.888989	0.935929	0.902909	0.813191	1	0.929671	0.922442
MEX3C	Q5U5Q3	Human	RNA-binding E3 ubiquitin-protein ligase MEX3C	1	5	1	0.943313	0.951284	0.875996	1	0.909655	0.835252	0.826549	0.878645	1	0.827005	0.847509	0.875911	0.911604	0.86771	0.964915	-0.013043	-0.155346	-0.08	-1.00285	0.02	-0.232069	-0.11	-1.97114	0.828126	0.979326	0.89118	0.903043	0.787651	0.666057	1	0.941998
ATL3	Q6DD88	Human	Atlastin-3	13	18	19	0.94429	0.95636	0.870938	0.95636	0.849582	1	0.857712	0.833914	0.895112	0.992399	0.936193	1	0.921263	0.923479	0.929059	0.0172093	-0.219101	0.18	-4.08612	0.1	-2.01563	0.08	-1.97105	0.908491	0.894689	0.949664	1	0.86033	0.969304	0.942134	0.993304
RNF219	Q5W0B1	Human	RING finger protein 219	4	12	13	1	0.971747	0.916096	0.778253	0.839897	0.770548	0.839384	0.833886	1	0.813705	0.810185	0.860773	0.77552	0.720373	0.80928	-0.274041	-8.97978	-0.11	-1.26875	-0.21	-3.32842	0.11	-1.97041	0.832425	1	0.714732	0.727587	0.61522	0.792615	0.808008	0.67161
TADA1	Q96BN2	Human	Transcriptional adapter 1	N/A	4	2	N/A	N/A	N/A	N/A	N/A	N/A	1	0.957221	0.888046	0.965109	0.935983	0.894114	0.901396	0.819175	0.901699	N/A	N/A	-0.03	-0.273232	-0.12	-1.93995	0.09	-1.9695	0.858259	0.822375	0.838279	0.946584	0.711053	0.918297	1	0.978574
GOLM1	Q8NBJ4	Human	Golgi membrane protein 1	9	15	13	1	0.945578	0.965986	0.779762	0.796769	0.77551	1	0.946348	0.911631	0.731603	0.718359	0.848835	0.783691	0.779645	0.944459	-0.307573	-14.2098	-0.31	-4.6135	-0.19	-2.56468	-0.13	-1.96941	0.654151	0.764755	0.763483	0.772808	1	0.708321	0.714188	0.694148
DCPS	Q96C86	Human	m7GpppX diphosphatase	16	10	11	0.998093	0.980934	1	0.84938	0.946616	0.912297	0.808363	0.722611	1	0.737672	0.726883	0.727564	0.706127	0.657295	0.630683	-0.137648	-4.58428	-0.21	-2.2018	-0.34	-4.33698	0.14	-1.96837	0.918095	0.891348	0.946157	1	0.867991	0.98003	0.8533	0.934384
TMEM59	Q9BXS4	Human	Transmembrane protein 59	N/A	1	#N/A	N/A	N/A	N/A	N/A	N/A	N/A	0.842657	0.804196	1	0.783217	0.685315	0.648601	0.756993	0.748252	0.798951	N/A	N/A	-0.32	-4.56421	-0.2	-2.5123	-0.12	-1.96762	#N/A	#N/A	#N/A	#N/A	#N/A	#N/A	#N/A	#N/A
PPIL1	Q9Y3C6	Human	Peptidyl-prolyl cis-trans isomerase-like 1	8	5	6	0.965127	0.916117	0.968897	0.916117	1	0.904807	0.744666	0.863281	1	0.824182	0.948151	0.893753	0.827497	0.853889	0.736209	-0.0144996	-0.269898	0.03	-0.291051	-0.11	-0.929318	0.14	-1.96579	0.929476	0.945964	0.940322	0.998428	0.897653	1	0.929384	0.973448
IRAK3	Q9Y616	Human	Interleukin-1 receptor-associated kinase 3	N/A	5	4	N/A	N/A	N/A	N/A	N/A	N/A	1	0.867325	0.830829	0.669386	0.532847	0.72091	0.699442	0.640618	0.808502	N/A	N/A	-0.49	-5.49132	-0.33	-3.49344	-0.16	-1.9657	0.742739	1	0.891279	0.845702	0.798077	0.759103	0.798463	0.702381
SLC27A1	Q6PCB7	Human	Long-chain fatty acid transport protein 1	7	9	10	1	0.929476	0.985533	0.855335	0.895118	0.857143	1	0.97934	0.889816	0.874321	0.840418	0.768507	0.897497	0.845451	0.909681	-0.161653	-7.13997	-0.21	-3.7683	-0.11	-1.72898	-0.1	-1.96147	0.936705	0.870101	0.932631	0.9744	0.934319	1	0.933742	0.967175
ARL15	Q9NXU5	Human	ADP-ribosylation factor-like protein 15	3	4	5	0.97351	0.937559	1	0.878903	0.924314	0.977294	0.876204	1	0.716745	0.749539	0.748309	0.674728	0.715311	0.693585	0.521008	-0.0664274	-1.69527	-0.26	-2.0372	-0.43	-4.16236	0.17	-1.95841	0.444494	0.655794	0.753905	1	0.966899	0.517637	0.583377	0.680508
PPIE	Q9UNP9	Human	Peptidyl-prolyl cis-trans isomerase E	16	12	12	0.98463	0.961575	0.975985	0.938521	1	0.903939	1	0.991073	0.885472	0.874856	0.977105	0.920512	0.925149	0.856411	0.800568	-0.0409718	-0.979375	-0.05	-0.584301	-0.16	-2.42512	0.1	-1.95805	0.955473	0.90743	0.971737	0.969147	0.86115	0.992761	0.99186	1
SNTB2	Q13425	Human	Beta-2-syntrophin	14	15	17	0.964117	0.98678	1	0.929178	0.939566	0.91407	1	0.973575	0.873467	0.793782	0.78288	0.809413	0.878713	0.814119	0.846395	-0.0846703	-5.17968	-0.25	-5.12216	-0.17	-3.12233	-0.09	-1.9573	0.934932	0.863478	1	0.860863	0.805045	0.891822	0.895049	0.887734
CMC2	Q9NRP2	Human	COX assembly mitochondrial protein 2 homolog	5	2	1	0.917376	0.956559	1	0.776831	0.818569	0.729983	0.688374	0.645105	0.840035	1	0.781906	0.986451	0.856206	0.77229	0.846154	-0.305788	-9.13979	0.35	-3.97611	0.19	-1.9234	0.16	-1.95684	0.786035	0.890142	0.933654	1	0.950154	0.963978	0.916184	0.91084
LEMD2	Q8NC56	Human	LEM domain-containing protein 2	13	13	15	0.828448	0.842241	0.84569	0.876724	1	0.835345	1	0.968627	0.879175	0.980496	0.870744	0.876497	0.848706	0.911163	0.768446	0.108357	-1.70817	-0.06	-0.664316	-0.17	-2.54437	0.11	-1.95631	0.75892	0.781502	0.809178	1	0.883835	0.745548	0.796416	0.868234
B4GALT1	P15291	Human	Beta-1,4-galactosyltransferase 1	4	5	5	0.920406	0.981372	1	0.822185	0.701101	0.789162	0.721173	0.710065	1	0.697011	0.639299	0.78919	0.753693	0.736173	0.937364	-0.327348	-7.93444	-0.19	-1.32638	0	-0.0381301	-0.19	-1.95602	0.746318	0.875271	0.846839	0.845509	1	0.752104	0.863054	0.857212
SP4	Q02446	Human	Transcription factor Sp4	3	2	4	0.756481	0.750982	0.762765	0.74077	1	0.662215	1	0.904625	0.699491	0.945563	0.837243	0.867559	0.815446	0.780261	0.790219	0.0827026	-0.44872	0.03	-0.270025	-0.13	-0.955034	0.15	-1.95504	0.763222	0.84338	0.866094	0.984446	0.885419	0.797657	0.9165	1
LRRC1	Q9BTT6	Human	Leucine-rich repeat-containing protein 1	5	7	8	0.990252	0.935012	1	0.65069	0.712429	0.708367	1	0.931895	0.838521	0.623729	0.625732	0.631125	0.602619	0.594299	0.565023	-0.498179	-14.4406	-0.56	-9.99053	-0.65	-11.0288	0.09	-1.95464	1	0.893646	0.890876	0.6673	0.75135	0.95701	0.890835	0.747282
LRP8	Q14114	Human	Low-density lipoprotein receptor-related protein 8	N/A	1	1	N/A	N/A	N/A	N/A	N/A	N/A	0.750782	0.766423	0.903024	0.779979	0.771637	0.745568	0.839416	0.725756	1	N/A	N/A	-0.08	-0.54591	0.08	-0.618002	-0.16	-1.95396	0.724844	1	0.712567	0.713044	0.54057	0.892372	0.80985	0.752889
MRPL35	Q9NZE8	Human	39S ribosomal protein L35, mitochondrial	2	2	2	0.87013	0.92115	0.941558	0.90167	1	0.954545	1	0.801008	0.913998	0.815401	0.644836	0.708168	0.759266	0.628284	0.54588	0.0635029	-1.53469	-0.32	-3.18685	-0.49	-5.27236	0.17	-1.95359	0.853316	0.85061	0.96428	0.987908	0.976287	0.874556	0.97371	1
NUDT6	P53370	Human	Nucleoside diphosphate-linked moiety X motif 6	1	1	#N/A	0.877912	1	0.900402	0.783133	0.697992	0.653815	1	0.828694	0.788009	0.792291	0.640257	0.82227	0.584582	0.75803	0.663812	-0.380822	-7.61051	-0.21	-1.93992	-0.38	-4.05981	0.17	-1.95325	#N/A	#N/A	#N/A	#N/A	#N/A	#N/A	#N/A	#N/A
GAPDH	P04406	Human	Glyceraldehyde-3-phosphate dehydrogenase	39	22	24	0.855388	0.879962	0.888469	0.991493	1	0.982987	0.574931	0.609837	0.801864	0.821368	0.926732	0.729606	0.906168	1	0.869334	0.181421	-10.9433	0.32	-3.30709	0.48	-5.37706	-0.16	-1.95324	0.930658	0.901594	0.949169	1	0.882656	0.975927	0.883238	0.98355
PRKCDBP	Q969G5	Human	Protein kinase C delta-binding protein	1	5	4	0.961794	0.929402	1	0.689369	0.725083	0.712625	0.839944	1	0.801547	0.796062	0.844304	0.595499	0.67834	0.755696	0.488326	-0.442222	-15.3678	-0.24	-1.6018	-0.46	-3.68436	0.22	-1.95265	1	0.937819	0.847047	0.875153	0.950342	0.862267	0.944897	0.927058
SSBP1	Q04837	Human	Single-stranded DNA-binding protein, mitochondrial	15	8	6	0.911738	0.88717	0.814377	0.894449	1	0.953594	0.984422	0.979017	0.968559	0.928484	0.917344	1	0.925561	0.969636	0.720635	0.124328	-3.02252	-0.04	-0.352638	-0.16	-2.05886	0.12	-1.95258	0.838315	0.880861	0.88685	0.985429	1	0.868562	0.90664	0.982185
SLC35F2	Q8IXU6	Human	Solute carrier family 35 member F2	N/A	3	2	N/A	N/A	N/A	N/A	N/A	N/A	0.562071	0.666588	0.922913	0.777016	0.711752	0.808702	0.870419	0.788839	1	N/A	N/A	0.09	-0.716972	0.31	-2.61753	-0.21	-1.95237	0.997199	0.955403	0.809885	0.714858	0.631644	1	0.826223	0.767992
ITGA3	P26006	Human	Integrin alpha-3	20	15	17	0.95022	0.985359	1	0.599561	0.54246	0.545388	0.988044	0.937593	1	0.61605	0.566326	0.528988	0.55948	0.538678	0.500149	-0.798366	-18.7674	-0.77	-12.4715	-0.87	-13.0729	0.1	-1.9521	0.807989	0.583588	0.561035	0.425794	0.380693	1	0.542694	0.493861
ASPM	Q8IZT6	Human	Abnormal spindle-like microcephaly-associated protein	5	5	16	1	0.963537	0.96536	0.767548	0.871468	0.877849	0.94976	1	0.707674	0.590168	0.544964	0.581655	0.504556	0.481655	0.557194	-0.217591	-5.92541	-0.63	-7.11747	-0.78	-8.65921	0.15	-1.95193	0.757946	0.807717	0.828928	0.854977	1	0.836389	0.771591	0.750294
CAMSAP2	Q08AD1	Human	Calmodulin-regulated spectrin-associated protein 2	6	20	18	0.894353	1	0.970856	0.865209	0.859745	0.886157	0.973027	1	0.850097	0.767928	0.752775	0.734667	0.781983	0.837557	0.790582	-0.134477	-5.12546	-0.32	-6.11072	-0.23	-4.21962	-0.1	-1.95135	0.96482	0.91189	0.903238	0.836849	0.816562	1	0.915531	0.913004
SMARCA4	Q9HBD4	Human	SMARCA4 isoform 2	N/A	6	#N/A	N/A	N/A	N/A	N/A	N/A	N/A	0.812183	0.530457	1	0.624365	0.748731	0.748731	0.439086	0.659898	0.662437	N/A	N/A	-0.14	-0.368892	-0.41	-2.08228	0.27	-1.94982	#N/A	#N/A	#N/A	#N/A	#N/A	#N/A	#N/A	#N/A
C19orf25	Q9UFG5	Human	UPF0449 protein C19orf25	4	1	#N/A	1	0.879518	0.904541	0.892493	0.967563	0.956441	0.510453	0.449477	0.991289	0.930314	0.743902	1	0.747387	0.554007	0.818815	0.015783	-0.283994	0.46	-2.49501	0.12	-0.672536	0.34	-1.94963	#N/A	#N/A	#N/A	#N/A	#N/A	#N/A	#N/A	#N/A
COQ8A	Q8NI60	Human	Atypical kinase COQ8A, mitochondrial	6	6	10	0.718298	0.714043	0.700426	1	0.994894	0.988936	1	0.820456	0.863415	0.723053	0.800787	0.834618	0.7369	0.643116	0.780016	0.484396	-19.9929	-0.19	-2.22174	-0.31	-4.34145	0.13	-1.94826	0.57753	0.708923	0.756876	0.796291	1	0.629709	0.747733	0.804071
WRAP73	Q9P2S5	Human	WD repeat-containing protein WRAP73	1	3	3	0.903087	1	0.90883	0.60804	0.466619	0.585786	1	0.871343	0.912237	0.468072	0.486631	0.486316	0.518087	0.449827	0.654608	-0.75877	-11.8537	-0.95	-10.3535	-0.78	-8.92128	-0.17	-1.94738	0.981073	0.709368	0.676539	0.654797	0.708598	1	0.658456	0.594701
CD70	P32970	Human	CD70 antigen	1	1	2	0.724324	0.750676	0.860811	0.472973	1	0.439189	0.381115	0.423208	1	0.374289	0.441411	0.449374	0.469852	0.544937	0.648464	-0.288065	-0.894765	-0.51	-1.32671	-0.12	-0.034458	-0.4	-1.9472	0.936767	0.903328	0.717615	0.527576	0.537917	1	0.640808	0.77936
NFYA	P23511	Human	Nuclear transcription factor Y subunit alpha	2	2	1	1	0.936094	0.990099	0.922592	0.79658	0.79928	0.886735	0.764032	1	0.818304	0.74802	0.886398	0.787797	0.780549	0.648744	-0.215915	-4.90638	-0.11	-0.909268	-0.26	-2.87206	0.15	-1.94658	1	0.857715	0.77988	0.920076	0.800418	0.88902	0.828116	0.936875
RAB11FIP5	A0A1B0GTL5	Human	Rab11 family-interacting protein 5	N/A	5	#N/A	N/A	N/A	N/A	N/A	N/A	N/A	0.87448	0.888003	1	0.772191	0.856796	0.886616	0.878294	0.889736	0.923024	N/A	N/A	-0.14	-2.08119	-0.04	-0.388096	-0.1	-1.94634	#N/A	#N/A	#N/A	#N/A	#N/A	#N/A	#N/A	#N/A
HSP90AA4P	Q58FG1	Human	Putative heat shock protein HSP 90-alpha A4	2	1	#N/A	1	0.532152	0.531496	0.650919	0.720472	0.583333	0.912281	1	0.832456	0.875439	0.814035	0.969298	0.873684	0.87193	0.652632	-0.077041	-0.308804	-0.05	-0.296705	-0.19	-1.96118	0.15	-1.94584	#N/A	#N/A	#N/A	#N/A	#N/A	#N/A	#N/A	#N/A
CBX5	P45973	Human	Chromobox protein homolog 5	17	12	8	1	0.999071	0.984215	0.87558	0.88208	0.879294	1	0.90621	0.841643	0.794207	0.808207	0.757406	0.740935	0.77263	0.687969	-0.177882	-11.8985	-0.22	-3.69541	-0.32	-5.72142	0.1	-1.94564	0.880973	0.829983	0.859964	0.944544	0.787337	1	0.875777	0.937981
MRPL41	Q8IXM3	Human	39S ribosomal protein L41, mitochondrial	6	4	6	1	0.917866	0.950889	0.792549	0.80525	0.740051	0.823729	1	0.957919	0.763682	0.889994	0.897941	0.851437	0.819997	0.622443	-0.295128	-9.93442	-0.12	-0.962681	-0.28	-2.94247	0.15	-1.94521	0.844727	0.913148	0.918359	1	0.993056	0.908825	0.923324	0.896824
WBP4	O75554	Human	WW domain-binding protein 4	10	9	9	0.949674	0.932898	1	0.936626	0.89562	0.908667	0.933474	0.925676	0.772967	0.963935	0.943709	1	0.976119	0.870279	0.845017	-0.0724828	-3.044	0.14	-1.97151	0.03	-0.320242	0.11	-1.94402	0.904581	1	0.953347	0.952635	0.922699	0.941482	0.872523	0.949494
CENPT	Q96BT3	Human	Centromere protein T	5	5	6	0.84707	0.881868	0.826923	0.894689	1	0.991758	1	0.963461	0.578721	0.74906	0.706878	0.696668	0.640516	0.634605	0.570124	0.176323	-4.75163	-0.24	-1.19465	-0.46	-3.21265	0.22	-1.94262	0.965525	0.896401	0.898128	0.881933	0.849526	1	0.893617	0.87134
YTHDC2	Q9H6S0	Human	Probable ATP-dependent RNA helicase YTHDC2	7	26	32	0.950514	0.902894	0.943978	0.892624	1	0.939309	1	0.972116	0.884679	0.75432	0.7542	0.756899	0.769576	0.794495	0.844407	0.0186342	-0.322028	-0.33	-6.86277	-0.25	-5.09764	-0.09	-1.94223	0.959156	1	0.945686	0.851126	0.955844	0.927903	0.90729	0.842578
SMARCE1	Q969G3	Human	SWI/SNF-related matrix-associated actin-dependent regulator of chromatin subfamily E member 1	15	14	16	0.9311	0.952153	0.934928	1	0.968421	0.961722	0.890808	0.922536	0.878094	0.885857	0.89784	1	0.913254	0.90369	0.776496	0.0565835	-2.8721	0.05	-0.504098	-0.05	-0.654614	0.1	-1.94196	0.891238	0.899405	0.98061	0.996721	0.930955	0.891229	0.999997	1
PPIA	P62937	Human	Peptidyl-prolyl cis-trans isomerase A	22	17	16	0.924855	0.916185	0.969171	0.999037	1	0.966281	0.707329	0.812096	0.855496	0.83832	1	0.893836	0.881188	0.880401	0.730105	0.077243	-3.73487	0.2	-2.37774	0.07	-0.59525	0.13	-1.94081	0.873953	0.916672	0.909217	0.994189	0.829389	0.876037	0.936984	1
HMGB1	P09429	Human	High mobility group protein B1	21	8	9	0.977451	1	0.95	0.995098	0.969608	0.973529	0.791629	1	0.721189	0.878902	0.76668	0.801829	0.760969	0.734505	0.719288	0.00432161	-0.171269	-0.04	-0.185124	-0.18	-1.75718	0.14	-1.93931	0.781274	0.823953	0.942335	0.967705	0.953007	0.827695	0.896504	1
L3MBTL3	Q96JM7	Human	Lethal(3)malignant brain tumor-like protein 3	1	8	6	0.996604	0.819185	0.796265	0.693548	1	0.786927	0.865607	0.735567	0.858982	0.945107	0.90441	0.995836	0.869203	0.719099	1	-0.0740006	-0.448372	0.21	-2.21928	0.07	-0.487703	0.14	-1.93746	0.896312	0.958328	0.946786	1	0.95301	0.7719	0.9475	0.987779
MRPL10	Q7Z7H8	Human	39S ribosomal protein L10, mitochondrial	N/A	2	5	N/A	N/A	N/A	N/A	N/A	N/A	0.873066	1	0.816418	0.815106	0.878573	0.911356	0.875164	0.771309	0.757147	N/A	N/A	-0.05	-0.385164	-0.16	-2.09544	0.12	-1.93441	0.79691	0.835028	0.927322	0.977557	0.926655	0.882415	1	0.93713
HIST1H2BA	Q96A08	Human	Histone H2B type 1-A	2	2	1	0.751515	0.809524	0.613853	0.774026	0.899567	1	0.33876	0.374677	0.423256	0.813437	0.881395	0.833333	0.699742	0.503876	1	0.297485	-3.29944	1.15	-8.06544	0.95	-6.42928	0.2	-1.93237	0.793891	0.887506	0.860603	0.922595	0.91905	0.762882	0.990113	1
TMEM63B	Q5T3F8	Human	CSC1-like protein 2	3	4	6	0.829246	0.862852	0.846503	0.910082	0.966394	1	1	0.98827	0.860835	0.768787	0.771173	0.742545	0.817495	0.795229	0.8167	0.180148	-6.26643	-0.32	-6.32597	-0.23	-4.48781	-0.09	-1.92911	0.908535	0.772054	0.846948	0.882475	0.786478	1	0.901146	0.895538
CLUH	I3L2B0	Human	Clustered mitochondria protein homolog (Fragment)	N/A	6	#N/A	N/A	N/A	N/A	N/A	N/A	N/A	0.697329	0.735235	0.927252	0.763281	0.821863	0.932325	0.946109	0.846846	1	N/A	N/A	0.09	-0.798736	0.24	-2.70855	-0.15	-1.92907	#N/A	#N/A	#N/A	#N/A	#N/A	#N/A	#N/A	#N/A
RRP7A	Q9Y3A4	Human	Ribosomal RNA-processing protein 7 homolog A	6	11	10	1	0.96	0.974545	0.860909	0.834545	0.858182	0.991867	1	0.969104	0.90173	0.890289	0.957024	0.954911	0.971456	0.966194	-0.199255	-10.9927	-0.11	-2.24678	-0.03	-0.512476	-0.07	-1.928	0.745336	0.808673	0.766722	0.779517	1	0.601987	0.740767	0.838034
UBAC1	Q9BSL1	Human	Ubiquitin-associated domain-containing protein 1	2	6	3	1	0.97351	0.965941	0.912961	0.899716	0.886471	0.904476	0.909344	0.796871	1	0.944024	0.978531	0.950196	0.839287	0.943329	-0.123434	-7.4975	0.16	-2.6898	0.07	-0.831468	0.1	-1.92692	0.64667	0.659859	0.632849	0.584497	1	0.684508	0.629399	0.662431
KRT77	Q7Z794	Human	Keratin, type II cytoskeletal 1b	2	5	15	0.227299	0.494435	0.260691	0.923257	0.776801	1	0.37973	0.355884	0.440384	0.524883	0.422758	0.475117	0.454899	1	0.458528	1.45891	-10.4548	0.27	-1.0945	0.7	-3.09259	-0.43	-1.92673	0.573435	0.922437	1	0.664584	0.982752	0.451934	0.508097	0.540843
TOMM34	Q15785	Human	Mitochondrial import receptor subunit TOM34	16	10	11	0.920412	0.898876	0.969101	0.914794	1	0.889513	0.887427	1	0.79387	0.741757	0.767603	0.765916	0.655705	0.809638	0.6092	0.00863031	-0.128404	-0.24	-2.55782	-0.37	-4.65053	0.13	-1.92663	0.881695	1	0.921112	0.792253	0.911496	0.881422	0.897241	0.814848
ALDH9A1	P49189	Human	4-trimethylaminobutyraldehyde dehydrogenase	24	14	22	0.831637	0.839038	0.867715	0.956522	0.955597	1	0.809497	0.782644	0.899201	1	0.9435	0.970257	0.910594	0.951384	0.875559	0.199123	-9.40578	0.23	-4.4457	0.14	-2.4169	0.09	-1.92564	0.835334	0.854174	0.936681	1	0.949699	0.890995	0.903378	0.998709
USP37	Q86T82	Human	Ubiquitin carboxyl-terminal hydrolase 37	N/A	3	3	N/A	N/A	N/A	N/A	N/A	N/A	0.941843	1	0.95506	0.579683	0.515861	0.550982	0.448263	0.527568	0.554003	N/A	N/A	-0.82	-11.8129	-0.92	-12.4622	0.11	-1.92241	0.951944	0.908475	0.838149	0.781129	0.753591	0.866252	1	0.820129
ASXL2	Q76L83	Human	Putative Polycomb group protein ASXL2	N/A	3	7	N/A	N/A	N/A	N/A	N/A	N/A	1	0.873678	0.815804	0.646077	0.676683	0.599889	0.671119	0.643851	0.793545	N/A	N/A	-0.48	-6.67019	-0.35	-4.89277	-0.13	-1.92155	0.976794	0.785313	0.803499	0.876084	0.82236	1	0.859289	0.81233
ORF50	F5HCV3	KSHV	Putative transcription activator ORF50	15	11	17	0.0675837	0.0789474	0.0944976	0.969498	0.947967	1	0.0724942	0.0752916	0.0857433	0.965778	0.93548	0.950093	0.84662	1	0.785356	3.59884	-25.5454	3.61	-22.6459	3.49	-22.4649	0.12	-1.92035	0.0875801	0.690005	0.711593	1	0.484356	0.0976727	0.729656	0.878789
HMGB2	P26583	Human	High mobility group protein B2	18	11	6	0.818018	0.837838	0.811712	1	0.903604	0.971171	0.965531	0.767436	0.771766	0.935986	1	0.917095	0.891749	0.788542	0.933428	0.22033	-7.16118	0.19	-2.3616	0.06	-0.597014	0.13	-1.91939	0.72417	0.81379	0.838207	0.90435	0.788298	0.686974	0.849632	1
KIAA1328	Q86T90	Human	Protein hinderin	N/A	1	#N/A	N/A	N/A	N/A	N/A	N/A	N/A	0.488667	0.649635	0.503265	0.67307	0.779485	0.618517	0.772186	0.64733	1	N/A	N/A	0.34	-2.61722	0.56	-4.7038	-0.22	-1.91809	#N/A	#N/A	#N/A	#N/A	#N/A	#N/A	#N/A	#N/A
CRYAB	P02511	Human	Alpha-crystallin B chain	N/A	2	3	N/A	N/A	N/A	N/A	N/A	N/A	0.0540881	0.071159	0.0630728	0.4823	0.464331	0.443306	1	0.769272	0.312309	N/A	N/A	2.88	-11.0463	3.47	-11.8864	-0.58	-1.9173	0.0673135	0.107016	0.255416	0.321198	1	0.0642074	0.175777	0.210998
ZNF597	Q96LX8	Human	Zinc finger protein 597	N/A	1	2	N/A	N/A	N/A	N/A	N/A	N/A	0.673228	0.597113	0.821522	0.788714	0.757218	0.846457	0.892388	0.783465	1	N/A	N/A	0.19	-1.95896	0.36	-4.04774	-0.16	-1.91623	0.73681	0.868066	0.985838	1	0.903078	0.843764	0.955343	0.947941
UBE2V1	Q13404	Human	Ubiquitin-conjugating enzyme E2 variant 1	3	2	5	0.877209	0.883721	0.987907	0.859535	1	0.896744	0.653675	0.710703	1	0.918816	0.91856	0.950203	0.839017	0.919227	0.700959	0.00288251	-0.0432167	0.24	-2.10005	0.06	-0.418897	0.18	-1.9159	0.876886	0.94078	0.817571	1	0.893619	0.905291	0.834134	0.980556
UGCG	Q16739	Human	Ceramide glucosyltransferase	4	3	5	0.966024	1	0.974288	0.959596	0.86685	0.867769	0.751984	0.665013	0.756614	0.782077	0.704365	0.795966	0.793651	1	0.741071	-0.125006	-3.76675	0.07	-0.564437	0.22	-2.36287	-0.15	-1.91525	0.821332	0.851597	0.948761	1	0.960046	0.877683	0.886319	0.895017
AVEN	Q9NQS1	Human	Cell death regulator Aven	5	6	6	0.920192	0.879808	0.917308	0.9875	0.997115	1	0.681684	0.761263	0.806947	0.812421	1	0.916	0.857684	0.859789	0.790737	0.136191	-8.35324	0.28	-4.08612	0.16	-2.067	0.12	-1.91434	0.914487	0.953717	0.953237	1	0.765121	0.914292	0.996351	0.947907
RPS6KA3	P51812	Human	Ribosomal protein S6 kinase alpha-3	9	19	17	0.899057	0.873585	0.871698	0.942453	1	0.980189	0.841814	0.843648	0.781122	0.948771	0.858442	0.918523	0.918572	1	0.974911	0.145351	-6.80125	0.14	-2.65905	0.23	-4.73854	-0.09	-1.91431	0.719667	0.862597	1	0.932458	0.924813	0.725841	0.933315	0.888496
SUMO3	P55854	Human	Small ubiquitin-related modifier 3	N/A	1	1	N/A	N/A	N/A	N/A	N/A	N/A	0.70601	0.803914	0.940681	0.946613	0.965018	1	0.874432	0.913128	0.891618	N/A	N/A	0.25	-3.66915	0.13	-1.6704	0.12	-1.91326	0.911614	0.873311	0.920265	0.874641	0.667379	0.957619	0.852838	1
MFAP3L	O75121	Human	Microfibrillar-associated protein 3-like	N/A	1	#N/A	N/A	N/A	N/A	N/A	N/A	N/A	1	0.977707	0.60828	0.676752	0.686306	0.458599	0.606688	0.404459	0.479299	N/A	N/A	-0.51	-2.78878	-0.79	-4.87075	0.29	-1.91286	#N/A	#N/A	#N/A	#N/A	#N/A	#N/A	#N/A	#N/A
CBSL	P0DN79	Human	Cystathionine beta-synthase-like protein	6	6	#N/A	0.949343	0.904315	1	0.865854	0.954972	0.874296	0.516373	0.618502	0.799405	0.907488	0.910694	0.828143	1	0.974582	0.991069	-0.0831412	-1.95867	0.45	-5.07793	0.62	-6.86116	-0.16	-1.91114	#N/A	#N/A	#N/A	#N/A	#N/A	#N/A	#N/A	#N/A
NAA10	P41227	Human	N-alpha-acetyltransferase 10	14	14	11	0.808664	0.823105	0.847473	0.951264	1	0.915162	0.737313	0.792494	0.808096	0.942551	0.956234	1	0.938841	0.999279	0.715217	0.209141	-7.46356	0.31	-3.73546	0.18	-1.73942	0.13	-1.91077	0.904183	0.979906	1	0.91243	0.86024	0.897492	0.985116	0.954834
CLIC1	O00299	Human	Chloride intracellular channel protein 1	25	10	15	0.90969	0.945437	1	0.921919	0.918156	0.912512	0.626334	0.781265	0.94098	0.809252	1	0.891618	0.828422	0.938834	0.551769	-0.0528949	-1.99679	0.2	-1.13176	-0.02	-0.128813	0.22	-1.9107	0.944832	0.961242	0.884665	0.926654	0.772938	1	0.897055	0.907583
NAF1	Q96HR8	Human	H/ACA ribonucleoprotein complex non-core subunit NAF1	1	1	1	0.816361	1	0.841402	0.754591	0.788815	0.84975	0.889	1	0.994	0.782	0.649	0.838	0.849	0.831	0.779	-0.152003	-2.55199	-0.34	-5.05485	-0.23	-3.09368	-0.12	-1.90905	1	0.836297	0.806739	0.7513	0.710861	0.955534	0.877271	0.806506
NDUFAF4	Q9P032	Human	NADH dehydrogenase [ubiquinone] 1 alpha subcomplex assembly factor 4	5	10	7	1	0.901147	0.937335	0.84113	0.981465	0.768756	0.817212	0.849271	1	0.825583	0.882848	0.948852	0.857826	0.822685	0.772596	-0.129734	-1.63785	-0.01	-0.0134394	-0.12	-1.40333	0.12	-1.90819	0.818465	0.86242	0.92034	0.96866	1	0.908317	0.940531	0.94757
LTBR	P36941	Human	Tumor necrosis factor receptor superfamily member 3	N/A	1	2	N/A	N/A	N/A	N/A	N/A	N/A	0.706857	0.566543	1	0.351313	0.327693	0.363829	0.392032	0.524766	0.343381	N/A	N/A	-1.12	-7.59576	-0.85	-5.96024	-0.27	-1.90813	0.882372	0.909633	0.731637	0.669643	1	0.805285	0.735223	0.848619
RNFT1	Q5M7Z0	Human	RING finger and transmembrane domain-containing protein 1	2	1	#N/A	1	0.967532	0.941558	0.899814	0.834879	0.996289	0.807829	0.601423	1	0.718861	0.55516	0.854093	0.597865	0.398577	0.743772	-0.0908029	-1.54999	-0.18	-0.619326	-0.47	-2.4359	0.29	-1.90794	#N/A	#N/A	#N/A	#N/A	#N/A	#N/A	#N/A	#N/A
DCX	O43602	Human	Neuronal migration protein doublecortin	N/A	1	#N/A	N/A	N/A	N/A	N/A	N/A	N/A	0.602765	0.63745	0.644012	1	0.772205	0.982658	0.763534	0.84884	0.891493	N/A	N/A	0.55	-7.24005	0.41	-5.57202	0.14	-1.90618	#N/A	#N/A	#N/A	#N/A	#N/A	#N/A	#N/A	#N/A
PKN3	Q6P5Z2	Human	Serine/threonine-protein kinase N3	4	5	8	0.948	1	0.9352	0.6576	0.7224	0.6624	1	0.884146	0.970573	0.602333	0.45175	0.475875	0.610817	0.48701	0.600212	-0.496142	-14.1677	-0.9	-9.8547	-0.75	-8.44891	-0.15	-1.90605	0.997457	1	0.864483	0.906924	0.884416	0.956618	0.916793	0.862637
TSPAN9	O75954	Human	Tetraspanin-9	N/A	2	1	N/A	N/A	N/A	N/A	N/A	N/A	0.898957	0.806025	1	0.654925	0.631286	0.675782	0.68737	0.634531	0.876941	N/A	N/A	-0.46	-5.39167	-0.3	-3.44915	-0.16	-1.9043	0.996041	0.723587	0.71287	0.544542	0.585291	1	0.723725	0.604633
GAREM1	Q9H706	Human	GRB2-associated and regulator of MAPK protein 1	N/A	2	1	N/A	N/A	N/A	N/A	N/A	N/A	0.642644	0.559808	0.654407	0.955765	0.918158	0.965374	0.846421	1	0.770543	N/A	N/A	0.61	-8.50085	0.5	-6.88922	0.12	-1.90345	0.517287	0.76165	0.826081	0.888581	0.86521	0.600929	0.801976	1
MRS2	Q9HD23	Human	Magnesium transporter MRS2 homolog, mitochondrial	N/A	6	9	N/A	N/A	N/A	N/A	N/A	N/A	0.976383	0.962088	0.996582	0.879273	0.821784	1	0.848508	0.827999	0.842759	N/A	N/A	-0.12	-1.92442	-0.22	-4.00054	0.1	-1.90274	0.878677	0.929258	1	0.991984	0.951061	0.937755	0.962905	0.96707
PRKAB2	O43741	Human	5'-AMP-activated protein kinase subunit beta-2	1	3	2	0.761866	0.939662	1	0.957361	0.622687	0.687852	1	0.854761	0.921896	0.81527	0.794647	0.694164	0.805616	0.684511	0.612549	-0.253257	-1.69135	-0.27	-3.24465	-0.4	-5.27803	0.13	-1.89975	0.944951	0.865767	0.954592	0.859357	0.738711	0.951777	1	0.977067
ACOT7	K7EKP8	Human	Cytosolic acyl coenzyme A thioester hydrolase (Fragment)	N/A	5	#N/A	N/A	N/A	N/A	N/A	N/A	N/A	0.698034	0.655524	0.817726	0.911248	0.814491	1	0.886447	0.789399	0.811712	N/A	N/A	0.33	-4.46667	0.2	-2.46258	0.13	-1.89942	#N/A	#N/A	#N/A	#N/A	#N/A	#N/A	#N/A	#N/A
PHLDA3	Q9Y5J5	Human	Pleckstrin homology-like domain family A member 3	N/A	3	2	N/A	N/A	N/A	N/A	N/A	N/A	1	0.798823	0.719657	0.320629	0.384576	0.318071	0.481775	0.286737	0.472951	N/A	N/A	-1.3	-9.0071	-1.02	-7.47427	-0.28	-1.89776	0.72412	0.565399	0.63201	0.633817	0.893988	1	0.734026	0.7068
RPP14	L0R6P0	Human	Alternative protein RPP14	N/A	1	#N/A	N/A	N/A	N/A	N/A	N/A	N/A	0.824228	1	0.840855	0.710214	0.752969	0.510689	0.624703	0.605701	0.482185	N/A	N/A	-0.43	-3.95639	-0.64	-5.91593	0.21	-1.89773	#N/A	#N/A	#N/A	#N/A	#N/A	#N/A	#N/A	#N/A
RBM15B	Q8NDT2	Human	Putative RNA-binding protein 15B	2	9	8	0.545038	0.50687	0.60916	0.800763	0.907634	1	0.756722	0.765685	0.714213	0.939821	0.911524	1	0.900256	0.848015	0.939565	0.706641	-9.3086	0.35	-7.19143	0.27	-5.52012	0.09	-1.89501	0.851266	0.901585	0.91274	1	0.942	0.927555	0.824583	0.922942
C11orf57	Q6ZUT1	Human	Uncharacterized protein C11orf57	N/A	2	1	N/A	N/A	N/A	N/A	N/A	N/A	0.796737	0.815008	0.83491	1	0.837847	0.988254	0.847961	0.801305	0.962153	N/A	N/A	0.21	-2.88977	0.09	-1.01016	0.11	-1.89326	1	0.80695	0.753499	0.856391	0.899613	0.884194	0.959701	0.859647
HIST1H2AD	P20671	Human	Histone H2A type 1-D	N/A	4	#N/A	N/A	N/A	N/A	N/A	N/A	N/A	0.908964	0.956852	0.856391	0.865112	1	0.922757	0.928003	0.894124	0.756176	N/A	N/A	0.03	-0.288948	-0.08	-0.882708	0.11	-1.89311	#N/A	#N/A	#N/A	#N/A	#N/A	#N/A	#N/A	#N/A
AS3MT	Q9HBK9	Human	Arsenite methyltransferase	N/A	1	4	N/A	N/A	N/A	N/A	N/A	N/A	1	0.985685	0.96728	0.703067	0.824949	0.740286	0.788957	0.728016	0.997955	N/A	N/A	-0.38	-4.83724	-0.23	-2.8692	-0.15	-1.89022	0.378757	0.528747	0.575345	0.488285	1	0.85681	0.394988	0.368196
CROT	Q9UKG9	Human	Peroxisomal carnitine O-octanoyltransferase	3	8	7	0.973154	1	0.885906	0.998082	0.915628	0.999041	1	0.975079	0.817165	0.981437	0.916465	0.995677	0.929434	0.923077	0.826955	0.0271541	-0.472671	0.05	-0.557943	-0.06	-0.566476	0.11	-1.88948	0.79957	0.784	0.87727	0.93243	1	0.943071	0.95402	0.96854
KLHL36	Q8N4N3	Human	Kelch-like protein 36	5	6	7	1	0.92013	0.96251	0.664222	0.742461	0.663407	1	0.846754	0.715218	0.545824	0.50925	0.479735	0.46102	0.490001	0.440381	-0.477944	-12.3978	-0.74	-8.83565	-0.88	-10.0626	0.14	-1.88796	0.961993	0.86611	0.865459	0.814226	0.694671	0.970791	0.939818	1
DHTKD1	Q96HY7	Human	Probable 2-oxoglutarate dehydrogenase E1 component DHKTD1, mitochondrial	2	2	7	0.909012	0.862218	0.781629	0.741768	0.786828	1	1	0.76609	0.910727	0.971626	0.881661	0.844291	0.824221	0.915571	0.701038	-0.013043	-0.0879068	0.01	-0.11202	-0.13	-1.16485	0.14	-1.88614	0.694131	0.856589	0.920905	1	0.992494	0.675041	0.942152	0.981664
SLC5A3	P53794	Human	Sodium/myo-inositol cotransporter	N/A	2	3	N/A	N/A	N/A	N/A	N/A	N/A	0.612832	0.64601	0.652043	1	0.953661	0.882369	0.944612	0.848917	0.870579	N/A	N/A	0.57	-10.3535	0.48	-8.96151	0.09	-1.88252	0.695984	0.98356	1	0.848749	0.850602	0.757814	0.976174	0.905034
SMARCA2	P51531	Human	Probable global transcription activator SNF2L2	18	20	20	1	0.932956	0.958451	0.898961	0.938621	0.92729	1	0.936083	0.860524	0.833928	0.823916	0.791868	0.773348	0.713278	0.809293	-0.0649175	-2.68381	-0.19	-3.26194	-0.28	-5.28001	0.09	-1.8825	0.897543	0.928926	0.956019	1	0.936335	0.83694	0.961667	0.973843
SYNE2	Q8WXH0	Human	Nesprin-2	135	209	231	1	0.983431	0.969786	0.964912	0.963938	0.98538	1	0.861216	0.881134	0.963215	0.883036	0.8473	0.819224	0.852641	0.843767	-0.018878	-0.835651	-0.03	-0.254334	-0.12	-1.83527	0.1	-1.88243	0.806082	0.894887	0.983308	1	0.919807	0.82785	0.970302	0.985279
PPP2R2D	Q66LE6	Human	Serine/threonine-protein phosphatase 2A 55 kDa regulatory subunit B delta isoform	1	2	2	1	0.983146	0.906367	0.909176	0.867978	0.966292	0.998433	0.948825	1	0.65953	0.597911	0.646475	0.597911	0.688251	0.802089	-0.07552	-1.7301	-0.63	-8.70765	-0.5	-7.14091	-0.13	-1.88242	0.980026	0.813298	0.816399	0.865536	0.823725	1	0.95883	0.838848
UBE2Q2	Q8WVN8	Human	Ubiquitin-conjugating enzyme E2 Q2	1	3	#N/A	0.925573	0.947519	0.895038	0.97042	0.892176	1	0.999412	1	0.896176	0.772647	0.694412	0.779412	0.691765	0.738529	0.671765	0.0482362	-1.01724	-0.37	-6.76865	-0.46	-8.33932	0.1	-1.88089	#N/A	#N/A	#N/A	#N/A	#N/A	#N/A	#N/A	#N/A
HNRNPU	Q00839	Human	Heterogeneous nuclear ribonucleoprotein U	77	35	44	0.859855	0.858951	0.867993	1	0.875226	0.947559	0.616415	0.744351	0.566764	0.726631	1	0.772647	0.723839	0.683229	0.800737	0.125651	-3.10418	0.37	-3.70766	0.2	-1.73604	0.18	-1.87962	0.749176	0.75054	0.890735	1	0.874884	0.774797	0.850269	0.940516
DPF3	Q92784	Human	Zinc finger protein DPF3	N/A	3	#N/A	N/A	N/A	N/A	N/A	N/A	N/A	0.79415	0.755146	0.821235	0.767064	1	0.600217	0.689057	0.686891	0.664139	N/A	N/A	0	-0.170093	-0.22	-1.68101	0.21	-1.87904	#N/A	#N/A	#N/A	#N/A	#N/A	#N/A	#N/A	#N/A
GSN	P06396	Human	Gelsolin	24	19	24	0.926923	0.948077	0.961538	0.872115	1	0.982692	1	0.864571	0.806566	0.793463	0.757924	0.637689	0.692425	0.718925	0.561575	0.0100637	-0.133326	-0.29	-3.06964	-0.44	-5.10482	0.15	-1.87814	0.895234	0.884174	1	0.967508	0.907962	0.942646	0.91887	0.941865
SUCLG2	Q96I99	Human	Succinate--CoA ligase [GDP-forming] subunit beta, mitochondrial	27	21	24	1	0.956828	0.961233	0.829956	0.826432	0.803524	0.968282	0.94636	1	0.844883	0.908919	0.846417	0.853894	0.872747	0.687539	-0.246395	-12.4167	-0.16	-2.17311	-0.27	-4.23016	0.11	-1.87802	0.867599	0.839864	0.905376	1	0.954731	0.938323	0.87804	0.947361
RNPEP	Q9H4A4	Human	Aminopeptidase B	22	21	23	0.978474	1	0.996086	0.936399	0.957926	0.981409	1	0.950474	0.870735	0.997421	0.958095	0.909615	0.951046	0.91266	0.80841	-0.0484122	-2.2992	0.02	-0.22505	-0.08	-0.970745	0.1	-1.8773	0.895841	0.925031	0.935306	1	0.829417	0.913938	0.885754	0.982584
[truncated: 8,212 more rows]

## Sheet: Dynamic_volcano_plot
Gene ID	Exp1_Log2RFP/BFP	Exp_2_Log2RFP/BFP	Exp2_Log_cK5/BFP	Exp2_Log2RTA/cK5	Exp1_Log2_q_val RFP/BFP	Exp2_Log2q_val RFP/BFP	Exp2_Log2_q_cK5/BFP	Exp2_pVal_RTA/cK5
A1BG	1.1137	#N/A	#N/A	#N/A	-7.0791	#N/A	#N/A	#N/A
[truncated: 8,888 more rows]

## Sheet: Calculations
Search function by Gene ID Exp2									Spot the protein on Volcano plot
[truncated: 8,907 more rows]

[truncated: 1 more sheets: KSHV Genes]
