# Supplementary material for: Quantitative Proteomics Analysis of Lytic KSHV Infection in Human Endothelial Cells Reveals Targets of Viral Immune Modulation
Source: Cell Rep. 2020 Oct 13;33(2):108249. doi: 10.1016/j.celrep.2020.108249 (PMC7567700; doi:10.1016/j.celrep.2020.108249)
Supplement: Table S2. sgRNA Sequences from the KSHV CRISPR Library, Related to Figure 2 [file mmc3.xlsx]

## Sheet: Sheet1
KSHV ORF/miRNA	sgRNA sequence
K1	TACGCTGATGGACCAAACGG
K1	AACGGTAACATTATTTCCAG
K1	AAGGCGTTGAAATCACTCCA
K1	ACGCTGATGGACCAAACGGA
K1	GTGGATACCATGTAATCCAA
K1	CGCTGATGGACCAAACGGAG
K1	GTTGGCAAGGATGTATTAGA
K1	ATAGTATTTAGTTTGTGACA
K1	TAAGGCGTTGAAATCACTCC
K1	GTATGTTGTTTGCAGTCTGG
K10	AGAGGGAGACCCAAAGGCGG
K10	TAGAGAACAAAGCTACGAGG
K10	GTGCGGCGGAATCCAACTGG
K10	GGTGAGGGGACTGTAAGACG
K10	GTAAGAGGGAGACCCAAAGG
K10	CGGCGTCGCACAGACGCCGG
K10	ACAAAGCTACGAGGAGGCAG
K10	CTTCGGCACCGGTTTCCCGG
K10	GTTCCCGCTTGGGCGTGCGG
K10	AAGGGGATCAAATTGGCCCG
K10.5	ATCGCAACATCACAGCCCGG
K10.5	ACCGTTGTTTCATTGGCCGG
K10.5	GTGGCGCCTCCTGTGTGCCG
K10.5	CGAGGCCCAGAATGTAGCAG
K10.5	ATGGGCCACGGAGACACGAG
K10.5	AGGGAATTAATTGTAGAAGG
K10.5	CCTTTACCTCGGCACACAGG
K10.5	TACACCCGCCCCGACAGCCG
K10.5	CTATCGGTTATCATTACTGG
K10.5	AAAAACTGTAGGCTATCCAG
K11	GGAGGCCGCCAGGAAACAGG
K11	GGCCGCCAGGAAACAGGCGG
K11	GGAAGTAAGCATTTATACGG
K11	CCGTGCCGGGTCGAAACCGG
K11	ACCCACTTTGATTTAACGGG
K11	GTTTGCGACTGTCCAGCAGG
K11	CATATTCAGGCGACGGCCGG
K11	CGAAAACGAACTTTGGGTGG
K11	GCCTAGGTGTCATAATCCAG
K11	CGGCGGGAGAGAATGCCAGA
K12	ATCGCCAACAGACAAACGAG
K12	GGCCACGCTGGCCACTCGGG
K12	GCCAACAGACAAACGAGTGG
K12	ATTCAGGACACGAGTTGCAA
K12	ATTAGTGTTGTCCCCCCGAG
K12	CTCGTGTCCTGAATGCTACG
K12	TACTAAATGGGTGGCGCTGG
K12	TTCAGGACACGAGTTGCAAC
K12	GTTTGTGGCAGTTCATGTCC
K12	AACTCGTGTCCTGAATGCTA
K14	ATGCACCGCCCTGCTTGCGG
K14	CCCAAGGTAATGAAATGAAG
K14	GGCCCAGGGAACTCTTGCCG
K14	GGGCGTGATGGCGCAGGTGA
K14	TGTTATCCATAACCTTGCAG
K14	ACGCTAACTATGTCAGCACG
K14	ATGGTCTTACAGTTGCGTGG
K14	GATAATACCACCCCAAGTGA
K14	GTACAGCCATTCATATGGGG
K14	CATTGCCGCCGCAAGCAGGG
K15	ATATAAGGAAAAAAAAGTGG
K15	GGAAAGACTTAATCCTGCAG
K15	AAGGCGGCGCATATACACGC
K15	TCATGGGCTCCACCAAAACG
K15	ATAGTTACCGACAGAGAAGG
K15	TTCAAGTTGTAATTTACAGG
K15	CTCCCTAGTGGTTTAACAAG
K15	GAAGGCGGCGCATATACACG
K15	AAAGGCACCATAGAAAAATG
K15	GAGCCAACCACTGAACGAGG
K2	AGTCCACCCAAATTTGACCG
K2	CTGCTGGTATCTGGAACGCG
K2	GAAGCCTCCCTAATAGACCG
K2	TTGACCGCGGTCTATTAGGG
K2	TTCAGATGAAAAATAGCAGC
K2	AGATGCCGGTACGGTAACAG
K2	CGGTACGGTAACAGAGGTCG
K2	CTCGAATTCAAAAAAGCCAT
K2	TGCCTTAAAAAGCTCGCCGA
K2	ACTGCTGGTATCTGGAACGC
K3	GTTACAGTCACACCCAACCG
K3	TGACAATGTAGAGCCAACCG
K3	CACTCTGGTGATGTCGGCCG
K3	TAGCCAAACCCACGTCGCAG
K3	CACGAAAAAAACGTAGTACG
K3	GTTTGGCTATATATAGTGGG
K3	GCACAGGAGCGCCATCCGCG
K3	CATACGCTGCTGTAAACACG
K3	CTTCAGGAAATTCTTCCCCG
K3	GTTGGTGCCCAGTCGGGCGA
K3A	TAGTGTCTCCTGCCATAATA
K3A	CTCGTCCTGGTTATCCCCAC
K3A	GTCTCCTGCCATAATAAGGC
K3A	CTTGGGCGCTGAGCGGTATA
K3A	AGGAGGGTCCAGCCTTATTA
K3A	TCTTCCCCGTGGGGATAACC
K3A	ATGTAGAGCCAACCGCGGTT
K3A	GGGTCCAGCCTTATTATGGC
K3A	TGGGTGTGACTGTAACAACT
K3A	TTGGTGCCCAGTCGGGCGAT
K4	CTTGCTGCACAGTTGGGAGG
K4	TTTGTCAAAAATATCACACC
K4	TTGGGAGGTGGGGTACCAGC
K4	CCAGAAAAGACCATTACCAC
K4	CCCAGATTGCAAACAAAGCA
K4	CAGTCAGCACAGCGACGAGC
K4	CAGCTGGACAGAAGCACCTG
K4	TTTGCAATCTGGGGACACGC
K4	TGCCGACAAATCGAAAGACT
K4	GTGCCGACAAATCGAAAGAC
K4.1	CTTCTGGCGACAATACACGG
K4.1	CCGCATATCAGCTTATCCGG
K4.1	TATGCGGGTCGCCTGCGAAG
K4.1	GGAATTCTCGCAACAATCCG
K4.1	AAGCGCGTAGCGCTTCGCGC
K4.1	ATTGAGCTATGTGCGGCCAG
K4.1	ACAATCCGAGGCCATGATGG
K4.1	CATGATGGTGGCAGGACCGC
K4.1	CGGATAAGCTGATATGCGGG
K4.1	AGCGCTACGCGCTTCGCGAG
K4.1a	GCCACAACGATGATGCGCAA
K4.1a	CCCTTTGCGCATCATCGTTG
K4.1a	TGTGGCGCCAGAACTGTATG
K4.1a	ACATGCTCCACATACAGTTC
K4.1a	GGGTGTTGCGCGCACATTTG
K4.1a	TGGGTGTTGCGCGCACATTT
K4.1a	CTGTATGTGGAGCATGTGCT
K4.1a	ACATTTGGGGCTGCTCTTCT
K4.1a	CTGGGTGTTGCGCGCACATT
K4.1a	CACATTTGGGGCTGCTCTTC
K4.1b	TGACACAGGGGAAACACCAG
K4.1b	GCGTTTGGGGAGGAAAAGCG
K4.1b	ATTGAAGCCCAGGCGACCAG
K4.1b	AGGGGAAACACCAGGGGCGG
K4.1b	CTTTATCGTCGCGTTTGGGG
K4.1b	TCCAGTATTTCGTTAGACGC
K4.1b	TTGACACAGGGGAAACACCA
K4.1b	GTCCAGTATTTCGTTAGACG
K4.1b	CTTGACACAGGGGAAACACC
K4.1b	GCGGCGACCCCTGGTCGCCT
K4.2	CGAAGTTCTCGGAAAGCCGG
K4.2	TGACTGAAAAGGTCATAGAG
K4.2	CTGTTAGCGGGGTTCTGCCG
K4.2	CCCAGAAAAGGTCGCCGAGG
K4.2	AAAGGTCATAGAGAGGACAC
K4.2	GCTATCCCAGAACAGGACCC
K4.2	TAGCTTGGAGTATTAAACCT
K4.2	GACACCGGTCCCATTTCCCA
K4.2	AACAGCACCAAATCCACTTG
K4.2	AGGTGGCAAGGTGACTGAAA
K5	TATACCGCACGCGCACGCAG
K5	TGACCGTACTGCCATACCGA
K5	CTGGATATGTAGGGAAGAGG
K5	GGCGTAGTCGCCTTAACCTG
K5	AAAACCGAGCACGGCCCCGG
K5	ATACGCGGCAAATAACACCC
K5	CCTGCGGGAACATTCTCCCC
K5	GTCCTTGTCGGACCCGCGGG
K5	ATGCGCGCCCACAAAAAAGC
K5	CTGCTGGATATGTAGGGAAG
K6	CTGACGCCCACAGAAAGCGC
K6	GGGTTAGGCAGCTGATGCAG
K6	TGTGGGCGTCAGGTAAAACG
K6	TTTAGAATTTGGACGGGCGG
K6	CCTGACGCCCACAGAAAGCG
K6	CGCTAACGCAGCATAAAACG
K6	CCGTCCAAATTCTAAAAGAG
K6	TTGGTCAGCAAAATAACTCC
K6	TTTGGGCACGCTGGGGACGT
K6	AGTGACCCCGCGCTTTCTGT
K7	GCACCAATGAAAACCAGAAG
K7	CGCAATCAACCCACAATCGG
K7	GTAGTACAAAAAACACCGCG
K7	GGGAACACTGGAGATAAAAG
K7	GCAGCGAGCACAAAATCCAT
K7	CCAATGCAATAACCCGCAAG
K7	CATAGGTGAAGCGGCAGCCA
K7	TCCAATGCAATAACCCGCAA
K7	CCAATGTGGGAAAAGTAGGA
K7	GAAAACCAGAAGCGGCAAGA
K8	TCACAGACCGGTATGGCCGG
K8	ACTAAGGCCAAACAGAGCGC
K8	TATGGGGAAGAACTGACAAG
K8	TTTACGGACAATACTGACGG
K8	TGGGCGTTGAACGCGCGGGG
K8	CCTACCTTAACTACAGACGC
K8	TTATGGGGAAGAACTGACAA
K8	TGTATGCTTTCGATGACACG
K8	GTGCTGGGCGTTGAACGCGC
K8	TTCACAGACCGGTATGGCCG
K9	CTTTAGAGTACGTAAACCGG
K9	ACTGTGGCTGGGGAAACCGG
K9	CCTCGTTTAAAGGCACCAGG
K9	CTCTGCGCCATTCAAAACAG
K9	GTGGCTGGGGAAACCGGTGG
K9	GAAGGACCCTCCGGGACCGG
K9	TGGTGGCTGCGATAACGGAG
K9	ATAGTATGTCAAGTCAACAG
K9	CGAAAGGGGTAACATGCCCG
K9	CCTCGCCGCAAAGTCTCGCG
miR_K12	CTCCGCATTAAAGCACTCGG
miR_K12	CGCATTAAAGCACTCGGTGG
miR_K12	CCGAGTGCTTTAATGCGGAG
miR_K12	TTTAATGCGGAGAGGAATGG
miR_K12	CCGCATTAAAGCACTCGGTG
miR_K12	TCCGCATTAAAGCACTCGGT
miR_K12	TGCTTTAATGCGGAGAGGAA
miR_K12	CCTCTCCGCATTAAAGCACT
miR_K12	CCCCACCGAGTGCTTTAATG
miR_K12	GCCGGCACGCGGTGTCAACC
miR_K5	TAGGGCACTAGGGACTACCT
miR_K5	AGGTAGTCCCTAGTGCCCTA
miR_K5	GGGCTTGACCGGCAAGTTCC
miR_K5	GGTAGTCCCTAGTGCCCTAA
miR_K5	TTAGGATGCCTGGAACTTGC
miR_K5	TGTAGACCCTTAGGGCACTA
miR_K5	AGGGTCTACATCAAGCACTT
miR_K5	ATGTAGACCCTTAGGGCACT
miR_K5	GTCTTATGAGCGGGCTTGAC
miR_K5	CATCAAGCACTTAGGATGCC
ORF_KAPOSIN_C2	AGGGCACCAGGTTCCCGGGG
ORF_KAPOSIN_C2	AGGAGGGCACCAGGTTCCCG
ORF_KAPOSIN_C2	GCATTGGGATTGGAGTGAGG
ORF_KAPOSIN_C2	GCACCAGGTTCCCGGGGAGG
ORF_KAPOSIN_C2	CAATCCCAATGCATGGATAG
ORF_KAPOSIN_C2	AACCCTGCAGTACCCCGGCG
ORF_KAPOSIN_C2	CACCAGGTTCCCGGGGAGGA
ORF_KAPOSIN_C2	CATTGGGATTGGAGTGAGGA
ORF_KAPOSIN_C2	CATGCATTGGGATTGGAGTG
ORF_KAPOSIN_C2	AACCTGGTGCCCTCCTCCCC
ORF10	TATGTGGTCATCTCCCGCGG
ORF10	GCCGACGCAAACGCCACAGG
ORF10	ACCCATGACAAGCTGACGGG
ORF10	GCTTCCTTGCGCGTTTGCGG
ORF10	AGGAGGTCCAAAAAAGAGAG
ORF10	TCGGGTTCCTCTGCTCCGGG
ORF10	TTAGTCGATCCAGAGAGAAG
ORF10	GGAGGTCCAAAAAAGAGAGC
ORF10	GATCTAGCGGCGACTACACG
ORF10	CCATTCGACAGCATGCAAGA
ORF11	TGTTGTGCCAGACTACCTGG
ORF11	ATGCCAGTTACGGTAAACTG
ORF11	TGGTAAGAAAGCCAAAAAGC
ORF11	CAGCGGACCAAAAATTACGC
ORF11	AGTAAACGACAGCTCGGGCG
ORF11	CAGCGTGAGGTGCTGAGCAG
ORF11	CGCAGGAAACGCCCGTCTGG
ORF11	GGGTTACGATCAAAGGCCAG
ORF11	GCGCAGTCACCGATATCCGC
ORF11	GGAGGATCTGGCCGACGCTG
ORF16	GCGATGGAAACATGAACTGG
ORF16	ATTGGCCACTATATTGGCAG
ORF16	CAGGTGCTTACCAGAAGAAG
ORF16	GGCGATGGAAACATGAACTG
ORF16	TAATAGGGCTGAGCAAAGGA
ORF16	GCCAAAGGTCAGTATAGCCA
ORF16	CTGGGCCACAAAACTGCCAA
ORF16	TGCTTACCAGAAGAAGGGGA
ORF16	ATGAAGCAATCGGACCCCAG
ORF16	CCGCGAGCGCGAAACCACTG
ORF17	CACGCATACACCATGCGCGG
ORF17	ACTCTGCGTGCTGGAGGCGG
ORF17	CCGACAATGAAGGAGCACGG
ORF17	GCTGGGTTTGAAACATACGA
ORF17	CATTGTCGGGAATTGACACG
ORF17	CTCCGGTGCAGAAAATACCG
ORF17	GTCCTGTAGAGACTGGCGGG
ORF17	AGGACGGGGAAGCGCAAGCG
ORF17	ATAGACGATAAAGACAGCCC
ORF17	GCTGGCGGACACCTCCCACG
ORF18	AAATGTGTACCTGTTAAGGG
ORF18	GGGACGCAAGGTTCCTGCGG
ORF18	TATCGTTCAAGTGCATCCAG
ORF18	CAATGCCGGGACCTACGACG
ORF18	GCAGCGATGAACACGAACGC
ORF18	CATCGCCCCGGAAAACCTGG
ORF18	CCGGGGCGATGCGAACGTCG
ORF18	AACGGGCTATCCCGGTCCGG
ORF18	TGCACTTGAACGATAAGGTG
ORF18	GGGCTATCCCGGTCCGGTGG
ORF19	GTCGGCGAAAAAGTCAGCGG
ORF19	GGGATACCAGGTTCAAGCGG
ORF19	AGTTTGGGCAAGTCGCGCGA
ORF19	ATCAAGTCCCAGTTTGGCGG
ORF19	CCTCTTCTGTTGCCAGGCGG
ORF19	CGCGTTGACGAGGCAAAGCG
ORF19	ACGGTGGCTGGCCTGCGGGG
ORF19	AAATCGAGAACGAAAGACAA
ORF19	GGTCGATCGCGCCTCGAGGG
ORF19	ATTCTGGTTCATGTACAGGG
ORF2	AAAATAGCCTAACTGGCCAG
ORF2	GGGTGGGGACTTGTACCGGG
ORF2	GCCAAAAAGTGAGCACCAGG
ORF2	TACGAAGTCTCACTGAAGGG
ORF2	AAAACATGGTTGTTATGGGG
ORF2	CGAAGTCTCACTGAAGGGCG
ORF2	GCTTCTCGCCAACCCAAGCG
ORF2	GAAAAAACAGATGTCTCCCG
ORF2	ACATGGCTTTCGATTCCCGC
ORF2	CGGCGTTGCCTGATTTGGAG
ORF20	GTCCACGCCTCGGTACCCGG
ORF20	AATCTGTGGTGTCCAAGGGG
ORF20	TGCCATGGTACGTCCAACCG
ORF20	GGAGCGGACTCGGTGGGGCG
ORF20	AGTATACTCTGAATCACCCG
ORF20	GGTACGTCCAACCGAGGCCG
ORF20	AAGGCCTCTGTGACTAGGGG
ORF20	TGGACGACCTCCCTGAGGAG
ORF20	CCAGCAGCACGCAAAAGAGC
ORF20	CCACGCCTCGGTACCCGGAG
ORF21	GCGAGGGGAAGAAAGAACGA
ORF21	CCGTCCCGACCAGCAAGCCG
ORF21	CCAGCGCCGAGTCGTTGCGG
ORF21	TCTGCCGGCCTAGTTGCCGG
ORF21	CGTGCGCCTGGCACACAAGG
ORF21	CATCATTCGCAGGATAGCGG
ORF21	TGATTTGGAGGCGGAAGGGG
ORF21	GATTTGGAGGCGGAAGGGGA
ORF21	CTACATCAGAGAATTGGCGT
ORF21	GTTGCGGCGGGTCAGGGCGA
ORF22	GTCCTCGGCGACTTCGGCGG
ORF22	ACCTTAGTCCTAGAAAGCAG
ORF22	CACGCGAGCTATTTGTGTGG
ORF22	AACATCAGCACACCAAGAAG
ORF22	TGCACAGACGCGAGATGCGG
ORF22	CCTTAGTCCTAGAAAGCAGG
ORF22	AAAATGGTCGCTATTCGCGA
ORF22	ACGCGGACTGCCGTTGCCAG
ORF22	CAAACTGGCCAACTTCGTGG
ORF22	TATGCATCGCCAGCATGCAA
ORF23	TCACGTCTTGACCTCTCCGG
ORF23	CGGCGTGTATGGGGACGCGA
ORF23	CGTCTTGACCTCTCCGGCGG
ORF23	TAAGATTATAGATCTGCCAG
ORF23	CAAGTGGCTTCTTAACGCGT
ORF23	CAAGCGTGTCGTCATCGACG
ORF23	TTAAGAAGCCACTTGTGCGT
ORF23	GGCTAGTCTAGTAGAGGGCG
ORF23	AGAAAGACTCAAACGTCGGG
ORF23	GTGAAGGCTAGTCTAGTAGA
ORF24	GTCAAACAGGCCCCGGGCGG
ORF24	ATTAGGCGAGCCGCCGCCCG
ORF24	CTTGATGTATAAAAGGGTGG
ORF24	AAAGTGGGTCGACGGTACAG
ORF24	GAAGTCAAACAGGCCCCGGG
ORF24	GAAGGTTTAATAATTGACGG
ORF24	CGACAACTACCTACCTGCGG
ORF24	GGTGCCTAAAAAGTTTGCGC
ORF24	TGCCTAAAAAGTTTGCGCAG
ORF24	GCAGCTTCATGGCCACGTGG
ORF25	CTCGGTATTGACGCAAGCGG
ORF25	GTATGGACGCCCTAGAACGG
ORF25	ACATCGTGGTAGGCAAAGGG
ORF25	TATGGCGGCCACGTGGGCCG
ORF25	AACGTAGCTGGCGTAGGCCG
ORF25	GAATGGAAGCATCCCTAAGG
ORF25	TGGCTTTGGTGCGTTCGCGG
ORF25	TCACGACGTCCGCAAAGACG
ORF25	GTCTGTGGTGCTGGTGGCGG
ORF25	CCAGTATCTCATTGAAGAGG
ORF26	GCGTGGGGAATACCAACAGG
ORF26	GCTGTCCCACTGAAAAAAGG
ORF26	GATCCATCCGCGTTAGGCGC
ORF26	TCCTTTCGGCTAAAAAGTGG
ORF26	TGCTGTCCCACTGAAAAAAG
ORF26	AAACGGTGGCAATCTCCGAG
ORF26	TTCGTCGGCGAAGAGTCTGG
ORF26	CTACTCGGCAGAGACTTTGG
ORF26	ATCTACTCCAAAATATCGGC
ORF26	ATAGCGTGCCCCAGTTGCTG
ORF27	GCAGGAGTGACATTGTGCCG
ORF27	ACGTCGCAAGGGGTAGGCGA
ORF27	TTACCAAGTAAGGATTAAGG
ORF27	AAAGACGCCTTCCTCAGCGA
ORF27	TAAAATTTAGAATCAAGGGA
ORF27	AAAATTTAGAATCAAGGGAG
ORF27	AGGGCCATGGAGTAATCCGT
ORF27	CGTTGTGAGAATTTGAGGGC
ORF27	GAAGCACTGTCTATCGCGAG
ORF27	GTAGGCGAGGGCACGCTCCG
ORF28	GTTATAAGACCAATCACGGG
ORF28	GCGAATGCAGCAGTAGACGC
ORF28	GGTGGCCCTGCCTAGTGGGG
ORF28	AAGGACCTGATACGCCACGG
ORF28	GCGAAGGACCTGATACGCCA
ORF28	CTGCATTCGCGTGTTCCTGG
ORF28	CCTGCGGTCCCAGGGTGCGA
ORF28	CGGGTCACATGCACCGCCGA
ORF28	CCTTCGCACCCTGGGACCGC
ORF28	TCACATGCACCGCCGACGGT
ORF29	AATTGAGCGCGTGAACGCGG
ORF29	GCAGGTGGAAATCTTCGCGG
ORF29	TCAACTGGTCGAGTACCAGG
ORF29	CCTGAGCGCCAGCCAGACGG
ORF29	GATAGGGACTCCAATAGGCG
ORF29	TCACGCGCTCAATTGTGGGG
ORF29	ACAAGAGCAGCGCCCTGCAG
ORF29	GATGAATGTCTCAAACGCGG
ORF29	TAAGCAGGAAACTCGTGGAG
ORF29	CCAAAGACGCCGGAGAGAGG
ORF30	TAGGGAGCAAGTGGTCGCGG
ORF30	ATAGAGAGTCAGCGAGACCG
ORF30	GGGCACGGAGTGCTTTGCGA
ORF30	AGGGTGTGCCGCCTAGACAC
ORF30	TGCCCACCAGGTCCATCAGC
ORF30	ATTTCGCACCGGTGTCTAGG
ORF30	TCAACCCCTTAGGGAGCAAG
ORF30	GTCAGGGCACTCGACGGCCT
ORF30	TGGGCACGGAGTGCTTTGCG
ORF30	ACCACATGTCCAGGATCCAC
ORF31	ATGCTCGGCAACATTCAAGA
ORF31	TATTTCCTGCACGATTACGG
ORF31	CCGGTGCGAAATGAAGAGTG
ORF31	AGTACGACTGCATTGCCAAG
ORF31	CAGATACATGCTACAGACCA
ORF31	CATGCTCGGCAACATTCAAG
ORF31	ATGCGTTCTCCTGCATACGC
ORF31	GTCGGTGACGCCGTCCCCCA
ORF31	ATCGTGCAGGAAATAGCCCT
ORF31	AATCGTGCAGGAAATAGCCC
ORF32	GCACCACGTGGGCCAAACGG
ORF32	CAGGCGTGGCGGCCAAGGGG
ORF32	GTTGAAGCTCAGTCGCACGG
ORF32	GTAGCCTTGCGTGCGACAGG
ORF32	GAAACGTGTCCTGCCAGGGG
ORF32	TTACGCGGCGTAAACTGTGG
ORF32	TGACGGGGTATCGCCGCCAG
ORF32	TTGAAGCTCAGTCGCACGGG
ORF32	GGGCGGGACGGAATAATGCG
ORF32	CCGGACCCGGCACCCACCCG
ORF33	ACGTGTTCGCGCGACGGCGG
ORF33	TCAGGTACGTGTTCGCGCGA
ORF33	ACCCAGGGTGCCTTGGACGA
ORF33	GGTACGTGTTCGCGCGACGG
ORF33	TTTCTGTGCGGCCCGTCCCG
ORF33	GTCGCACCTGGTAAGCAGGG
ORF33	TACACTCATATATCAGCAAG
ORF33	ACCTCCCAGGTGGTGCGCCG
ORF33	CTAACAGGAGTGCTCGACGA
ORF33	TCAATAAGAACGTAAGCCCA
ORF34	GTCGGCCCGACAAAAAGAGG
ORF34	CCTCGGGCAGGGTTTCGGGG
ORF34	ACAGTCGGCCCGACAAAAAG
ORF34	CGTGTCCGAGGGTGACCCGG
ORF34	GCTGATATATGTGACACAAG
ORF34	ACAGCAGCCATAGCAACGGA
ORF34	CTGCTTGTACAGGCAACAGT
ORF34	ATATATGTGACACAAGAGGC
ORF34	TTGAACAGCAGCCATAGCAA
ORF34	GGTTTCCAACGTGATGCCCG
ORF35	TGGAGGCCAACATCAACAGG
ORF35	GGAGTTTCAGGGCACACCGG
ORF35	CGTCGCGGACCTCAAAGAAG
ORF35	TGCGCTGGAAGAGAATGGAG
ORF35	CGCGGACCTCAAAGAAGAGG
ORF35	GGAGGCCAACATCAACAGGA
ORF35	CTTCGCGCTTCAGTGCACCG
ORF35	TCAAGGACACAATCGTCAGG
ORF35	CTCTTCTTTGAGGTCCGCGA
ORF35	TGTGTCCTTGATCTCCGAAG
ORF36	GGGCGCTTTAAGATACGCGG
ORF36	CCTCGTAGAAAAACTCCCGG
ORF36	CATGGGGTACCTCTCTCGGG
ORF36	GTTCACCGGCCTAATGGCGG
ORF36	CAACCTGAGTGTCATGGCGG
ORF36	AAGCGTCATGGTCCACACAG
ORF36	TTAAAGCGCCCCGTGAATGG
ORF36	TAACGAGAGACTTTAACATG
ORF36	GGAGTTCACCGGCCTAATGG
ORF36	AGATTGCACCGGCAAAGCCC
ORF37	GCCTCGGGGAAAGTAGACGG
ORF37	CTTTGGGCTGCGGTGCGAGG
ORF37	AGTCCCACGTACTCAACCGC
ORF37	TGTGACGGACGTTCACGAAG
ORF37	ACCCCCGTCTACTTTCCCCG
ORF37	GAACGTCAAAACTGACACCG
ORF37	AAAGTTTCTAAAGCACGCCA
ORF37	CTCGTCCGGGTGCAAAAGGG
ORF37	TCCCTAATAAGATTGTGAAG
ORF37	TATTTCGGTGATCCGAGGCG
ORF38	ACAGCCCGTAGACGTGGACG
ORF38	TAGTCCACGACTACGTCGAG
ORF38	GGAACCGCTCGACGTAGTCG
ORF38	TCCCTCACAGCCCGTAGACG
ORF38	CCCATTCGCGTTTCAGAAAA
ORF38	CCCCATTCGCGTTTCAGAAA
ORF38	CACAGCCCGTAGACGTGGAC
ORF38	TCCACGTCTACGGGCTGTGA
ORF38	GGTTCCCCGTCCACGTCTAC
ORF38	CGGTTCCCCGTCCACGTCTA
ORF39	TCCTGGTAAAGTTTATGAGA
ORF39	AGTATACTACTGTCTCGCGG
ORF39	AAACAGCAGCATTTCCAAGG
ORF39	GATGTCCTTCACTTTGGCGC
ORF39	AGATGTCCTTCACTTTGGCG
ORF39	TAACATGTAACTCCGCCCAG
ORF39	GTCTTTGCTGGGAGGGGCGG
ORF39	CTGGTCTTTGCTGGGAGGGG
ORF39	CCTTATAACGCGTATAACGA
ORF39	ATACTACTGTCTCGCGGCGG
ORF4	TCACACAAAAATGACACCGG
ORF4	ACAGCAACATGTTTACAAGG
ORF4	TGAGTTGTGTGAGAGAGTAG
ORF4	AAAATCCTGCCAACATCCGA
ORF4	CATGTGCAGTTAATAACACG
ORF4	TTATTGTGTGTCTCAACGCG
ORF4	TGGGACGTGGTCTGAACCAA
ORF4	CATGTTTACAAGGTGGGACG
ORF4	TCCAAAACACACTTAGGAAG
ORF4	GGATAACCATGAGTCACCGA
ORF40	GGCAACGAGCGAAGAAACGG
ORF40	AACACGTACAACCACAGAGG
ORF40	CCATTTGTGACCCCTAGAGG
ORF40	CTACCCCTGGACCCAAACGA
ORF40	CAGGCTCCAAAGCTTGGACG
ORF40	AGAGCTGTGCCACGTTCCGG
ORF40	GGTCCCACTAACCGGGCCCG
ORF40	TAGGGCTCTGAAAAATTCGA
ORF40	GCTCCTACGGCACTCCGGGG
ORF40	ATACTCCTGCCAGTCGAACG
ORF41	GGCAGTCAAATGGTAAAGGG
ORF41	CTTCGCCTATGAAAATACAG
ORF41	TGCAGCCAGGAAGTGTCGGG
ORF41	GCCGGGTTTACTCTGAAGGG
ORF41	GGCCGGGTTTACTCTGAAGG
ORF41	GGAAATGACTCTACAGCTAG
ORF41	AGGCAGTCAAATGGTAAAGG
ORF41	GCCAGGTAACAAAGCCGCAG
ORF41	TAGGCAGTCAAATGGTAAAG
ORF41	CAAGGTCGACAGCGGGGACG
ORF42	AGACACATGAGAGGACGCCG
ORF42	TGCACTTCCAGGACAAGGCG
ORF42	GGACAGCTCGTAAACAAAGG
ORF42	CTTAAACATAACGAGTGGGG
ORF42	AAATCCCACAAAGTTGGGCG
ORF42	TGAAGCTTAAACATAACGAG
ORF42	GCATAGGAAAAACAACGCAC
ORF42	GAAAAAAGGGAAACAATGGG
ORF42	GAGGACGCCGGGGATGGACG
ORF42	CACGGACAGCTCGTAAACAA
ORF43	TTGTTGACAACCAAGGGCAG
ORF43	AGAGGGAGCTCTGCATGAAG
ORF43	AGTCCTCAGCAAAAACCAGG
ORF43	CTGGTGAAAAAACCATAGGC
ORF43	CAGAAAAGGAAGCACAGTGG
ORF43	GTTACAGGCGCTTCCAACGA
ORF43	GCAGAAAAGGGTTCATGTGG
ORF43	TCCAACGAGGGCCTTGGTGG
ORF43	CCAGGGACATTCTCGAAGGG
ORF43	CTGCAAGCTGGAGGATACGA
ORF44	TCATACCAGCCCATCTCCGG
ORF44	ACGCGCACGGGGTGAAGCAG
ORF44	TCTCAACTGCCTAATTACGG
ORF44	TCATGTTGAGGATGAACCCG
ORF44	TTATGCGCAAGAAACAAAAG
ORF44	GACTGGCTCTGATATTGCGG
ORF44	GGACGTTCTGGGGCAGGAGG
ORF44	ATGACAGAGACCCTCGAAGG
ORF44	ATGCGTATGCCACTAGACCG
ORF44	ATGCCGAAAACGGCAGAAAG
ORF45	GTATGGGCCCGTCTGGCCAG
ORF45	TGGGAATATGAACTTCACGG
ORF45	GCGCAGTTCAACGGACACGG
ORF45	TGTCAGGTCGACGATCGCGG
ORF45	TGAAGGTGAGAGCCCAGCAG
ORF45	AGACACGATCACGCTCACGG
ORF45	CAGGAAGCACAACTACCGCG
ORF45	ACGGTGCATATAACTGGCCG
ORF45	CCTGGAAGTGATGAAAGAGG
ORF45	CGGCGAATCTGAATATGACG
ORF46	TTGGTGGCCGACACTCGCGA
ORF46	CGGCGTGAGACTGTGGACTG
ORF46	GGGAGGGCCGGCTCACACGA
ORF46	CGAGTGTCGGCCACCAAGAG
ORF46	CGGCCACCAAGAGAGGCCAG
ORF46	CCAGCTGTCGAGGCACCCGT
ORF46	AGGAGTACTGAAATTGGGGA
ORF46	TGATTACAGCCCTGGAACCG
ORF46	GCGGATCCACACTAAACGCC
ORF46	TGTTTAGTAGCAACACACCC
ORF47	CAATAGGGTGGTCCACAGGA
ORF47	GAGTGGACCGCAAAGAACAA
ORF47	GGACCGCAAAGAACAACGGC
ORF47	CTCGGGCTAAAAGCAGCAGC
ORF47	GGGCGTCGCAGGAAAACCTG
ORF47	AACATAATTATAATAAGCGT
ORF47	GTGAGATGTGACCAATAGGG
ORF47	GTGAATAGAGCTATCTGCAG
ORF47	CGATCCGAATCACTGCAACG
ORF47	AAAGAACAACGGCAGGGTAG
ORF48	CCATATGCCGGGGTGCGCGG
ORF48	TAGAACTACTCCATATGCCG
ORF48	GCATACGCTGGCTTCCCCGG
ORF48	GGTGGTCCTGAAGCATACGC
ORF48	TGGATTCCAAACGTGCCCAG
ORF48	TTGTGGATGTGGAGTTCCGG
ORF48	ACCCACCCGCCCATGGGCAG
ORF48	CATACGCTGGCTTCCCCGGG
ORF48	GGGACAGGAAATGTACATGC
ORF48	TTCCGGAGCGCGGACACCCG
ORF49	GGTGTACTTGACCAAAGCCG
ORF49	GCTGGCCATCCACTGAAAGG
ORF49	CCAGGCAAAAAAGGATCGGG
ORF49	GTGGCAGTCTGGATTGAGGG
ORF49	ACGCTCCCACAAAATGGGAG
ORF49	CTGTCGTTCAGATGTACCAG
ORF49	GGAATCAGAACCCCCGACCG
ORF49	CGAGCCGTACCTGGTTCCCG
ORF49	AGCCAAATTCGCCCTAGCCG
ORF49	GGATATCCCTAACTTCGGAG
ORF52	GACGTCTGCATGTCAGACGG
ORF52	AGCCTCGACAACACGGGCGG
ORF52	CTGTTATTGGCACCAGGAGG
ORF52	CGACGTCTGCATGTCAGACG
ORF52	AGGAGCCTCGACAACACGGG
ORF52	GGTTGTAACACAAAAGCAAG
ORF52	CGCTAAGAAAATCGAAGCCA
ORF52	ACTCAGTGCACCCACAGTAG
ORF52	CGCCTGTTATTGGCACCAGG
ORF52	GAGCCTCGACAACACGGGCG
ORF53	CGAGGCCACAAATAAAGCCA
ORF53	ACTGATGTGGGACCGGGCGA
ORF53	GGAGGGGCTAAAACTATCCG
ORF53	TAGAAAAGCTAGAAAGGGAG
ORF53	CTAGAAAAGCTAGAAAGGGA
ORF53	TTTCAAGTTTGTGGACGAGG
ORF53	TCGAGGCCACAAATAAAGCC
ORF53	GTTCTAGTCCCAGTACGGCT
ORF53	GACGCTAGAAAAGCTAGAAA
ORF53	GTAGTGACTGATGTGGGACC
ORF54	AATGATACGTCCCTCAACGG
ORF54	CACACGGGCCTAATCGACGG
ORF54	CGTCGTTTGCATACATAGGG
ORF54	GTCGTTTGCATACATAGGGG
ORF54	AATCGACGGAGGCTACCGCG
ORF54	ATAACTACTCGGGGCAGCCG
ORF54	AACGGTTGGTCAGTAGTAGG
ORF54	TCGCGTGAAGTGTATTCCGG
ORF54	CCCTGTGACGCTGTATCGCG
ORF54	CTAATCGACGGAGGCTACCG
ORF54A	CGCTGACATTCGTGGAACCA
ORF54A	GGCATGATGAACGGCTCGTG
ORF54A	ACCCCACGTGGCTCTAGCAT
ORF54A	ATGAACGGTTGGTCAGTAGT
ORF54A	CGCCAGGAGCTAGCTTCCTA
ORF54A	AATCTGGCATATGCGGCTAC
ORF54A	CTACTCGGGGCAGCCGTGGC
ORF54A	CTACGTTGGGTTCGTGGACG
ORF54A	TCGTGGGGTCTCACCAGTAT
ORF54A	CGACGCCGGATTTGACGTGA
ORF55	TGACGTGGCTAAAATTCCGG
ORF55	AAGTGGGTTCCGACAAGGAG
ORF55	TCCAGGGTTGACGAAGGCCG
ORF55	CCTCTTAAACAAAAGGGCCG
ORF55	GACGTGGCTAAAATTCCGGC
ORF55	CGTGAGAGGCAATACAGAAG
ORF55	CCAGGAGACCGTGAAAACCC
ORF55	GTCTCTTCCAGGGTTGACGA
ORF55	TGGAAGGCTGTCCAGAGCGC
ORF55	GCTCTGGACAGCCTTCCAGA
ORF55.1	TGCCAGGACGCCGTGCGGGG
ORF55.1	TCTGGGAATAAAAAAGGTCG
ORF55.1	TCAGTACGTAGGACCAACAC
ORF55.1	GTCGTGGAGTACAGAAAAGA
ORF55.1	CCCGCACGGCGTCCTGGCAA
ORF55.1	AAAGAAGGACGCTGACGTTG
ORF55.1	GAAAAGAAGGACGCTGACGT
ORF55.1	GCCGTTGCCAGGACGCCGTG
ORF55.1	ATTCCCAGATACTCGCCCCC
ORF55.1	TTCCCAGATACTCGCCCCCA
ORF56	CCGTCAATACAAAAAAAGGG
ORF56	CCCGTCAATACAAAAAAAGG
ORF56	GATCGCCGACGTCCTTACGG
ORF56	CAGCGGCTTGAATAACCCCG
ORF56	CCGCTGTTGGAGATAATCGG
ORF56	CCACCGATTATCTCCAACAG
ORF56	ACGGCACTTCCCCTTTCAGG
ORF56	CATTGACAGGACATTCGAGG
ORF56	GCTGCTCAGCGACCAGACCG
ORF56	TCGCCGCGCCACTCGTCCGG
ORF58	GAAGGGCAGCCAGAAAACGC
ORF58	CTCGCGCCTACAGTAGGCCC
ORF58	CGCAAAAACAGCTGGACCGG
ORF58	TCAGGGCCGGAATGCAAAGG
ORF58	CGAGGCCGTCGATATCAGGG
ORF58	GATAAAACACCACAGAAAGG
ORF58	GTTGGGTTACTGTCATGCGT
ORF58	CTGATACACCGCCGTTGCGG
ORF58	TCCGCTAGCCACCGCAACGG
ORF58	AGATAAAACACCACAGAAAG
ORF59	GTGGGACACACGGAAGGCAG
ORF59	CAACTAAGGACAGCACAAAG
ORF59	GGACCAACTGGTGTGAGAGG
ORF59	AAACCGATCTGTGTCTGCCG
ORF59	CGATCTGTGTCTGCCGAGGG
ORF59	CACGATCGGATGGAAGCCGG
ORF59	TCCCGGGTTGGTTTACCCCC
ORF59	ATTCTATACCGGACTCCAGG
ORF59	TTGGAGTGCCAAATCAGCCC
ORF59	GCACAAAGAGGCCTCACAAG
ORF6	GCTGGGCAATGGCTACCCGG
ORF6	TTCAAGGAGAGACTGTACGG
ORF6	GAGCACAGTGGGCCAGGCGG
ORF6	TGGCACGCCCTTGAAGGCAG
ORF6	TGGGGAGAAAGAGGACGCGT
ORF6	TTACCAGCCTGTCTACCAGG
ORF6	AATGGTGATAGACAGTCTGG
ORF6	GACAAAGGAGCAATCACGGG
ORF6	GTAGCCATTGCCCAGCAGGG
ORF6	CTGTGCAAGTCTCACAGAGG
ORF6.1	CCGTATATAAACAAGGAAAG
ORF6.1	CACCGTATATAAACAAGGAA
ORF6.1	ACCGTATATAAACAAGGAAA
ORF6.1	CGCCAAGCCATTATACACAC
ORF6.1	CCATATGAGGCCAAGTGCAT
ORF6.1	TAGCGCCATGGAGACACGAT
ORF6.1	ATTCACACCGTATATAAACA
ORF6.1	GCGCCAAGCCATTATACACA
ORF6.1	CAAAAAACCCGTGTGTATAA
ORF6.1	AACCCGTGTGTATAATGGCT
ORF60	ACGCAGAATCCTGTCAGCGG
ORF60	TTAACGTGGTGGACATCCGG
ORF60	AACTGCCGGTGTATGAGAGG
ORF60	GGAAAAACCCAGTCACGCAG
ORF60	AGTGTTGTACAACATACTGG
ORF60	GATTCGGTTTATCCAGGCCA
ORF60	GGTGCGAGGCATCATGCCCG
ORF60	GGACGAGCTGCTGCACACCA
ORF60	CTCCAGCTTCTCGCAAAGGG
ORF60	GAAACTGCCGGTGTATGAGA
ORF61	ACCCGGACCTAAAAACCCGG
ORF61	TCATTGGCAAACATGGGAGG
ORF61	TGGTTCCCATCCAACACCGG
ORF61	GTTGTGACTAGTCTCCACCG
ORF61	CTCTGGGATGAAACAAGATG
ORF61	TACGAGGACACACTTAACTG
ORF61	GTGGTTCCCATCCAACACCG
ORF61	CTGGCCAGTAAGTCAGGCGT
ORF61	CCAGTCTATGTACTACACCG
ORF61	AGGCGTGTTGGGACATCGGG
ORF62	GTCTGGGAAGGGCTTTGCGG
ORF62	GAGGACCGGAGTTTGCCAGG
ORF62	CAACTAGCATATCACAAGGG
ORF62	AGAGGACCGGAGTTTGCCAG
ORF62	GACGAGCCCCGTGCACACGT
ORF62	GATACCCGGTGAGTTGGTGG
ORF62	TATGCTCTCTGGAATGGAAG
ORF62	CATGTCCCATGGTCCAGCGC
ORF62	CACACGGAGATAAACCAACG
ORF62	CTCATGCAGCGAGCCAACCG
ORF62A	CGGCGTGGATATGAAGGTGC
ORF62A	CTGCACCTTCATATCCACGC
ORF62A	ATATCCACGCCGGCAATGGA
ORF62A	CTTCATATCCACGCCGGCAA
ORF62A	TGTGCCGTCCATTGCCGGCG
ORF62A	CATTGCCGGCGTGGATATGA
ORF62A	GCGTCTGTGCCGTCCATTGC
ORF62A	GTGCACCGGATGAGAATCAA
ORF62A	CGCCATGAAGGGAGTTGGGT
ORF62A	GGAGGTTGTGGCCATGATAA
ORF63	ATTCGACAAACAGTTTCCGG
ORF63	TCGGTCAAGACCACATGGGG
ORF63	ACGGTTGACAAAATTGGCAG
ORF63	AGTGCAGGGACAACGGCAGG
ORF63	AAAACTGCTACATTTCGACG
ORF63	GAGTTCGAGTACGACAGCGA
ORF63	TTGGCCAGACTTATCACCGG
ORF63	GCGCTGCAAAGTGTTTATGG
ORF63	ACATCCTTGAGGGTGGGCGG
ORF63	AGCAAACGGAACGTAACCCG
ORF64	GCAGGTGACAACGCAAACGG
ORF64	CCGTGGGTCAATGACCGCGG
ORF64	AAACTACGTACATAACGCGG
ORF64	TTTGGGGTGATTGTGAGTGG
ORF64	CCTTGGGTACGCGTCCGGGG
ORF64	GAAACAGCCTTCGCACGCGG
ORF64	CGTGTAGGGATTCCAAGCAG
ORF64	CCTTCGCCCTCAGTCCGGGG
ORF64	GGTGCTGAAAATGCGTAGGG
ORF64	GGTAAGGTGATGCTCAGCAG
ORF65	CCTCGCGTCGGCCACCGCGG
ORF65	GCATCCGGCACCACGCCCGG
ORF65	GGATGGGTGGAATTCAAAGG
ORF65	ATTATGAGGCCTATCTGAGG
ORF65	CGCGGCGTCGGCTTACGACG
ORF65	GTATTCATGCGAGCCACCAG
ORF65	GATGGGTGGAATTCAAAGGC
ORF65	ATGGGGACCAGAGGACAGGG
ORF65	GTTGTGAGAATGTCTGACGC
ORF65	TCATGCGAGCCACCAGGGGA
ORF66	TAACGGGCTCGGGATAGGGG
ORF66	TGACGGGTATGGACACGCAG
ORF66	TCGTGCGGAACCTTGGCAGG
ORF66	TCTCGCCCTCGAACACGCGG
ORF66	AGGCGGGCAGCACTACGTGG
ORF66	CACTGTCTTAACTTTGGCAG
ORF66	CCATCTGTGCGACCACGGGG
ORF66	AGCCAGGGTAGCGACGGTGG
ORF66	TATCGCCCTAGCATGGTCGG
ORF66	TCGCCTGCGCCAGCGACGGG
ORF67	ACCGCCCTTAGCATAAACTG
ORF67	AGTGGACGAACTGTGTCGGG
ORF67	TGCGGCCGAATCCGCCACGG
ORF67	CTGTCTGGCAGCCCCCGTGG
ORF67	GTGCGGCCGAATCCGCCACG
ORF67	GACGTGCCCAAACTGGGACA
ORF67	TCATGGCCCTGGATCAGCGC
ORF67	GCGGATTCGGCCGCACAGGG
ORF67	CATTCTAACCGTACATATGG
ORF67	ATACGTCCGACTCCACGGGA
ORF67A	AATAAAATTTGCATGTCACG
ORF67A	ACGCCGTATTCTCCGAGGCG
ORF67A	CAACACCAGAGTATGATCGC
ORF67A	CACGGACGCCGTATTCTCCG
ORF67A	GTTCAATCTACAATAGATCG
ORF67A	CCGTGCTCACGATCTTGCGC
ORF67A	TAAAAACCTTTCTCGTCCAG
ORF67A	CGCCGTATTCTCCGAGGCGC
ORF67A	TCAGGGCCGTGCCCGCGCCT
ORF67A	GTTGGAGAGCAAGGTGGACA
ORF68	CGTATAGACAGAAGAAGCAG
ORF68	GAGGTGTCTGCCTGAAGCGG
ORF68	GGCATCGAGGAGCTGTCCGG
ORF68	CCGCAAGGCACTCGCAGAGG
ORF68	ACGACGGCGCACATAGGGAG
ORF68	CTTGCGATCAGTCGAGGGCG
ORF68	AGTGTGACGTCTGTGAGGGG
ORF68	GTGCCTTGCGGCACACCCAG
ORF68	TGTAATCTGGCAGCATGGGG
ORF68	CCAGGGAAACCACCGTCCAG
ORF69	CCTGCGGTCGGTCCCGCCCG
ORF69	CCCCGGGCGGGACCGACCGC
ORF69	TGTCTGAGATAAACTTGCGA
ORF69	CTGGCGCTTCGCGCCCCGGG
ORF69	TTGGTAGTGAAGATGGGTAG
ORF69	CCCCAACTACAAGATATCGG
ORF69	GAAAATCCCACCGTTGCCCA
ORF69	AGGAGTGTCCAAACGGAGAG
ORF69	GGAGTGTCCAAACGGAGAGA
ORF69	AGGCCGGGAGCCTTGGGCAA
ORF7	GACAGGCTCACCGCATGCGG
ORF7	TTTGAGGAACCGAAACCCGC
ORF7	AGCCTCGTGAGTAAACAGCG
ORF7	CCCTGGGTCTAAGACTGTGG
ORF7	CCTTACCCGGGACTGACAGG
ORF7	TCACGCCTCAGGGCTCACCG
ORF7	TGCTCTGGAGGGTTTAGGGG
ORF7	GTGTGTCTGACTCCCAACCA
ORF7	ATGTTGTGTCCAAATGCAGG
ORF7	TGTACAACAGAACTTGGGAG
ORF70	CCAGTGGAGGCACTTTGGGG
ORF70	TATGTGTGCGTGGAACCCGG
ORF70	CTGCATGCCAAATAGAGAGA
ORF70	TGACATAACAAGTGACAGGG
ORF70	CCTGCATGCCAAATAGAGAG
ORF70	ATGCTGACTATACAGGCCAG
ORF70	AAAAGTTATTCCGTGCCAGG
ORF70	GATGCTGACTATACAGGCCA
ORF70	GACCGGAGTATCTCCAGGCG
ORF70	CCTCATGCTGAATCGAACAA
ORF71	TCTTAGAGCTTTAAAGGAGG
ORF71	GTGATGGGCCGGAAAGGTGA
ORF71	AGGTGGCGCTCTAAAAAACG
ORF71	AGCTCTTAGAGCTTTAAAGG
ORF71	AACAGACATTCCGCTAACAG
ORF71	CTTAGAGCTTTAAAGGAGGA
ORF71	AATTGGGCCAGTGTGGGTTG
ORF71	GGTGGCGCGGAAACTGGGCA
ORF71	AGTGAAGCAGGTCGCGCAAG
ORF71	CCTACTGGGTCCCACTGACG
ORF72	GCGGGAAAAGGAGTCTGCCG
ORF72	CAGTTCACTTTGCTATGCCG
ORF72	CGTGGGATCCAGAAGTCCCG
ORF72	AACAGAGGCAGTCTTAGCGA
ORF72	GAGTCAGAAGTTAAAAAGCG
ORF72	CGATGTTTCCGTTCTACAGG
ORF72	CCGCAGGATACCCACTCGGG
ORF72	TTGTTACTTAAATTGCTGGG
ORF72	GTGGGATCCAGAAGTCCCGA
ORF72	GGATCCAGAAGTCCCGAGGG
ORF73	CCTGTAGGACTTGAAAGCGG
ORF73	TCTGGTGACGACTTGGAGGG
ORF73	GTCTAGTCCTACTTTACCGG
ORF73	GGTGGGGCAAGCAGGACACG
ORF73	CAGTTTGGAGGAGTAAAGGC
ORF73	TACGTGGGATCATCCAGCGA
ORF73	TTGGAGGGAGGCTCGGGTGG
ORF73	GTGGGTGGCAATGCAGGAGA
ORF73	ACCGGCGCGCCCTTAACGAG
ORF73	GGAGTCGTGGGTGAGTGTGG
ORF74	GAGCATAAAACAGAATAAGG
ORF74	CCACGTGTAAGGCACCACGG
ORF74	CAATGCAATTAACAGTGCAG
ORF74	AGCCAGGCGGAAGGTAAGGG
ORF74	CGTGTGTGAGATGACCACCG
ORF74	CGGGACAGCTGCTATACGCG
ORF74	AAGCCAGGCGGAAGGTAAGG
ORF74	AAAGCTGCAAGCCAGGCGGA
ORF74	AATTGCATTGGTGCTGTCGG
ORF74	TCTAGTGAGGTACCTCCTGG
ORF75	CTGGTGGATTGTGGAGCCGG
ORF75	ACATGGGGATATCCAAGGAG
ORF75	ACGGGCCAAACATAAACCAC
ORF75	CTGCAGGTGCCTCACCACCG
ORF75	TCGCGTGGCGAAGTAACTGG
ORF75	CCCCACAGGCAACTCCACGG
ORF75	GAAGATGCACCATGGAACGG
ORF75	GGCGGTGCAGGCTTCAACCG
ORF75	GTTGGAGAGTGATCTCACCG
ORF75	TCGGGGCACGACATAGGGGA
ORF8	CGCAGGGCACCTCCTAGCGG
ORF8	AAAACTTAAACGTCACCAGG
ORF8	ACAAGAGGAGAGGCAGAAGG
ORF8	GCCAGTACCGCTGCTGCCGG
ORF8	AAAAACTTAAACGTCACCAG
ORF8	CAGTACTTCCACACAACAGG
ORF8	CTGCCAGCCGCAGAAAGAGA
ORF8	AGTTTGCCTACGACAAACTG
ORF8	AATACTGACCAACAACCAGG
ORF8	GGATTCGTTATAGCAAAAAG
ORF9	CAGCGTGTCAGACTTCGCGG
ORF9	TTTGAGGTCCACCAACCCAG
ORF9	GGCCCAGATTTAAAAAGCGG
ORF9	TGCGTTCGCACAGTTCCCGG
ORF9	CGGCCTGTTTCCAAACCCCG
ORF9	TCTTGTAGTCCGCCAGCGGG
ORF9	GAGGTCCACCAACCCAGAGG
ORF9	CGCGGTTAGCGGGTATCAGG
ORF9	TCGTAGCCCCATCAAGCTGG
ORF9	TCTATCTGGAAAACAAGGCG
43.1_AS	GATCGCGGACCTGCTTCAGA
ORF28.1	AGAGAATACAGTGCTAATCA
ORF28.1	CAGAGAATACAGTGCTAATC
vIL6.4	ACGAAGTCTCACTGAAGGGC
vIL6.4	TGAAGGGCGGGGTCGCGGGT
vIL6.4	GGTCGGGGCCGCTCCAAATC
vIL6.4	CTCACTGAAGGGCGGGGTCG
vIL6.4	AGTGACTCAGAGTTCGGATA
vIL6.4	TCACTGAAGGGCGGGGTCGC
vIL6.4	GAAGGGCGGGGTCGCGGGTC
PAN1.2	GGGTGACTGTATAGTTGCCA
PAN1.2	ACTGTATAGTTGCCATGGCA
PAN1.2	TTGCATTGGATTCAATCTCC
PAN1.2	ATCCAATGCAATAACCCGCA
PAN1.2	CCCCTTGCGGGTTATTGCAT
PAN1.2	AACTATACAGTCACCCCTTG
PAN1.2	ACTATACAGTCACCCCTTGC
PAN1.1	CGACGCAATCAACCCACAAT
PAN1.1	TCATTGGTGCCGCCGATTGT
PAN1.1	TTCATTGGTGCCGCCGATTG
PAN1.1	TGGGTTGATTGCGTCGCTTT
PAN1.1	GCTTGCCTTCTTGCCGCTTC
ORF69.1	TAAGGGTCTCCAAAACGCCA
ORF69.1	GGGTCTCCAAAACGCCAGGG
ORF69.1	TTAAGGGTCTCCAAAACGCC
ORF69.1	GGTCTCCAAAACGCCAGGGT
ORF69.1	GTCTCCAAAACGCCAGGGTG
ORF69.1	CACGACCTCGCAGTCGAACA
ORF69.1	CTGCGAGGTCGTGCAGACTT
ORF69.1	CAACACCCTGTTCGACTGCG
ORF69.1	GCACGACCTCGCAGTCGAAC
ORF69.1	GACTTTGGTCTTTCTCTTTA
ORF62B	CACAGTCCAGGGGCCACACG
ORF38.2	ATCCCATTTGATATATGGAA
ORF38.2	ACACCTTTCCATATATCAAA
ORF38.2	AGGGACGTTTGCAGATAGAT
ORF17.5	AGCTGCCTGGATATAGGACG
ORF17.5	CAGGCCCCACGCCAATTCAG
ORF17.5	ATGTGGCTGAGCAAAAAGGA
ORF11.5	TGTTGTCAAATGTAAAGTTG
ORF11.5	GTCAAATGTAAAGTTGGGGT
ORF11.5	GTGGAGGATCTGGCCGACGC
ORF11.5	CGTGTTGTCAAATGTAAAGT
ORF11.5	TGGCCGACGCTGGGGCACGA
ORF11.5	GTGTTGTCAAATGTAAAGTT
ORF11.5	TGGAGGATCTGGCCGACGCT
ORF11.5	GGTAGGCTCTGTGGAGGATC
ORF11.5	TAAAGTTGGGGTAGGCTCTG
K4.1d	TATTGAAGCCCAGGCGACCA
K4.1d	AGGAAAAGCGCGGCGACCCC
K4.1d	TTATTGAAGCCCAGGCGACC
K4.1d	CGCGGCGACCCCTGGTCGCC
K4.1d	TGGTCTTTATCGTCGCGTTT
K4.1d	CTGGTCTTTATCGTCGCGTT
ORF45.1	ACGGGGTTGACCGCTAGGGG
ORF45.1	GGTCCTCACAAACATCGCCA
ORF45.1	TGTACGGGGTTGACCGCTAG
ORF45.1	GTCAACCCCGTACAAGGCCA
ORF45.1	TTGTAAATTTCCGCCCCTAG
ORF45.1	CATCGCCATGGCCTTGTACG
ORF45.1	ACATCGCCATGGCCTTGTAC
ORF45.1	CTTGTACGGGGTTGACCGCT
ORF45.1	AACATCGCCATGGCCTTGTA
ORF75.1	GGCGGGGCACCCTCTAGGCA
ORF75.1	CTAGAGGGTGCCCCGCCCCC
ORF75.1	TGACTACAGAGGGTGTCCCC
ORF75.1	ACGTCGTAGGCCATGCCTAG
ORF75.1	GACTACAGAGGGTGTCCCCG
ORF75.1	CCTAGAGGGTGCCCCGCCCC
ORF75.1	CCACAGCCCAGTGACGTCGT
ORF75.1	GCATGGCCTACGACGTCACT
ORF75.1	CGTCGTAGGCCATGCCTAGA
ORF11.2	CAGATCAAACGCGGACCGGG
ORF11.2	GGGCTCTTCCAGATCAAACG
ORF11.2	GATCAAACGCGGACCGGGAG
ORF11.2	GGTCGGCCCTAATCGCTACG
ORF11.2	CTTCCAGATCAAACGCGGAC
ORF11.2	TTCCAGATCAAACGCGGACC
ORF11.2	GGTGGTGTACAGACCCCTCC
ORF11.2	GCCCTAATCGCTACGTGGCA
ORF11.2	CACCTTGCCACGTAGCGATT
ORF25.1	GATACGCAGACTACTCCTGG
ORF25.1	CGATACGCAGACTACTCCTG
ORF25.1	AAGGGTGGAGGCGTTCCCCC
ORF25.1	TCCCTTCTTGATGTATAAAA
ORF25.1	GCGATACGCAGACTACTCCT
ORF25.1	AGCGATACGCAGACTACTCC
ORF25.1	GTCCCTTCTTGATGTATAAA
miR_K1	GCAGGAAACAGGTGCTGCCG
miR_K1	TGTAAGCTGTACATAATCCC
miR_K1	GCGGGCGATTACAGGAAACT
miR_K1	ACACGAGGGTTGCAGGAAAC
miR_K1	TGCGGGCGATTACAGGAAAC
miR_K1	GGCCGGATGCGGGCGATTAC
miR_K1	TGCCCAAACACGAGGGTTGC
miR_K7	CAGCATAAATCCCCGTCCGG
miR_K7	GCGTTGAGCGCCACCGGACG
miR_K7	TGGCGTTGAGCGCCACCGGA
miR_K7	GCCGTGAGCGCCAGCAACAT
miR_K7	ATACAGCATAAATCCCCGTC
miR_K7	GGCGTTGAGCGCCACCGGAC
miR_K7	ATATTGGCGTTGAGCGCCAC
miR_K7	GGCCGTGAGCGCCAGCAACA
miR_K7	CTACCATGATCCCATGTTGC
K15_1	GTTGTATAGCATTGATGGTA
K15_1	GGTTTGTTGTATAGCATTGA
K15_1	CTTGCAATTACTAGCACCAC
K15_1	CAAACCTTTGATATTGCCAG
K15_1	AGCACCACTGGCAATATCAA
K15_1	GGTTCAAGCATCTAAATAAA
K4_1e	CTTATCGATGCGCAATATTT
K6A_K6B	AAACGTGGACGGGGGCCATC
K6A_K6B	AGAAAACCGTAAAGGCTATT
K6A_K6B	TCTTTAGACTGTTGCGAACT
K6A_K6B	CAGTCTAAAGAAAACCGTAA
K6A_K6B	GCGAACTTGGCACCTCCAGA
K6A_K6B	GAAACCCCAAATAGCCTTTA
K6A_K6B	GAAAACCGTAAAGGCTATTT
K6A_K6B	AAAACCGTAAAGGCTATTTG
K6A_K6B	CGTGGACGGGGGCCATCTGG
miR_K11	GCCTCATGCGAGGTTCGCTT
miR_K11	CGCAAGGCACGGGGCCGCAT
miR_K11	ACCAAAGCGAACCTCGCATG
miR_K11	TGCTTAGCCTGTGTCCGATG
miR_K11	CACGGGGCCGCATCGGACAC
miR_K11	CGGACACAGGCTAAGCATTA
miR_K11	CAGCTTAAACATTTCTAGGG
miR_K11	TCACAGCTTAAACATTTCTA
miR_K11	GTCACAGCTTAAACATTTCT
miR_K2	TTCAATGGCTCAGATCGACC
miR_K2	TTCTATAATTGGTGTCACCG
miR_K2	CTACTTCGCTAACTGTAGTC
miR_K2	TACTTCGCTAACTGTAGTCC
miR_K2	TTCCAGGGCTAGAGCTGCCG
miR_K2	GATCTGGAAGCTTGCTTCAA
miR_K2	GCAAGCTTCCAGATCTTCCA
miR_K2	AGCTCTAGCCCTGGAAGATC
miR_K2	CACCGCGGCAGCTCTAGCCC
miR_K2	AGCAAGCTTCCAGATCTTCC
miR_K3	TGTGTCTAACGTCAACGTCG
miR_K3	TTCGTCGCTTGGACCTGGAG
miR_K3	TAATGGGCTATCACATTCTG
miR_K3	ACAGAATGTGACACCCCTCC
miR_K3	GGGCTATCACATTCTGAGGA
miR_K4	TAGCTAAACCGCAGTACTCT
miR_K4	AGCTAAACCGCAGTACTCTA
miR_K4	TTATACTGCCCGGTTCCACC
miR_K4	CGGAGGTAGTATAATCAGCT
miR_K4	GTTTAGCTAGTTATACTGCC
miR_K4	CAACGCCGCCTGGTGGAACC
miR_K4	TACTGCCCGGTTCCACCAGG
miR_K4	ATGAATGCCCTAGAGTACTG
miR_K4	ATTTGTTACATAGAATACTG
miR_K6	AGCAGCACCTAATCCATCGG
miR_K6	CACCTAATCCATCGGCGGTG
miR_K6	ACCTAATCCATCGGCGGTGC
miR_K6	GCCCGCACCGCCGATGGATT
miR_K6	CCATCAGCCCGCACCGCCGA
miR_K6	GCCGATGGATTAGGTGCTGC
miR_K6	TCCAGCAGCACCTAATCCAT
miR_K6	CCATCGGCGGTGCGGGCTGA
miR_K8	CGACTGAGAGAGCACGCGCG
miR_K8	ACAAAAGCGGGGCGTTAGTG
miR_K8	CAAAAGCGGGGCGTTAGTGA
miR_K8	GCTTCCAACAGACAAAAGCG
miR_K8	CTGCTTCCAACAGACAAAAG
miR_K8	TGCTTCCAACAGACAAAAGC
miR_K8	TTTGTCTGTTGGAAGCAGCT
ORF1_4KbB	CTGATACAAATCGCCATACA
ORF1_4KbB	AAATCGCCATACATGGCAAC
ORF1_4KbC	TTATATGCGCGTGCTTGCGA
ORF1_4KbC	AAAACGTTCTACACGTACGG
ORF1_4KbC	GCGCGTGCTTGCGACGGATG
ORF1_4KbC	TTTAAAACGTTCTACACGTA
ORF1_4KbC	GCTTCTCATCATGGTGCATT
ORF1_4KbC	TTCTCATCATGGTGCATTTG
ORF1_4KbC	TCTCATCATGGTGCATTTGG
ORF1_4KbC	CGTGGCTGTGCTTCTCATCA
ORF1_4KbC	CTTCTCATCATGGTGCATTT
ORF10_1	ACAGAGGCAACGTTCATCCT
ORF10_1	GTCTTGCTCCACTGCTTGCC
ORF10_1	TGCTCCACTGCTTGCCAGGT
ORF10_1	GAAAAAAATAATGCAGACAG
ORF10_1	GAGTCCAACCTGGCAAGCAG
ORF11_3	CTAATCGCTACGTGGCAAGG
ORF11_3	ACCTTGCCACGTAGCGATTA
ORF11_4	CTCGGACAGTCACGATTGCA
ORF11_4	TCGGACAGTCACGATTGCAT
ORF21_1	AGGTTAAGAAATCCCTGAGC
ORF21_1	TGCTGCTGGAAGCCTGCTCA
ORF21_1	GTGCTGCTGGAAGCCTGCTC
ORF30_1	CCGTGTCTGCAGAGCATTCG
ORF30_1	TTCCGTGTCTGCAGAGCATT
ORF30_1	CCCCGAATGCTCTGCAGACA
ORF30_1	TCCGTGTCTGCAGAGCATTC
ORF30_1	GACACGGAAAGACACAAAAG
ORF30_1	CACGGAAAGACACAAAAGAG
ORF30_1	ACACGGAAAGACACAAAAGA
ORF35_1	ATCGCCGGTATGTCATACGA
ORF35_1	CATCCCATCGTATGACATAC
ORF35_1	TCGCCGGTATGTCATACGAT
ORF35_1	TTGATCATGGTGATGATCGC
ORF37_1	GAAAACAAGTCCGCGGGTGT
ORF37_1	AGAAAACAAGTCCGCGGGTG
ORF37_1	AAAACAAGTCCGCGGGTGTG
ORF37_1	GGAGGCCACCCCCACACCCG
ORF37_1	AAACAAGTCCGCGGGTGTGG
ORF37_1	CAAGTCCGCGGGTGTGGGGG
ORF37_1	GGGTGTGGGGGTGGCCTCCA
ORF38_1	TCGATCGTCGAGGAGTACAT
ORF38_1	GAGTACATTGGCCTAGATAG
ORF38_1	GGCGAGGAATGCCGCTATCT
ORF43_2_AS	CATACGTGAATGGACCAAGC
ORF43_2_AS	TGGACCAAGCAGGATGGATA
ORF43_2_AS	GACACCATATCCATCCTGCT
ORF43_2_AS	GGATATGGTGTCCTGAGAAT
ORF43_2_AS	CGTGAATGGACCAAGCAGGA
ORF6_2	CTTGGCCAATCGTGTCTCCA
ORF61_1	AAGTTCGCAAACACCAGTAC
ORF61_1	GGGCACGTCCTTGCCTGTAC
ORF61_1	GCGAACTTTGAGGCCGCGTG
ORF61_1	ACTGGTGTTTGCGAACTTTG
ORF61_1	TTGAGGCCGCGTGTGGCCCC
ORF61_1	CGCAAACACCAGTACAGGCA
ORF61_2	CCCTGGACTGTGTTTCTGTA
ORF61_2	CCTTACAGAAACACAGTCCA
ORF61_2	CTTACAGAAACACAGTCCAG
ORF61_2	ACCTTACAGAAACACAGTCC
ORF65_1	AGCTGCTGGAGTTCTGTTGC
ORF65_1	CAGCTGCTGGAGTTCTGTTG
ORF65_1	TGCGGGAAGTGTTCCTCCTG
ORF65_1	GCGGGCGAAATAGCCTCAGG
ORF70A	CGAGTTGATGGGTGTCTCTC
ORF70A	ATGGGTGTCTCTCCGGGCAC
ORF70A	ACAGGGCTTCACAAACTTCC
ORF70A	TGGGTGTCTCTCCGGGCACA
ORF70A	GAGTTGATGGGTGTCTCTCC
ORF70A	AGTTTGTGAAGCCCTGTGCC
ORF72_1	GCATTTGGCGCCATGGGTGC
ORF72_1	TGTGTTCAGTTGAGGTAGAT
ORF72_1	TCAACTGAACACACGGACAA
ORF72_1	GTTGTCCGTGTGTTCAGTTG
ORF72_1	GTGTGTTCAGTTGAGGTAGA
ORF72_1	ATCTACCTCAACTGAACACA
ORF72_1	CACACACACACCAGCACCCA
ORF72_1	CATGGGTGCTGGTGTGTGTG
ORF72_1	ATGGGTGCTGGTGTGTGTGT
ORF72_1	TGGGTGCTGGTGTGTGTGTG
ORF75_2	ACCTGTGCCTGCGTAATATT
ORF75_2	CCCAAATATTACGCAGGCAC
ORF75_2	AGAATCCCCAAATATTACGC
ORF75_2	CTGTGCCTGCGTAATATTTG
ORF75_2	CCTGTGCCTGCGTAATATTT
ORF75_2	GGTTAGGGCTTTGATTTCTC
ORF75_2	GTTAGGGCTTTGATTTCTCT
ORF75_2	CTTTGATTTCTCTGGGGAGT
ORF75_2	TTAGGGCTTTGATTTCTCTG
ORFK4A	CGCCGTTTCGCATTTACACG
ORFK4A	ATTTACACGAGGACACACGA
ORFK4A	CATTTACACGAGGACACACG
ORFK4A	TTTACACGAGGACACACGAG
ORFK4A	AGGACACACGAGGGGAGTTA
ORFK4A	GTCCTCGTGTAAATGCGAAA
ORFK4A	AGGGGAGTTATGGACACCAA
ORFK4A	AGCGACGAGCAGGATGCCCT
ORFK4A	GAGGGGAGTTATGGACACCA
ORFK5_1	ACAGATGTCTAACATATTCA
ORFK5_1	TAGGAAAATAGACACACATG
ORFK6_1	CGCATGCGGTTTCCGGGCGT
ORFK6_1	ACTGGAACGCATGCGGTTTC
ORFK6_1	TAAGAAACCCCGCCAACGCC
ORFK6_1	ATGCGGTTTCCGGGCGTTGG
ORFK6_1	TGCGGTTTCCGGGCGTTGGC
ORFK6_1	GCGGTTTCCGGGCGTTGGCG
ORFK6_1	CTGGAACGCATGCGGTTTCC
PAN1_3	TCATAAAAGGGGGCTACAAC
PAN1_3	AAAGGGGGCTACAACTGGCC
uORF35_2	GAGTCCATTCTCCTTGATCA
uORF35_2	GGCGATCATCACCATGATCA
uORF35_2	ATCACCATGATCAAGGAGAA
vIL6_1	GTTTCTCTCGCATGATAGCT
vIL6_5	GAGACTTCGTAACTCCCGCT
vIL6_5	AGACTTCGTAACTCCCGCTC
vIL6_5	ACTAGCCGGTGGTGCCCGAG
vIL6_5	AACTCCCGCTCGGGCACCAC
vIL6_5	CTAGCCGGTGGTGCCCGAGC
vIL6_6	CCAGCACATGGCTGCTAACG
vIL6_6	CCGCGTTAGCAGCCATGTGC
ORF10.2	GATTAGGGCCGACCGCCACG
ORF10.2	ACGACTGCAAGGAAGAGAGC
ORF10.2	CCTGGCTGGCTGCCTTACCG
ORF10.2	GGCTGGCTGCCTTACCGGGG
ORF10.2	ATTGCATGGGTTCCTCGTGG
ORF34.1	CATGCTGCTCAGCCGTCACA
ORF34.1	ACATGCTGCTCAGCCGTCAC
ORF34.1	CAGGAGACCGCCAAAGACGC
ORF34.1	ACAGTGTCGCGTGAATGTCG
ORF34.1	CGGCAAGGCGCTCCCTGTGA
ORF34.1	CCGCCAAAGACGCCGGAGAG
ORF34.1	TTTGGCGGTCTCCTGCAGGT
ORF34.1	GGCGGTCTCCTGCAGGTTGG
ORF34.1	GGACAGTGTCGCGTGAATGT
K8.1_short	TCTGGTCCCGTTTAGGGAGA
K8.1_short	AACGGGACCAGACTAGCAGC
K8.1_short	CTGTTCCTACGAGAATATGA
K8.1_short	TAGGGCCGTCATATTCTCGT
K8.1_short	CGAGAATATGACGGCCCTAG
K8.1_short	CTGCTAGTCTGGTCCCGTTT
K8.1_short	CGGAGATCCAGCTGCTAGTC
K8.1_short	TGCTAGTCTGGTCCCGTTTA
K8.1	CATGGCACGCCACCAGACAA
K8.1	GGCATCGGTCAGTTCTGTGG
K8.1	AATCCTATGCCTTTGTCTGG
K8.1	GATTCGCACAGAAATCCCTG
K8.1	TGGTGGCAGAAAATGGCACA
K8.1	TGCATCTTCTCCAGACCCAG
K8.1	GCATTTGGGATTCTGGCAAG
K8.1	AAAGGCTGATATTAAGGCAT
K8.1	TTTGTGTCATAAAAGTCACG
K8.1	GCCACCACTACAACGACTAG
K8.1	CTATGTAGGGTTTCTTACGC
miR_K10	ACGGGGCCACGCTGGCCACT
miR_K10	AATGGGTGGCGCTGGAGGCT
miR_K10	ACCACCACTCGTTTGTCTGT
miR_K10	GGGCCACGCTGGCCACTCGG
miR_K10	TGGGTGGCGCTGGAGGCTTG
miR_K9	ACCCAGCTGTGTTTACGCAG
miR_K9	TATACGCAGCTGCGTAAACC
miR_K9	GCAGCTGCGTAAACCCGGCT
miR_K9	CCAGCTGTGTTTACGCAGCG
miR_K9	CCCGCTGCGTAAACACAGCT
miR_K9	CCCCGCTGCGTAAACACAGC
miR_K9	ACAGCTGGATTTACCCAGCC
miR_K9	CCCAGCTGTGTTTACGCAGC
miR_K9	CGCAGCTGGGTAGACCCAGC
miR_K9	GCAGCTGGGTAGACCCAGCT
K4.1c	TTGACAACCTCCGCCGCCCC
K4.1c	AACAAAACAACTTGACACAG
K4.1c	AAACAAAACAACTTGACACA
K4.1c	AAAACAAAACAACTTGACAC
K4.1c	CACAGGGGAAACACCAGGGG
ORF57	CGATTCGTCAAACTCAGAGG
ORF57	TGATCGAGTCGTCGAAGCGG
ORF57	CGAGAAACCGCAGCCGCCGG
ORF57	CAATACGGCAGAACAACACG
ORF57	TACGGCAGAACAACACGGGG
ORF57	CGGATGCGCTCGTCTGCCGG
ORF57	TTTGGGATGCGGCCCAGGGG
ORF57	GTCAAGCTTAACTTCAGGGG
ORF57	GCTAGCACTGATCAAACAGG
ORF57	GATGGGAAACCGCTTAGTAG
sgCTRL_061	GTGGTAGCCACCTGGTGCGC
sgCTRL_062	GCCATCTAGGCCTGTGTTGC
sgCTRL_063	GCGCCGAGCGTAACAATGTT
sgCTRL_064	GATTTGTATGAGCTCAACTC
sgCTRL_065	GACGGTGCCACACTTACCAG
sgCTRL_066	GGCTATAATACGGTATCGTA
sgCTRL_067	GTAATCGAGTCGCCTCTGCA
sgCTRL_068	GTTTCTCGCACCACCTCAAG
sgCTRL_069	GTGTTCGTACCCGCCACATG
sgCTRL_070	GTTTCCCAGTGGGTTTACGA
sgCTRL_071	GAATTGAGACTAGAACGTAG
sgCTRL_072	GACTACGAGATATACGATCG
sgCTRL_074	GCTGCCAAGACTTCACGGAA
sgCTRL_075	GTAACGTCTACTAACGGATC
sgCTRL_076	GCGCTAGGTCCCTGGTAAGG
sgCTRL_077	GCGTGCCCGAACCACGGTTC
sgCTRL_078	GCTTACCTGTTATCGACTCT
sgCTRL_079	GTACTATTTACGCCCGGTAT
sgCTRL_080	GCGCATCAATATGCCCGCAC
sgCTRL_081	GTAGCATCGCGCTCGTACGC
sgCTRL_082	GAGCCGCTTTCATGATCGAG
sgCTRL_083	GCGGAATTACTCTAAACTTC
sgCTRL_085	GATCGTGGTTAACTCCGACC
sgCTRL_086	GTGGTAGAATCCTCAATCGA
sgCTRL_087	GAGGTCCCGCCTCCGCCCAA
sgCTRL_088	GCGCCATGTCGCAATACCAG
sgCTRL_090	GCCGAAATATCCCGCGAATA
sgCTRL_091	GTAAGCCGAAATACGCGGTT
sgCTRL_092	GGCATTACCCGCCGTCCGGC
sgCTRL_093	GGTTCCACCAGGTAGTCGAC
sgCTRL_094	GCGGACATGACTTCTATCCA
sgCTRL_096	GGCTAACGCACGCCGAGGTG
sgCTRL_097	GATTGGCCGGCGACAGCGCT
sgCTRL_098	GCGGTCTCTCTACTGCGACG
sgCTRL_099	GTCCACCACCAAGCTTGTAG
sgCTRL_100	GAACAATGGCTTCGTCGACT
sgCTRL_101	GACCTTATGTTCGCCGCCTC
sgCTRL_102	GAGACACCGTAACTCGAATT
sgCTRL_103	GCTCGTAGGTCAATCGCGGA
sgCTRL_104	GGACGGTTCCGATAACCTTA
sgCTRL_105	GGGATCTCTCAATATGGCGC
sgCTRL_106	GAGCGCCGTTGTTGAGAAGA
sgCTRL_107	GCCGCCGGCCCTAACTGACC
sgCTRL_108	GTGACTAGACCCTTACGCGG
sgCTRL_109	GATCGGAGAGCCTGAAGTTG
sgCTRL_110	GAGAACTCAGCGGTCTCAAG
sgCTRL_111	GATGTCCGTTGTAGTCCTCG
sgCTRL_112	GCCGGTCGCAATTGTTGCTA
sgCTRL_113	GTGCCTATTCAGTAGGTCGT
sgCTRL_114	GGTGCGGTAAGCGTGGCTAG
