# Supplementary material for: Quantitative Proteomics Analysis of Lytic KSHV Infection in Human Endothelial Cells Reveals Targets of Viral Immune Modulation
Source: Cell Rep. 2020 Oct 13;33(2):108249. doi: 10.1016/j.celrep.2020.108249 (PMC7567700; doi:10.1016/j.celrep.2020.108249)
Supplement: Table S3. Cellular Proteins Targeted by KSHV K5, Related to Figure 3 — The list contains host proteins that are significantly (q < 0.1) downregulated by control lytic KSHV infection when compared with lytic infection with CRISPR K5 virus. [file mmc4.xlsx]

## Sheet: Sheet1
Accession	GeneID	Description	Fold change(log2)	Q value (log2)
Q13444	ADAM15	Disintegrin and metalloproteinase domain-containing protein 15	-1.37	-15.7562
Q13740	ALCAM	CD166 antigen	-2.1	-16.5222
Q10589	BST2	Bone marrow stromal antigen 2	-1.3	-12.9547
Q8IX05	CD302	CD302 antigen	-2.03	-13.4738
Q14118	DAG1	Dystroglycan	-2.36	-16.1096
Q16832	DDR2	Discoidin domain-containing receptor 2	-0.55	-9.18075
P98172	EFNB1	Ephrin-B1	-1.7	-13.3096
P52799	EFNB2	Ephrin-B2	-1.6	-12.0105
P29317	EPHA2	Ephrin type-A receptor 2	-1.98	-18.677
P04626	ERBB2	Receptor tyrosine-protein kinase erbB-2	-1.62	-13.7163
Q9Y624	F11R	Junctional adhesion molecule A	-1.89	-19.6893
Q9NZM4	GLTSCR1	Glioma tumor suppressor candidate region gene 1 protein	-1.68	-16.838
Q30201	HFE	Hereditary hemochromatosis protein	-2.57	-17.0399
P18462	HLA-A*	HLA class I histocompatibility antigen, A-25 alpha chain	-2.43	-14.7134
P30483	HLA-B	HLA class I histocompatibility antigen, B-45 alpha chain	-2.22	-13.7275
P05362	ICAM1	Intercellular adhesion molecule 1	-1.87	-13.6577
P08069	IGF1R	Insulin-like growth factor 1 receptor	-1.64	-12.513
P11717	IGF2R	Cation-independent mannose-6-phosphate receptor	-1.29	-15.7562
Q08334	IL10RB	Interleukin-10 receptor subunit beta	-2	-17.857
P78552	IL13RA1	Interleukin-13 receptor subunit alpha-1	-1.04	-10.3294
P78504	JAG1	Protein jagged-1	0.13	-2.01272
P43121	CD146	Cell surface glycoprotein MUC18	-1.95	-19.176
O95297	MPZL1	Myelin protein zero-like protein 1	-2.06	-15.3844
Q92692	NECTIN2	Nectin-2	-1.48	-15.9318
P46531	NOTCH1	Neurogenic locus notch homolog protein 1	-1.4	-15.7736
Q04721	NOTCH2	Neurogenic locus notch homolog protein 2	-1.54	-19.7063
Q9BQ51	PD-L2	Programmed cell death 1 ligand 2	-2.39	-15.906
P16284	PECAM1	Platelet endothelial cell adhesion molecule	-2.31	-13.351
Q9UIW2	PLXNA1	Plexin-A1	-1.65	-17.6182
O43157	PLXNB1	Plexin-B1	-1.97	-14.7313
Q9Y4D7	PLXND1	Plexin-D1	-1.77	-16.4702
Q13308	PTK7	Inactive tyrosine-protein kinase 7	-2.52	-18.0486
P18433	PTPRA	Receptor-type tyrosine-protein phosphatase alpha	-2.42	-19.5383
P23469	PTPRE	Receptor-type tyrosine-protein phosphatase epsilon	-0.86	-12.3061
Q12913	PTPRJ	Receptor-type tyrosine-protein phosphatase eta	-1.09	-14.7134
Q15262	PTPRK*	Receptor-type tyrosine-protein phosphatase kappa	-1.86	-13.4589
P15151	CD155	Poliovirus receptor	-0.92	-14.9751
Q9Y6N7	ROBO1	Roundabout homolog 1	-0.69	-7.98494
Q01974	ROR2	Tyrosine-protein kinase transmembrane receptor ROR2	-0.82	-13.5269
P78324	SIRPA	Tyrosine-protein phosphatase non-receptor type substrate 1	-1.82	-16.7531
Q9BRY0	SLC39A3	Zinc transporter ZIP3	-1.04	-12.2921
Q86Y82	STX12	Syntaxin-12	-2.13	-22.0699
O15400	STX7	Syntaxin-7	-1.48	-15.7562
Q9UHN6	TMEM2	Transmembrane protein 2	0.32	-5.48706
O14763	TRAIL-R2	Tumor necrosis factor receptor superfamily member 10B	-2.05	-9.90842
Q13641	TPBG	Trophoblast glycoprotein	-2.15	-15.7002
Q9BV40	VAMP8	Vesicle-associated membrane protein 8	-1.42	-14.552
P14209	CD99	CD99 antigen	-1.28	-8.01044
*More than one isoform is present in the dataset
