# Supplementary material for: Quantitative Proteomics Analysis of Lytic KSHV Infection in Human Endothelial Cells Reveals Targets of Viral Immune Modulation
Source: Cell Rep. 2020 Oct 13;33(2):108249. doi: 10.1016/j.celrep.2020.108249 (PMC7567700; doi:10.1016/j.celrep.2020.108249)
Supplement: Table S4. Comprehensive List of DAVID GO Terms in the Categories “Molecular Function” and “Biological Process” Enriched among Proteins Upregulated or Downregulated by Lytic KSHV Infection, Related to Figures 5 and S5 [file mmc5.xlsx]

## Sheet: Up_Molecular function
Term	Description of term	Count	%	Genes	Fold Enrichment	Log10 (P value)
GO:0051082	unfolded protein binding	16	5.06329	P27824, P40227, Q9HAV7, P17987, P78371, Q9UDY4, P54652, Q99832, P49368, P14625, P48643, P50990, Q9UBS4, P11021, P50991, P17066	3.88397	-5.01112
GO:0003743	translation initiation factor activity	11	3.48101	P60228, O14602, Q13144, O15372, O75822, O15371, Q9UKV8, P05198, P55884, P78344, P41091	4.05875	-3.56599
GO:0044822	poly(A) RNA binding	74	23.4177	O14562, Q8IXT5, P60228, P05783, P06733, P23246, Q9Y4I1, Q9NRW3, P12270, P18621, Q5JTH9, O43709, Q96CX2, Q13895, O60506, P68104, Q9NUQ6, Q00577, Q92973, Q8NDT2, P17987, P62495, P62910, O75525, Q9Y5B9, Q07955, Q7Z6E9, P13693, O15372, Q9BXJ9, O15371, P63244, Q15397, P63241, O00410, Q9NRX1, P39023, O15504, P84103, P18124, P40227, Q14974, P35268, Q9NXH9, P11387, Q9UKV8, Q969S3, Q8N726, Q2NL82, Q07352,…	1.39735	-2.81868
GO:0008139	nuclear localization sequence binding	6	1.89873	O00629, P52294, Q14974, Q92973, P52292, O00410	5.82595	-2.55854
GO:0051087	chaperone binding	9	2.8481	O75347, Q15814, Q9HAV7, O95816, Q9UDY4, P11021, Q9Y4L1, Q13217, Q96KC8	3.07481	-2.10643
GO:0030246	carbohydrate binding	7	2.21519	Q8N4A0, P27824, Q12907, Q00796, Q96C23, Q10471, Q9Y4K1	3.79829	-2.05453
GO:0017124	SH3 domain binding	9	2.8481	P56945, Q96D71, Q96B97, Q05209, Q14195, Q68EM7, O75525, Q8N8S7, Q16204	2.86275	-1.92197
GO:0005198	structural molecule activity	10	3.16456	P07437, P08670, P05783, P05787, O75116, Q9BQE3, P11137, P07942, P17661, P46821	2.56234	-1.83218
GO:0003924	GTPase activity	14	4.43038	P68104, P62820, P07437, Q15814, Q13637, Q2NL82, P32456, P61587, P32455, Q9BQE3, O00429, Q13885, P15170, P41091	1.97163	-1.62128
GO:0005200	structural constituent of cytoskeleton	8	2.53165	P07437, P08670, Q9BQE3, Q13885, P17661, P61158, O60504, Q16204	2.73316	-1.6021
GO:0003746	translation elongation factor activity	5	1.58228	P68104, P26641, P24534, O00472, P63241	4.01062	-1.4845
GO:0000976	transcription regulatory region sequence-specific DNA binding	4	1.26582	Q15652, P18847, P23246, O95935	5.2711	-1.43818
GO:0098641	cadherin binding involved in cell-cell adhesion	22	6.96203	P60228, Q9P0L0, O14562, P62820, P06733, P05783, P00338, Q9Y6E2, P54136, P26641, P28072, Q5T0N5, P22234, Q9NWB6, Q9UHN6, P63244, P50990, P11021, Q9NQC3, Q8N392, P78344, P41091	1.56708	-1.41222
GO:0043022	ribosome binding	6	1.89873	Q9BXJ9, P62495, Q9Y6A9, P11021, P05198, P63241	3.07481	-1.37238
GO:0005525	GTP binding	17	5.37975	P68104, P62820, Q9NR31, P07437, Q9Y295, P30520, Q13637, Q2NL82, P32456, P61587, P32455, Q9BQE3, O00429, Q13885, P15170, Q8WZA9, P41091	1.67717	-1.35044
GO:0003729	mRNA binding	10	3.16456	Q07955, P12270, Q9UBU9, P18124, O94913, Q07352, Q9UKV8, Q9NZI8, Q15397, P40429	1.98375	-1.20324
GO:0044183	protein binding involved in protein folding	3	0.949367	P49368, P40227, P78371	6.91832	-1.18289
GO:0097110	scaffold protein binding	4	1.26582	Q96RD7, P08670, P05783, P05787	3.88397	-1.0986
GO:0000774	adenyl-nucleotide exchange factor activity	3	0.949367	Q9HAV7, O95816, Q92598	6.14961	-1.08913

## Sheet: Down_Molecular function
Term	Description of term	Count	%	Genes	Fold Enrichment	Log10 P value
GO:0005178	integrin binding	24	2.17786	P08648, P78310, P05556, P12931, P21926, P05362, Q9BX67, P29279, O14672, P46939, Q96RT1, P35555, P55268, P78536, P26006, Q13443, P48509, Q13444, P16035, P13598, O15230, P17301, P23229, P00533	2.88052	-6.15113
GO:0004872	receptor activity	23	2.08711	O14763, Q9Y2X0, Q9NPJ6, P05556, Q5TC84, P05362, P11717, P16144, O75448, Q93074, Q9UHV7, Q9UIW2, Q07954, Q9NVC6, Q7L0J3, Q9NZT2, Q04721, Q15758, Q9UNN8, Q9H6X2, P15151, P09758, P15144	2.48444	-4.56733
GO:0004714	transmembrane receptor protein tyrosine kinase activity	7	0.635209	Q9Y639, P08069, P29317, P30530, P14373, P35590, P00533	5.40097	-3.63198
GO:0042809	vitamin D receptor binding	9	0.816697	Q9UHV7, Q9NVC6, Q9NPJ6, Q9Y2X0, P19793, Q13573, Q15545, O75448, Q93074	4.05072	-3.48684
GO:0001618	virus receptor activity	14	1.27042	P08648, P78310, P30530, P05556, Q92692, P05362, P06756, P17301, Q15758, P15151, P08174, P15144, Q14118, Q9Y624	2.8005	-3.37695
GO:0004888	transmembrane signaling receptor activity	8	0.725953	P50895, Q9H6X2, P05362, P17813, Q9UBG0, Q9UL03, P48960, P00533	3.60064	-2.61731
GO:0043236	laminin binding	9	0.816697	P50895, Q13443, Q16610, P05556, P17301, O00468, Q86SQ4, P23229, P26006	3.03804	-2.37716
GO:0004672	protein kinase activity	45	4.08348	Q13043, P12931, Q9NYY8, O14920, P06493, O60566, O14965, Q96KB5, Q9UEE5, P53350, O15530, Q7L7X3, P49674, Q99640, P25098, O14578, P49137, O14757, Q96D53, Q96SB3, Q9H2K8, Q9BUB5, O96013, P19525, Q13464, P48729, O14936, Q05655, Q16584, Q14680, Q15418, Q13308, P18074, P29597, Q8IVH8, O00418, Q6P5Z2, P49761, Q9BZL6, Q16512, Q16513, P00533, O14733, Q13888, Q9Y5S2	1.48197	-2.31114
GO:0003682	chromatin binding	52	4.71869	Q9HCK8, P18615, O14802, Q96IF1, Q8WTS6, Q92560, Q6UXN9, Q8WUI4, O00213, Q5VTR2, Q92830, O60885, O60341, P42695, Q01201, O60216, Q96L91, Q13415, Q13111, Q9Y6K1, P26358, O75179, P40692, P06493, Q93074, P30876, Q13547, Q9BTA9, O00267, Q15059, Q00653, O94972, P28340, Q86U86, P12004, O75182, Q9Y4K0, Q96LB3, Q09472, Q8IYW5, Q9NPD8, Q7L2E3, Q9H3P2, Q99807, Q8WTT2, Q96L73, Q9UBU8, Q9NRZ9, Q9H2P0, Q16512,…	1.42564	-2.25187
GO:0004674	protein serine/threonine kinase activity	45	4.08348	Q13043, Q15208, O14920, Q5VT25, P06493, O60566, O14965, Q96KB5, Q9UEE5, Q13315, P53350, P33981, O15530, Q7L7X3, P49674, Q99640, O14578, O75676, P49137, O14757, Q96D53, Q9H2K8, Q9H0K1, P49842, Q9BUB5, O96013, P19525, Q13464, Q13501, P48729, O14936, Q05655, O14874, Q16584, Q14680, Q15418, Q8IVH8, O00418, Q8TDR2, Q6P5Z2, P49761, Q9BZL6, Q16512, Q16513, Q9Y5S2	1.45535	-2.1582
GO:0030165	PDZ domain binding	14	1.27042	Q52LW3, Q96A65, P78310, P49768, Q9BXI6, O14908, Q8IUD2, P78536, Q15058, Q9NZW5, Q9NUP9, O14578, Q9Y624, Q15067	2.16039	-2.14329
GO:0046966	thyroid hormone receptor binding	10	0.907441	Q9UHV7, Q9NVC6, Q9NPJ6, Q96L73, Q9Y2X0, Q15654, Q99501, Q15545, O75448, Q93074	2.57189	-2.0701
GO:0005089	Rho guanyl-nucleotide exchange factor activity	13	1.17967	Q8N1W1, O94887, O15211, Q6ZSZ5, Q8TCU6, Q60I27, Q14185, Q12979, Q9H6S3, Q9H8V3, Q9Y4F1, Q9NZM3, Q6ZNL6	2.19414	-2.05187
GO:0004842	ubiquitin-protein transferase activity	34	3.0853	Q96T88, Q9NX47, P14373, Q9UK99, O75150, Q13356, Q9Y314, O00308, Q9H4P4, O94972, Q92466, Q53GT1, Q8NEZ5, O95071, Q6UWE0, Q9UKC9, Q96J02, Q5VTB9, Q96AX9, Q8WWI1, Q5VTR2, Q9NPD8, Q8IYW5, Q8N531, Q9UII4, Q8TDB6, Q99728, Q5GLZ8, O43164, Q9NZJ0, Q96PU4, O00762, Q8N4N3, Q9UNE7	1.53027	-2.02985
GO:0035091	phosphatidylinositol binding	15	1.36116	Q13596, Q14571, Q8WV92, O00291, O95219, Q9Y5X2, O14939, Q0JRZ9, O75146, Q8WV41, Q96BJ3, O00443, Q13496, Q3V6T2, A0FGR8	2.02536	-2.01239
GO:0050839	cell adhesion molecule binding	8	0.725953	Q9Y639, Q9Y446, P78310, Q92692, P05556, P15151, Q14126, P14923	2.88052	-1.93141
GO:0050660	flavin adenine dinucleotide binding	14	1.27042	P49748, Q8IWF2, Q9Y2Z2, Q9NX74, Q8N465, Q96G46, O60341, Q6JQN1, Q9UKU7, P31040, Q15392, P55789, Q6P1R4, Q15067	2.04361	-1.91768
GO:0030276	clathrin binding	7	0.635209	Q5SW96, Q13492, O75674, O75146, Q6ZVM7, O00291, Q96C24	3.15056	-1.87953
GO:0004713	protein tyrosine kinase activity	15	1.36116	P29317, P23458, P30530, P12931, P35590, Q9UBW7, Q16584, P08069, P33981, P29597, P49761, O14733, P07947, P29323, P00533	1.92892	-1.81229
GO:0008022	protein C-terminus binding	30	2.72232	O95999, P12931, O14907, P29279, Q12834, P35222, Q96CV9, Q93074, P50895, P55196, Q16610, O95834, P50542, P57105, P98160, O95619, Q09472, Q96FS4, O00560, Q9UBE0, O75970, Q15599, P18074, Q9NSC5, Q9BV73, P51587, O00159, Q06609, O75925, Q12959	1.51429	-1.75949
GO:0008013	beta-catenin binding	13	1.17967	Q15262, Q15599, Q9HCK8, P78310, Q09472, Q12913, P49768, O14907, Q9UMX1, Q8TDM6, P35221, Q13796, Q93074	2.00607	-1.71767
GO:0017137	Rab GTPase binding	19	1.72414	Q92609, Q96CN4, Q8IY33, Q4KMP7, Q96C24, Q9NU19, Q9BXI6, Q70J99, O14966, Q8IUD2, Q96CV9, Q9H4M9, Q15057, Q9P0N9, Q5BJF6, Q15334, Q8N3F8, Q9P2R3, Q9Y496	1.71031	-1.69025
GO:0005001	transmembrane receptor protein tyrosine phosphatase activity	4	0.362976	Q15262, P10586, P23469, P18433	5.40097	-1.66234
GO:0005515	protein binding	754	68.4211	Q8IXI2, Q4KMP7, Q13573, P85037, Q9NTJ3, P31350, Q96P16, P55196, Q13671, Q7L7X3, Q8IXH7, Q96SB3, Q8WUI4, Q9H2K8, Q13751, Q99569, Q13563, Q9BUB5, Q9Y6J9, Q495W5, Q13464, Q96FS4, Q96SB8, P46939, P19388, P19387, P13073, Q9H3K2, Q07817, Q01201, Q9BV73, Q8IVH8, Q5T013, Q9HAN9, Q6MZP7, Q96L91, Q96L92, Q8WXI9, Q9Y4B6, Q9GZM5, Q13596, Q8WUF5, Q8NE86, Q8TAP6, Q9NP61, Q92805, Q8NB46, O75781, Q13443, Q13315,…	1.0378	-1.66217
GO:0002020	protease binding	14	1.27042	P05556, O95999, P02686, Q6P4R8, P26006, Q16610, Q07954, P16035, P06756, Q13438, P05121, Q13158, P51587, O75251	1.84423	-1.5355
GO:0004725	protein tyrosine phosphatase activity	13	1.17967	Q15678, O75319, Q15262, P10586, Q13496, Q13613, P23469, Q99504, Q12913, P18433, Q8NCE2, P30307, Q9Y217	1.89764	-1.52611
GO:0005158	insulin receptor binding	7	0.635209	P08069, Q13596, P12931, O15530, O95219, Q99704, Q8WWQ0	2.70048	-1.51245
GO:0005516	calmodulin binding	20	1.81488	Q9UM54, P49137, Q9NQX4, Q8IZT6, Q08AD1, P49585, Q9BUB5, P17844, Q01970, O14936, P11171, Q96SN8, O00418, Q8TD43, Q13425, Q9UKC9, O00159, P00533, O95613, O94832	1.61223	-1.50542
GO:0046982	protein heterodimerization activity	36	3.26679	Q13596, Q92692, O14920, O00291, P35221, Q9NTJ3, P35222, P26006, O00267, P17301, Q86YH6, Q15545, Q99081, Q86U44, Q9UBT2, P49848, P19793, P15923, Q8IYU8, P30530, Q9UKY1, P05556, Q9H4I2, Q9Y6J9, Q9BX67, Q9UNS1, O00560, Q9UBE0, Q99728, Q93063, Q07817, Q14181, P51116, P51114, O00459, P00533	1.37897	-1.4488
GO:0005096	GTPase activator activity	31	2.81307	Q52LW3, Q92609, Q9P227, Q00587, Q60I27, Q4KMP7, Q9NU19, P49815, Q9NP61, Q8WWN8, Q14644, Q13017, Q15057, Q13671, Q8TCU6, Q15334, Q6ZW31, Q92619, Q96CN4, Q9BXI6, Q96FS4, Q96P48, O43150, Q96QB1, Q9H0H5, Q9P0N9, O95081, Q14185, Q12979, O00459, Q9H8V3	1.4189	-1.4357
GO:0061630	ubiquitin protein ligase activity	22	1.99637	Q96T88, Q14527, Q9NPD8, A5PLL7, Q13356, O75448, Q9Y314, Q93074, O00308, Q9NVC6, O43164, Q6P2C8, Q9H4P4, O94972, O00762, Q96PU4, Q96F44, Q6UWE0, Q5VTB9, Q96J02, Q96AX9, Q9UNE7	1.54313	-1.43549
GO:0008094	DNA-dependent ATPase activity	10	0.907441	Q8TD26, Q9HCK8, Q09028, P18074, Q92614, O43502, Q06609, P28370, Q13888, O43542	2.07729	-1.42218
GO:0003899	DNA-directed RNA polymerase activity	10	0.907441	P30876, O14802, Q9NVU0, Q9NW08, Q3B726, P62487, O00411, P19388, P24928, P19387	2.07729	-1.42218
GO:0045294	alpha-catenin binding	5	0.453721	Q9Y446, Q96IF1, P14923, Q99959, P35222	3.3756	-1.36251
GO:0004579	dolichyl-diphosphooligosaccharide-protein glycotransferase activity	5	0.453721	Q8TCJ2, Q13454, P39656, Q9H0U3, P04844	3.3756	-1.36251
GO:0042605	peptide antigen binding	5	0.453721	Q07000, P55899, P30447, Q15392, P18462, P13747	3.3756	-1.36251
GO:0001540	beta-amyloid binding	5	0.453721	Q5SW96, O00213, Q9Y287, Q9NQX7, Q92870	3.3756	-1.36251
GO:0031994	insulin-like growth factor I binding	4	0.362976	P08069, P06756, P16144, P23229	4.32077	-1.32836
GO:0004879	RNA polymerase II transcription factor activity, ligand-activated sequence-specific DNA binding	4	0.362976	P10588, P19793, P28702, P40763	4.32077	-1.32836
GO:0016874	ligase activity	29	2.63158	Q96T88, Q9NX47, Q14527, P14373, Q8IU81, O75150, Q8NCN4, Q13356, Q9Y314, O00308, O94972, Q96F44, Q14139, P18858, O95071, Q6UWE0, Q5VTB9, Q96AX9, Q5VTR2, Q8IYW5, Q9UII4, Q8TDB6, Q99728, Q5GLZ8, O43164, Q96PU4, Q96CM8, O75925, Q9UNE7	1.39846	-1.28821
GO:0070530	K63-linked polyubiquitin binding	6	0.544465	Q53GL7, Q8IYW5, Q13501, Q6P2Q9, Q8NCN4, Q96CV9	2.70048	-1.26708
GO:0030374	ligand-dependent nuclear receptor transcription coactivator activity	11	0.998185	Q9UHV7, Q9UPT9, Q9NVC6, Q9NPJ6, Q9BYK8, O75528, P41223, Q16512, O60341, O75448, Q93074	1.85658	-1.24111
GO:0004402	histone acetyltransferase activity	9	0.816697	Q09472, Q9Y6J9, Q92830, O75528, P51587, O14929, Q6ZRS2, Q9H7Z6, O75448	2.02536	-1.21858
GO:0004697	protein kinase C activity	5	0.453721	Q6P5Z2, Q9BZL6, Q16512, Q05655, Q16513	3.00054	-1.17432
GO:0003779	actin binding	32	2.90381	Q9UM54, Q8N3V7, O14908, Q9H6S3, P11171, O15357, Q9H269, Q8IZ21, Q96PY5, Q9Y2J2, Q13425, Q9NZ56, Q3V6T2, Q14118, Q9P253, Q96H55, Q96AX9, O00401, O75167, Q9NQX4, O94929, Q9H4G0, P05556, P13688, Q13796, P46939, Q9UHR4, Q9NSV4, P35240, Q8N556, P57737, O00159	1.33977	-1.17284
GO:0005102	receptor binding	26	2.35935	P43155, P78310, Q92692, P12931, P30447, P28290, O14908, Q9BY49, P00750, O95834, O60716, P15151, P05121, Q9NUI1, P29323, P07947, P13747, P23458, Q13563, P18462, O14672, P05067, Q96RT1, Q15599, Q13740, O00159, Q15067	1.39035	-1.15591
GO:0019903	protein phosphatase binding	13	1.17967	Q9UJX3, P23458, Q92830, P14923, P13688, P42226, P35222, Q9UKC9, O00459, O14733, P56962, P00533, P40763	1.67173	-1.13386
GO:0042169	SH2 domain binding	6	0.544465	Q13017, P12931, Q13501, Q96QB1, O15357, Q14118	2.49275	-1.12554
GO:0008092	cytoskeletal protein binding	9	0.816697	Q9UKS6, O94887, Q13563, Q8TDM6, Q9NZQ3, Q9HCM4, Q9Y4F1, Q9NUP9, Q12959	1.94435	-1.12459
GO:0005518	collagen binding	8	0.725953	Q13443, P17301, Q9H6X2, P09486, Q9UBG0, Q86SQ4, P16070, P26006	2.05751	-1.11385
GO:0050681	androgen receptor binding	8	0.725953	Q14192, Q96L73, Q09472, P17844, Q16512, O60341, P35222, O75925	2.05751	-1.11385
GO:0019900	kinase binding	12	1.08893	Q9NYB9, Q99653, O60658, P12931, O95999, Q15654, P13688, Q05655, P35222, Q63HR2, Q99728, Q9UNE7	1.70557	-1.10813
GO:0003677	DNA binding	106	9.61887	Q9NYB9, Q14527, Q5T0B9, Q3T8J9, P35249, Q8TD26, P35250, Q92466, P18858, Q9UKL0, Q5TGY3, A8MPP1, Q9Y6J9, Q9BYK8, Q8IYB3, P19388, P19387, Q01201, Q9Y2S7, Q6MZP7, Q9HAW4, Q96L91, P28370, O14647, O00411, Q02818, P41229, Q03111, P26358, Q9UIF9, Q9UBW7, O60870, P30876, P10588, Q13315, P28340, Q86U86, Q96KM6, P49736, Q15906, Q8IWI9, O94762, P14921, Q9UKD1, O43502, P05067, Q9BQ70, P52756, Q96SI9, Q9H211,…	1.14272	-1.09877
GO:0001055	RNA polymerase II activity	4	0.362976	P30876, P19388, P24928, P19387	3.60064	-1.09052
GO:0017049	GTP-Rho binding	4	0.362976	Q00587, Q13464, Q16512, Q9H2D6	3.60064	-1.09052
GO:0017075	syntaxin-1 binding	4	0.362976	O00186, Q15833, P61764, O75150	3.60064	-1.09052
GO:0003712	transcription cofactor activity	11	0.998185	Q15678, Q9UHV7, Q9NVC6, Q9NPJ6, Q96L73, Q9Y2X0, Q09472, P17844, Q8NEM7, O75448, Q93074	1.74737	-1.08327
GO:0030881	beta-2-microglobulin binding	3	0.272232	P55899, P30447, P18462, P13747	5.40097	-1.04606
GO:0042043	neurexin family protein binding	3	0.272232	Q96C24, O14936, O00560	5.40097	-1.04606
GO:0016971	flavin-linked sulfhydryl oxidase activity	3	0.272232	Q6ZRP7, O00391, P55789	5.40097	-1.04606
GO:0017150	tRNA dihydrouridine synthase activity	3	0.272232	Q9NX74, Q96G46, Q6P1R4	5.40097	-1.04606

## Sheet: Up_Biological process
Term	Description of term	Count	%	Genes	Fold Enrichment	Log10 Pvalue
GO:1904871	positive regulation of protein localization to Cajal body	8	2.53165	P49368, P40227, P78371, P17987, P48643, P50990, P50991, Q99832	18.5825	-8.04067
GO:0006413	translational initiation	22	6.96203	P60228, P18124, Q13144, O14602, P35268, O75822, Q9UKV8, P62081, P62910, P55884, P18621, O15372, O15371, P62906, P62241, P05198, P78344, P40429, P26373, P62701, P39023, P41091	3.37863	-5.8813
GO:1904874	positive regulation of telomerase RNA localization to Cajal body	8	2.53165	P49368, P40227, P78371, P17987, P48643, P50990, P50991, Q99832	11.4354	-5.81103
GO:1904851	positive regulation of establishment of protein localization to telomere	7	2.21519	P40227, P78371, P17987, P48643, P50990, P50991, Q99832	14.453	-5.78016
GO:0006457	protein folding	21	6.64557	O75347, P30101, P40227, Q15814, P27824, Q9HAV7, P78371, P17987, Q9UDY4, Q14696, Q96KC8, Q99832, P49368, Q15084, P14625, O95816, P48643, Q9UBS4, P50990, P50991, Q96JJ7	3.14703	-5.11924
GO:0007339	binding of sperm to zona pellucida	7	2.21519	P49368, P78371, P17987, P48643, P50990, P50991, Q99832	11.8252	-5.07975
GO:1901998	toxin transport	9	2.8481	P49368, P78371, P17987, P48643, P50990, P50991, P11021, O14786, Q99832	6.4324	-4.38032
GO:0032212	positive regulation of telomere maintenance via telomerase	8	2.53165	P49368, P40227, P78371, P17987, P48643, P50990, P50991, Q99832	7.07904	-4.1422
GO:0006607	NLS-bearing protein import into nucleus	6	1.89873	O00629, P52294, Q14974, Q92973, P52292, O00410	6.96843	-2.94006
GO:0019054	modulation by virus of host process	4	1.26582	O00629, P52294, Q14974, P52292	14.866	-2.85115
GO:0034976	response to endoplasmic reticulum stress	9	2.8481	P30101, Q15084, P27986, P14625, Q13144, Q9BZQ8, P05198, Q9Y4L1, Q96JJ7	3.88936	-2.75901
GO:0034975	protein folding in endoplasmic reticulum	5	1.58228	Q9P0L0, P30101, P27824, P14625, P11021	8.44659	-2.70301
GO:0001731	formation of translation preinitiation complex	6	1.89873	P60228, O15372, O75822, O15371, P55884, P41091	5.57475	-2.46679
GO:0000184	nuclear-transcribed mRNA catabolic process, nonsense-mediated decay	14	4.43038	P60228, P18124, P35268, P62495, P62910, P62081, P18621, P62906, P62241, P15170, P40429, P26373, P39023, P62701	2.47767	-2.42277
GO:0050821	protein stabilization	12	3.79747	P49368, P27986, P40227, P78371, P17987, Q9BXJ9, P48643, P50990, P50991, Q8N726, O75718, Q99832	2.65464	-2.31097
GO:2000145	regulation of cell motility	5	1.58228	P04049, O43293, O75116, Q00534, Q8N392	6.19416	-2.16042
GO:0051764	actin crosslink formation	4	1.26582	P12814, Q12929, P13797, Q14195	9.29125	-2.1555
GO:0019083	viral transcription	13	4.11392	O15504, P18124, P35268, P62910, P62081, P12270, P18621, P62906, P62241, P26373, P40429, P39023, P62701	2.32281	-2.03227
GO:0042476	odontogenesis	3	0.949367	Q9Y4I1, P07942, Q9NNX1	13.9369	-1.79573
GO:0090666	scaRNA localization to Cajal body	3	0.949367	P78371, P17987, P50991	13.9369	-1.79573
GO:0006614	SRP-dependent cotranslational protein targeting to membrane	11	3.48101	P18124, P18621, P35268, P62906, P62081, P62241, P62910, P40429, P26373, P62701, P39023	2.34951	-1.76202
GO:0098609	cell-cell adhesion	22	6.96203	P60228, Q9P0L0, O14562, P62820, P06733, P05783, P00338, Q9Y6E2, P54136, P26641, P28072, Q5T0N5, P22234, Q9NWB6, Q9UHN6, P63244, P50990, P11021, Q9NQC3, Q8N392, P78344, P41091	1.7034	-1.75895
GO:0014002	astrocyte development	3	0.949367	Q13144, P08670, Q00534	11.1495	-1.58944
GO:0036499	PERK-mediated unfolded protein response	3	0.949367	P18847, P11021, P05198	11.1495	-1.58944
GO:0006446	regulation of translational initiation	6	1.89873	P60228, O15372, O75822, O15371, P55884, P78344	3.48422	-1.58125
GO:0007021	tubulin complex assembly	3	0.949367	O75347, Q15814, P17987	9.29125	-1.42884
GO:0060324	face development	3	0.949367	P04049, O94788, Q02750	9.29125	-1.42884
GO:0045947	negative regulation of translational initiation	3	0.949367	P60228, P12270, Q9UKV8	9.29125	-1.42884
GO:0007507	heart development	8	2.53165	P04049, P04179, Q07352, P28300, Q12802, Q02750, P78344, P11586	2.47767	-1.39641
GO:0017148	negative regulation of translation	6	1.89873	Q00577, O43293, P63244, Q9NZI8, P40429, O60506	3.09708	-1.38398
GO:0001578	microtubule bundle formation	4	1.26582	P30622, Q66K74, P11137, P46821	4.95533	-1.36652
GO:0048010	vascular endothelial growth factor receptor signaling pathway	6	1.89873	P27986, P56945, P42336, Q8IWU6, O75116, O14786	3.01338	-1.33961
GO:0001822	kidney development	5	1.58228	Q06203, O94788, Q8IWU6, Q9UHI8, Q14865	3.57356	-1.32145
GO:0007010	cytoskeleton organization	9	2.8481	Q9BQE3, Q96B97, Q13885, P17661, Q96M96, Q9UKE5, Q16204, Q16555, Q8NEN9	2.20056	-1.30515
GO:0071346	cellular response to interferon-gamma	3	0.949367	O43293, P40429, O60506	7.96392	-1.29814
GO:0060333	interferon-gamma-mediated signaling pathway	5	1.58228	O15344, P32456, P32455, Q8IYM9, Q13557	3.4412	-1.26981
GO:0000059	protein import into nucleus, docking	3	0.949367	Q14974, Q92973, O00410	6.96843	-1.18854
GO:0006610	ribosomal protein import into nucleus	3	0.949367	Q14974, Q92973, O00410	6.96843	-1.18854
GO:0075733	intracellular transport of virus	6	1.89873	O00629, P52294, P12270, O15504, Q14974, P52292	2.71939	-1.1787
GO:0010468	regulation of gene expression	5	1.58228	O14979, Q5T5C0, Q07352, P42336, Q00534	3.20388	-1.17427
GO:0043066	negative regulation of apoptotic process	16	5.06329	P50453, P05783, O43353, P13693, P04049, P27986, P14625, Q9H7C9, P05120, P04179, Q9BXJ9, Q96K76, P11021, O00257, Q13217, Q7Z6J0	1.61587	-1.16857
GO:0051017	actin filament bundle assembly	4	1.26582	P12814, Q12929, P13797, Q14195	4.12944	-1.16385
GO:0043154	negative regulation of cysteine-type endopeptidase activity involved in apoptotic process	5	1.58228	P04049, P50453, Q96K76, P06744, Q7Z6J0	3.09708	-1.13
GO:0043065	positive regulation of apoptotic process	12	3.79747	O75915, Q13144, O94788, O43293, P00338, Q969S3, O00429, O43353, P63244, Q12802, Q8N726, Q96M96	1.76976	-1.12957
GO:0006816	calcium ion transport	4	1.26582	Q9UBN4, P13693, Q96RD7, Q13557	3.9121	-1.10611
GO:0006096	glycolytic process	4	1.26582	P00558, P00338, P06733, P06744	3.9121	-1.10611
GO:0006309	apoptotic DNA fragmentation	3	0.949367	P52294, Q14974, Q9UPY3	6.19416	-1.09467
GO:0016266	O-glycan processing	3	0.949367	Q8N4A0, Q11201, Q10471	6.19416	-1.09467
GO:0045596	negative regulation of cell differentiation	3	0.949367	O14744, Q06330, Q00534	6.19416	-1.09467
GO:0006164	purine nucleotide biosynthetic process	3	0.949367	P00492, Q06203, P11586	6.19416	-1.09467
GO:0051603	proteolysis involved in cellular protein catabolic process	5	1.58228	P17655, P25788, P28072, P11021, Q13217	2.99718	-1.08783
GO:0007029	endoplasmic reticulum organization	4	1.26582	Q9P0L0, Q12907, O00429, Q96A33	3.7165	-1.05237
GO:0045668	negative regulation of osteoblast differentiation	3	0.949367	Q9H6W3, P12755, Q00534	5.57475	-1.01296
GO:0008631	intrinsic apoptotic signaling pathway in response to oxidative stress	3	0.949367	O75915, P04179, Q969S3	5.57475	-1.01296
GO:0009615	response to virus	6	1.89873	P26641, P13693, P48643, P06733, Q00534, Q8IYM9	2.4238	-1.00872

## Sheet: Down_Biological process
Term	Description of term	Count	%	Genes	Fold Enrichment	Log10 P value
GO:0007155	cell adhesion	57	5.17241	P08648, P21926, P17813, P35221, Q99715, O15357, P26006, P55196, O60716, Q9H307, O94887, Q13751, P78324, P05362, P43121, P13688, Q96RT1, Q86W92, P78536, P13598, Q13308, Q14126, Q9BZL6, O00192, Q9UQ90, P98172, Q15262, Q92692, P29279, Q13641, P48960, P35222, P50895, Q13017, Q13443, P48509, Q9NY61, P10586, P17301, P06756, Q9UEE9, P11047, Q9Y4K0, P16284, P16144, O14936, P14923, P05067, P55268, O75970,…	2.7001	-13.2191
GO:0030198	extracellular matrix organization	30	2.72232	P08648, O00468, P26006, Q00653, P06756, P17301, P05121, P09486, P11047, P98160, Q14118, Q13751, P05556, P05362, Q9BX67, P16284, P16144, P05067, P35555, P55268, Q92870, O43278, P13598, P12109, P18074, O15230, P23229, P16070, Q08722, Q9Y624	2.57152	-6.34348
GO:0016337	single organismal cell-cell adhesion	19	1.72414	Q9Y446, Q99569, P12931, Q14160, Q8WWI1, P49768, P05362, P14923, P35222, Q96J84, P13598, O60716, Q8TDM6, O00192, P23229, P16070, Q99959, P00533, Q12959	2.93153	-4.98183
GO:0016477	cell migration	33	2.99456	Q9NYB9, Q15262, P29317, Q8TEY7, Q14160, P17813, Q5VT25, P29279, P06493, Q13443, P48509, P10586, O15530, P06756, Q96CC6, Q3V6T2, P11047, Q96SB3, P23458, P05556, Q68CZ2, O96013, P13688, P14923, Q13796, Q96JJ3, Q13308, O15230, P29597, Q14185, Q92614, Q9Y5S2, Q9H4H8	2.12151	-4.76109
GO:0046718	viral entry into host cell	19	1.72414	P08648, P78310, Q92692, P30530, P05556, P05362, O00308, P06756, P17301, Q15758, Q9BV40, P15151, P08174, P15144, Q14118, P25098, Q96J02, Q9Y624, Q9P253	2.7001	-4.35711
GO:0050900	leukocyte migration	23	2.08711	O15427, P08648, P78310, P78324, P12931, P05556, P05362, Q9BX67, Q13464, P16284, P13688, Q13356, P26006, P06756, Q9UNN8, P01116, O00459, P23229, P16070, P07947, Q08722, P01111, Q9Y624	2.34348	-4.09604
GO:0007165	signal transduction	93	8.4392	O60658, Q13043, Q13572, Q14571, P12931, Q4KMP7, Q8WXE0, P42226, P55196, Q13671, P11233, P15153, O95833, Q14139, Q13136, Q8IUH4, P25098, P29992, P30530, O00213, Q96FS4, Q13464, P11717, Q9UBG0, Q96QB1, Q96RT1, P08069, O95297, Q15418, Q9H0H5, Q13308, Q13625, P42356, Q6P5Z2, O00459, Q96L92, Q9Y5S2, Q15262, Q8IWA5, O14763, Q92692, Q9P227, Q6P1N0, Q8NEU8, O00468, Q9BTT6, O15484, Q9UMX1, Q8WWN8, O14964,…	1.44731	-4.0448
GO:0033627	cell adhesion mediated by integrin	9	0.816697	Q13443, P08648, P06756, P05556, P17301, P05362, P23229, P35555, P78536	4.41834	-3.88677
GO:0035556	intracellular signal transduction	46	4.17423	Q8N1W1, Q52LW3, Q9NYT0, Q13043, P12931, Q15208, P51178, P49768, Q5VT25, P29279, Q01970, Q63HR2, Q9UEE5, Q8TCU6, Q92828, O15530, Q9NZ56, Q9UKA4, O14578, O75676, Q92619, P23458, Q9H0K1, Q8N3E9, Q9BUB5, Q68CZ2, Q96FS4, Q13501, Q05655, O00560, Q92870, Q14680, Q9H0H5, Q15418, O15211, Q14318, P29597, Q8IVH8, Q6P5Z2, O14641, Q9BZL6, Q12979, Q8TDM6, Q16513, Q9H8V3, Q9Y5S2	1.72506	-3.88659
GO:0007229	integrin-mediated signaling pathway	18	1.63339	P08648, P12931, P05556, P29279, P16144, P13688, O14672, Q96RT1, P26006, Q13443, Q13444, P06756, P17301, O15230, Q14185, Q9P258, P23229, Q08722	2.55799	-3.76087
GO:0007275	multicellular organism development	34	3.0853	Q9UPN4, O14763, P29317, Q16576, Q9UMX1, Q96KR1, Q9UBW7, Q9Y314, Q02224, A5YKK6, Q04721, Q5BJF6, Q9UEE9, Q9Y657, Q9NZ56, Q9Y4C8, O94761, Q8IVD9, Q8TB22, Q99504, Q2TAL8, Q8ND56, Q9H3P2, Q8IUD2, Q99523, Q9UIW2, Q96SI9, Q92576, Q9NRZ9, O95365, Q9NVP2, O00192, Q96AQ6, Q10589	1.89285	-3.75517
GO:0048041	focal adhesion assembly	9	0.816697	Q15262, O15230, O15530, P17301, Q96IF1, Q15654, Q9P258, Q96QB1, Q14247	3.7386	-3.14822
GO:0007157	heterophilic cell-cell adhesion via plasma membrane cell adhesion molecules	7	0.635209	P08648, Q96GP6, P78310, Q92692, P05362, P15151, Q13740	4.72517	-3.10393
GO:0007160	cell-matrix adhesion	14	1.27042	P05556, Q9BX67, P29279, P16144, P35222, P26006, Q13443, P50895, Q13444, P06756, P17301, Q13136, P23229, P16070	2.60699	-3.00629
GO:0042127	regulation of cell proliferation	23	2.08711	O14757, Q96SB3, O14763, P23458, Q13563, P26358, P12931, Q8N3E9, P08582, P51178, P17813, Q9UNS1, P14923, P42226, P46379, Q9UEE9, O15230, O15360, P29597, Q9H3M7, Q3V6T2, P07947, O75925	2.0033	-2.96126
GO:0007283	spermatogenesis	32	2.90381	Q9UPN4, O95248, P31689, Q9Y6K1, P14373, Q6P6C2, P40692, Q7Z333, P46379, Q14671, P08174, P30307, Q8IZT6, P30530, Q8TB22, P11717, O43502, Q8WYA0, Q9BW62, Q8TAF3, Q5GLZ8, Q14320, Q9NSV4, Q9H0H5, Q07817, Q96SI9, Q9NVP2, O75508, P51587, Q8TCG1, O75925, Q15067	1.76333	-2.94999
GO:0051865	protein autoubiquitination	11	0.998185	O00308, Q96T88, Q9NX47, Q9H4P4, O94972, Q92466, Q96PU4, Q9NPD8, Q6UWE0, Q5VTB9, Q9UNE7	2.82867	-2.66063
GO:0006897	endocytosis	26	2.35935	Q9UM54, Q8NC96, Q8TEY7, P49815, Q9NZN4, O15357, Q9H4M9, O95208, Q13492, Q13671, Q9P0V3, Q8WV41, O00443, P49674, Q9UKS6, O95219, Q9UI12, Q9UBG0, P05067, Q9Y5X2, Q9NZM3, Q99523, Q07817, Q9P2R3, Q8N3F8, A0FGR8	1.82344	-2.65721
GO:0006260	DNA replication	33	2.99456	Q9UBD5, O60934, Q16576, P06493, P35249, P31350, O60870, Q13315, P35250, Q09028, P28340, P18858, Q3V6T2, P49736, P08651, P12004, O94761, P30307, O94762, O14757, Q9BX63, Q9UNS1, O75792, Q99728, Q9NZJ0, Q9H211, Q14181, Q96PZ2, Q9HAW4, P40938, Q13416, Q13415, Q13111	1.68119	-2.6537
GO:0031032	actomyosin structure organization	9	0.816697	Q9H4G0, Q9Y2J2, Q5VT25, Q92614, Q96NE9, P11171, Q9HCM4, Q9Y624, Q9Y5S2	3.24012	-2.60191
GO:0050776	regulation of immune response	9	0.816697	Q07000, P78310, P13598, Q92692, P05556, P30447, P05362, P15151, P18462, P13747	3.24012	-2.60191
GO:0051726	regulation of cell cycle	22	1.99637	O95067, Q09472, P12931, P05556, P49815, Q99501, Q6PIW4, P78563, Q13315, Q8IZ21, P53350, Q9NZJ0, Q09028, Q14671, Q96PU4, Q5TKA1, Q96HE9, Q6MZP7, Q99640, P30307, P40763, Q92560	1.9162	-2.56434
GO:0030154	cell differentiation	33	2.99456	Q9UPN4, Q8N1W1, Q08AF3, Q6P6C2, O00291, P29279, P85037, P46379, Q5JSZ5, P50548, P07947, O95183, P23458, Q9UKY1, Q8TB22, Q99504, Q9H4I2, Q13501, Q5GLZ8, Q93063, O15230, Q96PU4, P29597, O95365, Q9BUP3, Q15723, Q9NVP2, Q9UJV9, P51114, Q86YR5, P15144, Q96AQ6, Q9GZM5	1.65006	-2.51135
GO:0043547	positive regulation of GTPase activity	52	4.71869	Q8N1W1, P49815, Q9H6S3, P18433, Q96HP0, P55196, Q13671, Q8TCU6, Q15334, O94887, P05556, Q99569, Q6ZUT9, P05362, Q96FS4, O43150, Q96QB1, Q9Y4F1, Q9H0H5, O14641, Q9H7D0, Q9H8V3, O00459, A2RUS2, Q52LW3, O95248, Q9P227, Q00587, Q60I27, Q9Y296, O00468, Q9NP61, Q8WWN8, Q14644, Q13017, Q15057, P86790, Q9BZ29, Q92619, P23458, Q8IWF6, Q96P48, Q9NZM3, O15211, Q6ZSZ5, O95081, Q14185, Q12979, P23229, P00533,…	1.46255	-2.49459
GO:0000732	strand displacement	9	0.816697	Q13315, Q96B01, Q9BX63, O60934, P51587, O43502, Q06609, Q99728, O43542	3.03761	-2.37686
GO:0030336	negative regulation of cell migration	17	1.54265	Q15262, Q68CP9, Q12913, P17813, Q5VTR2, P35590, Q96QB1, Q8WWN8, P78563, Q13444, P35240, Q9H4P4, P05121, P10301, Q99959, Q14118, Q10589	2.04007	-2.30573
GO:0000731	DNA synthesis involved in DNA repair	11	0.998185	Q13315, Q96B01, Q9BX63, P28340, O60934, P40938, P51587, O43502, Q06609, Q99728, O43542	2.5827	-2.30459
GO:0043967	histone H4 acetylation	10	0.907441	Q9UPT9, O95619, Q9UBU8, Q09472, O00213, O75528, P51587, Q96L91, Q9NPF5, O14929	2.7001	-2.23641
GO:0001843	neural tube closure	14	1.27042	Q8IZ21, P11233, O95999, Q14160, O14641, Q92830, P49815, Q9UMX1, O15031, Q96QB1, Q96Q89, Q15468, O43278, Q93074	2.16008	-2.14293
GO:0007156	homophilic cell adhesion via plasma membrane adhesion molecules	8	0.725953	Q9Y639, Q16798, Q92692, P05556, P15151, Q14126, P13688, O15031	3.08583	-2.12979
GO:0007219	Notch signaling pathway	12	1.08893	Q04721, Q09472, P49768, Q92542, Q13573, Q9UBV2, O14672, P05067, Q96J02, Q96LB3, P78536, Q96AX9	2.31437	-2.08972
GO:0050434	positive regulation of viral transcription	10	0.907441	P30876, O00267, Q9Y5B0, Q8IXH7, P62487, Q9H3P2, P19388, P18615, P24928, P19387	2.57152	-2.0698
GO:0030866	cortical actin cytoskeleton organization	9	0.816697	Q96PY5, Q9H4G0, Q15334, O14920, Q9Y2J2, Q13464, P11171, Q9NZN4, Q12959	2.7001	-1.99661
GO:0006367	transcription initiation from RNA polymerase II promoter	22	1.99637	Q9Y2X0, Q9NPJ6, P19793, P49848, Q13573, P29279, P62487, O75448, P19388, Q93074, P24928, P19387, P10588, Q9UHV7, P30876, Q9NVC6, Q6P2C8, Q04721, P18074, P28702, Q15545, Q13888	1.7218	-1.96418
GO:0000083	regulation of transcription involved in G1/S transition of mitotic cell cycle	8	0.725953	Q9H211, P04818, Q13415, P06493, P12004, O60885, P31350, P00374	2.8801	-1.93115
GO:0042475	odontogenesis of dentin-containing tooth	7	0.635209	Q13547, P35240, O15230, Q6UB99, P35221, P08651, P35222	3.15011	-1.87929
GO:0000122	negative regulation of transcription from RNA polymerase II promoter	59	5.3539	Q9HCK8, P14373, P17813, Q13573, Q16576, P42226, Q9ULM3, O00308, Q14192, Q9P2K3, P53350, A5YKK6, Q96IF1, P08651, Q9UKL0, P50548, Q9UFW8, Q8WUI4, P15923, Q9UKY1, P17844, Q9NPF5, O60341, Q01201, O95365, Q13416, Q8WXI9, Q9Y4B6, O75925, Q12959, Q96T88, Q8WUF5, Q9Y6K1, P26358, Q6P1N0, P49768, Q9NZN8, Q9UMX1, P35222, P10588, Q13547, O00267, Q00653, O94972, Q15906, Q15545, O75182, Q9NVM6, P19793, Q09472,…	1.3331	-1.86182
GO:0000722	telomere maintenance via recombination	12	1.08893	P35250, Q14181, P28340, P18858, P40938, P51587, O43502, Q06609, P35249, Q96SB8, P12004, O43542	2.16008	-1.83913
GO:0006906	vesicle fusion	9	0.816697	O15400, Q9BV40, Q96C24, Q86Y82, P56962, O75923, Q86YS7, Q13277, O95183	2.55799	-1.83449
GO:0006904	vesicle docking involved in exocytosis	9	0.816697	O00186, Q96A65, Q15833, Q9NRW7, Q9H270, P61764, Q96AX1, Q8TAG9, Q9P253	2.55799	-1.83449
GO:0045087	innate immune response	32	2.90381	Q07000, O95999, Q12899, O75179, P12931, P14373, O14920, O94817, P78563, Q13444, O14802, Q9NW08, Q00653, Q96F44, Q13158, P08174, P07947, P13747, Q92485, Q9H1C4, Q96J02, P23458, Q9NVU0, P30530, P19525, Q9UII4, P05067, Q01201, Q8IWZ3, P29597, P26022, Q10589	1.50266	-1.81155
GO:0090002	establishment of protein localization to plasma membrane	10	0.907441	Q9Y446, Q8N3R9, O15230, Q9BYI3, O14920, Q13464, P14923, Q99959, Q14156, Q9Y624	2.34791	-1.7779
GO:0007010	cytoskeleton organization	23	2.08711	Q9NYB9, O94929, O95619, Q92692, O96013, O00468, Q96FS4, O00291, Q2TAL8, Q9NZQ3, O14939, Q9UBW7, Q8WWN8, Q96JJ3, O75781, Q96PY5, Q71RC2, O15230, Q96IF1, Q14185, Q8WWQ0, Q9Y5S2, Q6ZNL6	1.63427	-1.76967
GO:0032467	positive regulation of cytokinesis	8	0.725953	Q9H0H5, Q15058, Q99569, O14908, Q9H8V3, Q16513, Q96Q89, O14578	2.7001	-1.75533
GO:0007169	transmembrane receptor protein tyrosine kinase signaling pathway	8	0.725953	Q9Y639, O95297, P08069, P23458, P29597, Q99704, P07947, P00533	2.7001	-1.75533
GO:0018108	peptidyl-tyrosine phosphorylation	16	1.45191	Q9NYB9, P29317, P30530, P12931, P14373, P19525, P35590, Q05655, Q9UBW7, Q9Y639, Q14680, P33981, P49761, O14733, P29323, P00533	1.83836	-1.72687
GO:0007507	heart development	19	1.72414	P78310, Q13563, Q09472, Q9ULI3, P49815, P35555, Q9BQ70, P26006, Q93074, Q14722, Q13315, O14641, P09486, Q99959, P12004, P25098, Q96LB3, P29992, Q9H0W8	1.71006	-1.68987
GO:0030178	negative regulation of Wnt signaling pathway	7	0.635209	Q07954, Q9HCK8, P49674, O14907, P49815, Q9UGU5, Q93074	2.9078	-1.68304
GO:0043588	skin development	7	0.635209	Q15392, P16144, Q9UMX1, P14923, P23229, Q8TAF3, P26006	2.9078	-1.68304
GO:0006468	protein phosphorylation	47	4.26497	Q13043, Q15208, Q9NYY8, O14920, Q5VT25, O60566, O14965, Q96KB5, Q9UEE5, Q13315, P53350, O15530, Q7L7X3, P49674, Q99640, O14578, O75676, P49137, Q96D53, Q9H2K8, P23458, Q9H0K1, P49842, Q9BUB5, P19525, Q13464, Q13501, P48729, O14936, O14672, Q05655, P05067, O14874, Q16584, Q15418, Q13308, P18074, P29597, Q8IVH8, Q8TDR2, Q6P5Z2, P49761, Q9BZL6, Q16512, Q16513, Q13888, Q9Y5S2	1.35727	-1.67971
GO:0007220	Notch receptor processing	4	0.362976	P49768, Q92542, O14672, P78536	5.4002	-1.66219
GO:0001916	positive regulation of T cell mediated cytotoxicity	4	0.362976	O15400, P30447, Q13158, P18462, P13747	5.4002	-1.66219
GO:0050673	epithelial cell proliferation	4	0.362976	Q6UWU4, Q8TCU4, P49768, Q92542	5.4002	-1.66219
GO:0008037	cell recognition	4	0.362976	O15230, Q92692, P15151, P16284	5.4002	-1.66219
GO:0030521	androgen receptor signaling pathway	10	0.907441	Q9UHV7, Q9NVC6, Q14192, Q9NPJ6, Q9Y2X0, P31689, P35222, O75925, O75448, Q93074	2.25008	-1.64952
GO:0030518	intracellular steroid hormone receptor signaling pathway	6	0.544465	Q9UHV7, Q9NVC6, Q9NPJ6, Q9Y2X0, O75448, Q93074	3.24012	-1.62413
GO:0071539	protein localization to centrosome	6	0.544465	Q9UPN4, Q15154, Q96R06, Q15468, O14965, Q8WXW3	3.24012	-1.62413
GO:0006509	membrane protein ectodomain proteolysis	6	0.544465	Q13443, P49768, Q92542, O14672, Q14118, P78536	3.24012	-1.62413
GO:0035335	peptidyl-tyrosine dephosphorylation	13	1.17967	Q15678, O75319, Q15262, P10586, Q13496, Q13613, P23469, Q99504, Q12913, P18433, Q8NCE2, P30307, Q9Y217	1.95007	-1.61874
GO:0098911	regulation of ventricular cardiac muscle cell action potential	5	0.453721	Q14126, Q8TD43, P14923, Q99959, Q12959	3.85728	-1.5957
GO:2000637	positive regulation of gene silencing by miRNA	5	0.453721	Q8TB72, Q14671, Q96IF1, P51114, P40763	3.85728	-1.5957
GO:0018105	peptidyl-serine phosphorylation	19	1.72414	P49137, Q13043, Q15208, P12931, Q9BUB5, P48729, Q05655, P06493, Q13315, P53350, P33981, O15530, Q6P5Z2, P49674, Q9BZL6, Q9HAW4, Q16512, Q16513, P25098	1.6549	-1.548
GO:0007166	cell surface receptor signaling pathway	12	1.08893	P48509, O14763, P21926, Q9NZQ7, Q13158, P48729, P09758, Q86SQ4, P48960, Q99704, P00533, Q00978	1.96371	-1.52071
GO:0034332	adherens junction organization	7	0.635209	P55196, P12931, Q92692, O60716, P15151, P14923, P35221	2.7001	-1.51222
GO:0006281	DNA repair	36	3.26679	Q96T88, O60934, Q01831, P06493, O95243, O60870, Q13315, P28340, Q92466, O15360, Q7L7X3, P49674, O95071, P18858, P23025, O94761, O94762, O14757, Q9H2K8, Q9UGN5, P06746, Q9NPD8, Q68E01, O43502, Q9NPF5, Q6P4R8, O43542, Q9NXX6, Q96B01, P13051, P28715, Q9HAW4, Q7LG56, Q06609, Q13111, Q9UNE7	1.38862	-1.49064
GO:0008285	negative regulation of cell proliferation	35	3.17604	Q15678, Q15262, Q13043, Q68CP9, P21926, O14907, P49815, O15357, P35222, Q63HR2, O14964, P78563, Q13547, P16035, Q9P0V3, Q04721, Q09028, O00391, Q9H4P4, Q86U86, Q99959, Q92560, P49848, Q9BX63, Q13563, Q12913, P14921, P19525, Q96QB1, Q63ZY3, P52756, P35240, Q15392, Q8TDM6, P40763	1.38976	-1.46195
GO:0031572	G2 DNA damage checkpoint	6	0.544465	P49137, O14757, P53350, Q9NZJ0, Q7L7X3, Q9HAW4	2.94556	-1.43116
GO:0030183	B cell differentiation	6	0.544465	P15923, P05556, Q09472, Q3T8J9, Q9Y4B6, P78536	2.94556	-1.43116
GO:0034097	response to cytokine	10	0.907441	P49137, P16035, Q07817, Q01201, Q00653, Q9NZQ7, P39656, P04818, P09486, P40189	2.077	-1.42191
GO:0006351	transcription, DNA-templated	120	10.8893	Q15654, Q5T0B9, O00291, P85037, Q3T8J9, Q9H7Z6, Q8TD26, A5YKK6, Q09028, O15530, Q96IF1, O60716, Q9UKL0, Q9UFW8, O00401, Q8WUI4, Q5PRF9, O00213, Q9BYK8, O60885, Q9UKU7, Q96GN5, P19388, P19387, Q01201, Q5TKA1, Q6MZP7, Q15723, Q71F56, P28370, Q8WXI9, Q9Y4B6, O14647, O00411, Q15678, P41229, Q9UPT9, Q8WUF5, P26358, Q8IU81, Q9NZN8, Q9UIF9, P35222, Q9UBW7, P30876, P10588, Q9BTA9, O94972, Q86U86, Q96KM6,…	1.16342	-1.41064
GO:0006283	transcription-coupled nucleotide-excision repair	18	1.63339	Q9HCS7, Q09472, P35249, P62487, P19388, P24928, P19387, P30876, P35250, P18074, P28340, P28715, P18858, P23025, P40938, P18887, Q13888, P12004	1.62006	-1.39201
GO:0006974	cellular response to DNA damage stimulus	31	2.81307	P49768, Q7Z333, Q8NCN4, O60870, Q13315, Q6ZWJ1, Q9NY61, Q9BTA9, Q7L7X3, O95071, Q9NZ56, Q8WTS6, P49137, O14757, Q9NWY4, Q9H2K8, O00213, Q9NPD8, P06746, Q8IYW5, Q9UNS1, Q68E01, Q8TDB6, Q96SB8, O60885, Q99728, O43542, Q9NZJ0, Q06609, O14647, Q8NAP3	1.40677	-1.3902
GO:0000086	G2/M transition of mitotic cell cycle	24	2.17786	Q9UPN4, O95067, O14757, Q96CS2, Q7Z4H7, Q8TAP6, O75330, Q15154, P06493, O14965, Q96CV9, Q14680, Q5JTW2, P53350, Q96SN8, Q5BJF6, Q96IF1, Q9BV73, Q8TCU4, P49674, Q99640, O95613, P30307, O14578	1.48971	-1.3808
GO:0007067	mitotic nuclear division	40	3.62976	Q9UJX3, O95067, Q96CS2, Q7Z4H7, Q8NG31, Q12834, P06493, O14965, O60566, Q96KB5, Q86XI2, Q86XL3, P53350, Q8WV41, Q86U86, Q9P258, Q9NVM9, Q99640, O14578, P30307, O94762, O00401, Q53EZ4, Q8IZT6, Q9HBM1, O95619, O14777, O75528, Q9UNS1, P48729, Q96Q89, Q9H2D6, Q9BZD4, Q8IX90, O60216, Q9NRZ9, Q6NUK4, O15182, Q96IY1, Q9H4H8	1.33338	-1.36551
GO:0031589	cell-substrate adhesion	5	0.453721	P08648, P06756, P05556, P17301, P23229	3.37512	-1.36234
GO:0048870	cell motility	7	0.635209	P29317, P17813, P14921, P16144, O14939, P78536, Q14247	2.52009	-1.36221
GO:0051607	defense response to virus	19	1.72414	P78310, Q9NVU0, Q7Z7L1, P19525, Q9Y3Z3, Q70J99, Q9UII4, Q53F19, P78563, O14802, Q9NW08, Q96F44, Q96PZ2, Q13158, Q9UJV9, Q00978, Q9H1C4, Q10589, Q96J02	1.57852	-1.35516
GO:0090630	activation of GTPase activity	12	1.08893	Q92609, P29317, Q96CN4, Q9P0N9, Q14160, Q6ZW31, Q4KMP7, O14907, Q9NU19, Q9BXI6, Q9P258, Q9H8V3	1.8515	-1.34006
GO:0006297	nucleotide-excision repair, DNA gap filling	8	0.725953	P35250, P28340, P18858, P06746, P40938, P18887, P35249, P12004	2.27377	-1.33167
GO:0035735	intraciliary transport involved in cilium morphogenesis	4	0.362976	Q9UPN4, Q15154, Q8WYA0, Q96LB3	4.32016	-1.32821
GO:2000601	positive regulation of Arp2/3 complex-mediated actin nucleation	4	0.362976	Q9NYB9, Q7L576, Q9Y2A7, O00401	4.32016	-1.32821
GO:0001708	cell fate specification	4	0.362976	P05556, Q14318, P49768, P35222	4.32016	-1.32821
GO:0035058	nonmotile primary cilium assembly	4	0.362976	Q9BV73, Q15154, Q9Y496, Q8WXW3	4.32016	-1.32821
GO:0035542	regulation of SNARE complex assembly	4	0.362976	Q9H270, P61764, Q9H269, Q9P253	4.32016	-1.32821
GO:0032091	negative regulation of protein binding	11	0.998185	Q8TEY7, Q8WV92, Q9H2P0, P49674, Q13464, Q96EV8, Q05655, Q9HCM4, O60341, O14965, Q9UNE7	1.9162	-1.32807
GO:0019827	stem cell population maintenance	10	0.907441	Q9NVC6, Q6P2C8, Q5TAX3, Q04721, Q9NRA8, Q5UIP0, P35222, Q86U44, O75448, Q93074	2.00007	-1.3208
GO:0008333	endosome to lysosome transport	10	0.907441	A2RUS2, Q13496, Q9H270, Q96AX1, Q96L92, Q9H269, Q9P253, Q9UGU5, Q96JC1, Q99523	2.00007	-1.3208
GO:0030324	lung development	9	0.816697	P46379, O15230, Q09472, Q9ULI3, P29279, P09486, Q9UNS1, P00533, P26006	2.11312	-1.32061
GO:0001558	regulation of cell growth	9	0.816697	Q9NZT2, Q9H4G0, Q15058, P08582, Q9Y2J2, P29279, P13688, Q96J02, Q92560	2.11312	-1.32061
GO:0000724	double-strand break repair via homologous recombination	13	1.17967	Q9NVH0, O60934, O43502, Q96SB8, O43542, Q8TAF3, Q13315, Q96B01, Q9UBU8, P51587, P18887, Q06609, O94762	1.75506	-1.27719
GO:0050729	positive regulation of inflammatory response	6	0.544465	P17301, Q15025, P05121, P14921, P00533, Q08722	2.7001	-1.26688
GO:0006977	DNA damage response, signal transduction by p53 class mediator resulting in cell cycle arrest	10	0.907441	Q13315, A5YKK6, Q09472, Q9UKZ1, Q9NZN8, P06493, Q96LI5, P12004, O14965, P30307	1.92864	-1.22711
GO:0007266	Rho protein signal transduction	9	0.816697	Q13017, Q52LW3, Q8IZ21, Q00587, Q13464, P16284, O14907, Q9H6S3, P57105	2.02507	-1.21833
GO:0022617	extracellular matrix disassembly	9	0.816697	Q13444, P16035, Q13751, P17813, P11047, O14672, P16070, P35555, P98160	2.02507	-1.21833
GO:0034446	substrate adhesion-dependent cell spreading	8	0.725953	Q15058, P06756, O15230, P12931, P30530, Q8IY33, Q9H6X2, P11047	2.16008	-1.21733
GO:0000070	mitotic sister chromatid segregation	8	0.725953	P53350, Q53GT1, O14777, Q86Y91, Q96IY1, Q9H410, Q96R06, Q9NTJ3	2.16008	-1.21733
GO:0030155	regulation of cell adhesion	8	0.725953	Q15058, O15230, Q99569, Q8WWI1, Q12913, P05362, P17813, Q13464	2.16008	-1.21733
GO:0007346	regulation of mitotic cell cycle	8	0.725953	Q9NY61, P53350, Q5VTR2, P61024, O75150, O00560, Q9NVM9, Q9UBE0	2.16008	-1.21733
GO:0008283	cell proliferation	41	3.72051	Q05932, Q96T88, P12931, Q9UKZ1, P14373, Q14160, Q8NEU8, P61024, O60934, Q16576, P06493, O60566, Q13492, P53350, P17301, O95071, Q96CC6, Q15468, P12004, O75410, P30307, O95905, O96013, Q96FS4, Q92830, O60341, Q16584, Q14680, Q07954, Q07817, Q9UBU8, O15230, P18074, Q96PU4, P04818, P09758, Q9UJV9, P00533, Q9H4H8, Q10589, P40763	1.28726	-1.183
GO:0007596	blood coagulation	17	1.54265	Q13572, Q92667, O43502, Q96HP0, Q9NZN4, O60341, Q9H4M9, Q13547, P00750, Q9NRW7, P17301, P38435, Q9UNN8, Q14185, Q96EV8, Q9UKL0, Q9BZ29	1.55599	-1.18159
GO:0035023	regulation of Rho protein signal transduction	12	1.08893	Q8N1W1, O94887, Q6ZSZ5, Q8TCU6, Q60I27, Q12979, Q9H6S3, Q9H8V3, Q96QB1, Q9Y4F1, Q9NZM3, Q6ZNL6	1.75141	-1.18056
GO:0010390	histone monoubiquitination	5	0.453721	Q9BTA9, Q96T88, Q5VTR2, O75150, Q8TDB6	3.00011	-1.17415
GO:0019722	calcium-mediated signaling	5	0.453721	Q96SB3, Q8NE86, O15530, Q8TCU4, Q8TD43	3.00011	-1.17415
GO:0031581	hemidesmosome assembly	5	0.453721	P48509, Q13751, P16144, P11047, P23229	3.00011	-1.17415
GO:0002376	immune system process	5	0.453721	P46379, Q13501, O15357, Q8WXW3, Q8N142	3.00011	-1.17415
GO:0033683	nucleotide-excision repair, DNA incision	10	0.907441	P35250, P18074, P28340, Q92466, P28715, P23025, P40938, P35249, P12004, Q13888	1.86214	-1.14019
GO:0042384	cilium assembly	10	0.907441	O94929, Q9Y5K8, O15230, Q8TCU4, Q15154, O95613, Q8WYA0, Q9Y496, Q9H4M9, Q96LB3	1.86214	-1.14019
GO:0006296	nucleotide-excision repair, DNA incision, 5'-to lesion	10	0.907441	P35250, P18074, P28340, Q92466, P28715, P23025, P40938, P35249, P12004, Q13888	1.86214	-1.14019
GO:0002576	platelet degranulation	13	1.17967	O75167, P21926, P16284, Q9ULD4, P05067, Q16610, Q06481, O00391, P61764, P05121, P09486, Q08380, P07602	1.67149	-1.13356
GO:0090316	positive regulation of intracellular protein transport	6	0.544465	Q9UPN4, Q9NW64, Q15154, O14966, Q96Q89, O95613	2.4924	-1.12535
GO:0045785	positive regulation of cell adhesion	6	0.544465	Q12846, P06756, P17301, Q12913, Q9BZL6, Q13277	2.4924	-1.12535
GO:0043966	histone H3 acetylation	8	0.725953	Q96ES7, Q9Y6J9, Q92830, O75528, P51587, Q9ULD4, Q9ULM3, Q9NS73	2.05722	-1.11362
GO:0007093	mitotic cell cycle checkpoint	8	0.725953	O14757, Q07817, P33981, Q15013, O60934, Q68E01, O60566, Q12959	2.05722	-1.11362
GO:0032456	endocytic recycling	7	0.635209	Q9H223, Q5VIR6, Q8IY33, O95219, Q8N3F8, Q9NZN4, Q9H4M9	2.22361	-1.1115
GO:0090004	positive regulation of establishment of protein localization to plasma membrane	7	0.635209	Q12846, Q96SB3, P29317, O15530, P05556, Q12959, P26006	2.22361	-1.1115
GO:0043066	negative regulation of apoptotic process	43	3.902	P31689, P12931, P49768, O14920, Q7Z333, P06493, Q6PIW4, O14965, Q86XL3, Q13547, Q9NY61, Q14192, P53350, Q04721, Q15058, P46379, Q8TCU4, Q9NZ56, O00165, Q15468, Q96J02, P19525, Q13501, Q92870, Q99728, Q15418, P08069, Q07817, P04156, P13051, Q14318, Q15392, P28715, O00418, Q9BUP3, Q92614, P40189, Q53EL6, P16070, P00533, Q8WWQ0, O75925, P40763	1.262	-1.11136
GO:0006469	negative regulation of protein kinase activity	12	1.08893	Q99653, Q03111, P35240, Q9H2K8, Q6P2H3, O15530, P14373, P49815, Q9NX74, P13688, Q16512, Q15545	1.70532	-1.10785
GO:0051965	positive regulation of synapse assembly	4	0.362976	Q9H2P0, O00418, Q13641, P29323	3.60013	-1.09039
GO:0010216	maintenance of DNA methylation	4	0.362976	Q96T88, P26358, Q9NRZ9, Q96PU4	3.60013	-1.09039
GO:0060441	epithelial tube branching involved in lung morphogenesis	4	0.362976	Q8TDM6, P01116, P35222, Q14118	3.60013	-1.09039
GO:0014047	glutamate secretion	4	0.362976	Q96QD8, P61764, O14908, Q13136	3.60013	-1.09039
GO:0043304	regulation of mast cell degranulation	4	0.362976	Q15833, O15530, P15153, Q70J99	3.60013	-1.09039
GO:0048333	mesodermal cell differentiation	4	0.362976	P05556, P17301, P16144, P26006	3.60013	-1.09039
GO:0032689	negative regulation of interferon-gamma production	4	0.362976	P04156, P30530, Q9NZQ7, Q9BQ51	3.60013	-1.09039
GO:0034244	negative regulation of transcription elongation from RNA polymerase II promoter	4	0.362976	Q8IYW5, Q9H3P2, P18615, O94762	3.60013	-1.09039
GO:0016567	protein ubiquitination	29	2.63158	Q14999, A5PLL7, Q8NCN4, Q9Y5A7, Q93074, Q9Y314, O00308, P53350, Q96F44, Q53GT1, Q9UKC9, Q96J02, Q5VTB9, Q8WWI1, Q8IYW5, Q8N531, Q9UBE0, O75448, Q99728, Q9NVC6, O43164, Q6P2C8, Q13438, Q96PU4, O00762, Q15345, Q8N4N3, Q9Y4B6, Q9UNE7	1.33851	-1.08403
GO:0006357	regulation of transcription from RNA polymerase II promoter	37	3.35753	Q14527, Q13573, Q9NZN8, P85037, P41223, Q9UBW7, P42226, O00422, Q16610, Q14192, O00267, Q15059, Q00653, Q99081, Q6ZRS2, Q9Y2X0, Q9NPJ6, Q9BX63, Q9Y6J9, O75528, Q92830, Q2TAL8, P17844, Q9UKD1, O60341, O75448, Q9NVC6, Q6P2C8, Q01201, O60216, Q9BUP3, Q01167, Q15723, Q16512, Q71F56, O14647, P40763	1.28082	-1.07075
GO:0051385	response to mineralocorticoid	3	0.272232	P12931, P29279, P01116	5.4002	-1.04596
GO:0051088	PMA-inducible membrane protein ectodomain proteolysis	3	0.272232	Q13443, O14672, P78536	5.4002	-1.04596
GO:0003383	apical constriction	3	0.272232	Q13464, Q96NE9, Q9HCM4	5.4002	-1.04596
GO:0021904	dorsal/ventral neural tube patterning	3	0.272232	Q14318, P49768, Q9Y496	5.4002	-1.04596
GO:0033631	cell-cell adhesion mediated by integrin	3	0.272232	Q13443, P08648, P05556	5.4002	-1.04596
GO:0010631	epithelial cell migration	3	0.272232	Q6P5Z2, Q16512, Q16513	5.4002	-1.04596
GO:0016321	female meiosis chromosome segregation	3	0.272232	P53350, P33981, P40692	5.4002	-1.04596
GO:0050878	regulation of body fluid levels	3	0.272232	Q9ULI3, Q86YH6, P29323	5.4002	-1.04596
GO:0042987	amyloid precursor protein catabolic process	3	0.272232	Q15392, P49768, Q92542	5.4002	-1.04596
GO:0042985	negative regulation of amyloid precursor protein biosynthetic process	3	0.272232	Q9NY61, Q9Y287, Q9NQX7	5.4002	-1.04596
GO:0015871	choline transport	3	0.272232	Q8IWA5, P49768, Q8WWI5	5.4002	-1.04596
GO:0050982	detection of mechanical stimulus	3	0.272232	Q13563, Q6ZUT9, P14923	5.4002	-1.04596
GO:0002943	tRNA dihydrouridine synthesis	3	0.272232	Q9NX74, Q96G46, Q6P1R4	5.4002	-1.04596
GO:0042148	strand invasion	3	0.272232	O43502, Q06609, O43542	5.4002	-1.04596
GO:0045743	positive regulation of fibroblast growth factor receptor signaling pathway	3	0.272232	Q9Y639, Q9BZL6, P35222	5.4002	-1.04596
GO:0045839	negative regulation of mitotic nuclear division	3	0.272232	O14757, O75674, Q6ZVM7	5.4002	-1.04596
GO:0021987	cerebral cortex development	9	0.816697	P55196, Q96SB3, Q07954, Q8IZT6, Q96QD8, Q15058, Q9HCS7, O60341, O75410	1.8693	-1.03783
GO:0006605	protein targeting	8	0.725953	Q6ZWJ1, Q9NSC5, Q13438, O14908, O00159, P57105, Q96RT1, Q15388	1.96371	-1.01931
GO:0050731	positive regulation of peptidyl-tyrosine phosphorylation	8	0.725953	Q9H223, P08648, P12931, Q9H2P0, P05362, O00165, P16070, P07947	1.96371	-1.01931
GO:0045944	positive regulation of transcription from RNA polymerase II promoter	66	5.98911	Q14527, Q9HCK8, P17813, Q13573, P42226, P18615, Q9UHV7, O00308, P05121, P08651, P15923, Q13563, O95905, O00213, Q9BYK8, Q9Y2G9, P17844, Q8NCF5, O60341, O60885, Q9NVC6, Q15418, Q01201, Q15025, O60216, Q9BZL6, O00459, Q8WWQ0, Q8NAP3, Q9UM54, Q96T88, Q9UH62, O14920, O00468, Q7Z333, P35222, Q93074, Q13547, Q9NY61, O00267, Q00653, P28702, Q13158, O00165, Q99081, P07947, Q15545, O75676, Q96LB3, O94929,…	1.18018	-1.01891
GO:0043393	regulation of protein binding	5	0.453721	Q5SW96, P53350, P12931, P49768, P05067	2.7001	-1.01878
GO:0007159	leukocyte cell-cell adhesion	5	0.453721	P08648, P05556, Q15025, P05362, Q13464	2.7001	-1.01878
GO:0010569	regulation of double-strand break repair via homologous recombination	5	0.453721	O14757, Q96B01, Q06609, O60341, Q6PIW4	2.7001	-1.01878
GO:0034613	cellular protein localization	7	0.635209	Q9UH62, Q96IF1, P49674, O14641, Q96NE9, P35221, P35222	2.10008	-1.00601
GO:0032147	activation of protein kinase activity	7	0.635209	O75674, Q15058, Q9H2P0, Q9HAW4, Q9H8V3, Q05655, Q12959	2.10008	-1.00601
GO:0022604	regulation of cell morphogenesis	6	0.544465	Q96PY5, Q71RC2, P09486, Q2TAL8, Q9UBW7, Q8WWQ0	2.31437	-1.00228
GO:0001947	heart looping	6	0.544465	Q13563, P49768, P17813, Q9UMX1, Q15468, Q9Y496	2.31437	-1.00228
GO:0008542	visual learning	6	0.544465	Q9C0D5, Q9Y639, P05556, P01116, P05067, O75925	2.31437	-1.00228
